# Supplementary material for: Aggregate assembly of ferrocene functionalized indium-oxo clusters
Source: Chem Sci. 2023 Dec 4;15(2):726–35. doi: 10.1039/d3sc05824g (PMC10762979; doi:10.1039/d3sc05824g)
Supplement: SC-015-D3SC05824G-s002 [file SC-015-D3SC05824G-s002.cif]

# Electronic Supplementary Material (ESI) for Chemical Science.
# This journal is © The Royal Society of Chemistry 2023

####################################################################### 
# 
# This file contains crystal structure data downloaded from the 
# Cambridge Structural Database (CSD) hosted by the Cambridge 
# Crystallographic Data Centre (CCDC).
# 
# Full information about CCDC data access policies and citation 
# guidelines are available at http://www.ccdc.cam.ac.uk/access/V1 
# 
# Audit and citation data items may have been added by the CCDC. 
# Please retain this information to preserve the provenance of 
# this file and to allow appropriate attribution of the data. 
# 
#######################################################################

data_hy
_database_code_depnum_ccdc_archive 'CCDC 2281558'
loop_
_audit_author_name
_audit_author_address
'Fei Wang'
;fujian institute
China
;
_audit_update_record             
;
2023-07-14 deposited with the CCDC.	2023-11-23 downloaded from the CCDC.
;
# start Validation Reply Form
_vrf_PLAT971_hy                  
;
PROBLEM: Check Calcd Resid. Dens.  2.72Ang From C15             4.59 eA-3
RESPONSE: The presence of iron leads to X-ray fluorescence and micro-absorption effects.
;
# Added during the CSD deposition process: Friday 14 July 2023 02:32 AM
# end Validation Reply Form

_audit_creation_date             2023-07-11
_audit_creation_method           
;
Olex2 1.5
(compiled 2022.04.07 svn.rca3783a0 for OlexSys, GUI svn.r6498)
;
_shelx_SHELXL_version_number     2017/1
_chemical_name_common            ?
_chemical_name_systematic        ?
_chemical_formula_moiety         'C96 H90 Fe6 In13 N12 O42'
_chemical_formula_sum            'C96 H90 Fe6 In13 N12 O42'
_chemical_formula_weight         3911.55
_chemical_melting_point          ?
_chemical_oxdiff_formula         InFeCNHO
loop_
_atom_type_symbol
_atom_type_description
_atom_type_scat_dispersion_real
_atom_type_scat_dispersion_imag
_atom_type_scat_source
C C 0.0137 0.0067 'International Tables Vol C Tables 4.2.6.8 and 6.1.1.4'
H H 0.0000 0.0000 'International Tables Vol C Tables 4.2.6.8 and 6.1.1.4'
Fe Fe -0.2673 2.5550 'International Tables Vol C Tables 4.2.6.8 and 6.1.1.4'
In In 0.1167 3.9932 'International Tables Vol C Tables 4.2.6.8 and 6.1.1.4'
N N 0.0241 0.0134 'International Tables Vol C Tables 4.2.6.8 and 6.1.1.4'
O O 0.0389 0.0241 'International Tables Vol C Tables 4.2.6.8 and 6.1.1.4'

_shelx_space_group_comment       
;
The symmetry employed for this shelxl refinement is uniquely defined
by the following loop, which should always be used as a source of
symmetry information in preference to the above space-group names.
They are only intended as comments.
;
_space_group_crystal_system      trigonal
_space_group_IT_number           148
_space_group_name_H-M_alt        'R -3'
_space_group_name_Hall           '-R 3'
loop_
_space_group_symop_operation_xyz
'x, y, z'
'-y, x-y, z'
'-x+y, -x, z'
'x+2/3, y+1/3, z+1/3'
'-y+2/3, x-y+1/3, z+1/3'
'-x+y+2/3, -x+1/3, z+1/3'
'x+1/3, y+2/3, z+2/3'
'-y+1/3, x-y+2/3, z+2/3'
'-x+y+1/3, -x+2/3, z+2/3'
'-x, -y, -z'
'y, -x+y, -z'
'x-y, x, -z'
'-x+2/3, -y+1/3, -z+1/3'
'y+2/3, -x+y+1/3, -z+1/3'
'x-y+2/3, x+1/3, -z+1/3'
'-x+1/3, -y+2/3, -z+2/3'
'y+1/3, -x+y+2/3, -z+2/3'
'x-y+1/3, x+2/3, -z+2/3'

_cell_length_a                   19.80870(10)
_cell_length_b                   19.80870(10)
_cell_length_c                   28.7268(2)
_cell_angle_alpha                90
_cell_angle_beta                 90
_cell_angle_gamma                120
_cell_volume                     9761.79(12)
_cell_formula_units_Z            3
_cell_measurement_reflns_used    16343
_cell_measurement_temperature    100.00(10)
_cell_measurement_theta_max      60.4050
_cell_measurement_theta_min      2.6030
_shelx_estimated_absorpt_T_max   ?
_shelx_estimated_absorpt_T_min   ?
_exptl_absorpt_coefficient_mu    16.335
_exptl_absorpt_correction_T_max  1.00000
_exptl_absorpt_correction_T_min  0.55070
_exptl_absorpt_correction_type   multi-scan
_exptl_absorpt_process_details   
;
CrysAlisPro 1.171.41.115a (Rigaku Oxford Diffraction, 2021)
Empirical absorption correction using spherical harmonics,
implemented in SCALE3 ABSPACK scaling algorithm.
;
_exptl_absorpt_special_details   ?
_exptl_crystal_colour            'clear orangish orange'
_exptl_crystal_colour_lustre     clear
_exptl_crystal_colour_modifier   orangish
_exptl_crystal_colour_primary    orange
_exptl_crystal_density_diffrn    1.996
_exptl_crystal_density_meas      ?
_exptl_crystal_density_method    ?
_exptl_crystal_description       block
_exptl_crystal_F_000             5637
_exptl_crystal_size_max          0.1
_exptl_crystal_size_mid          0.1
_exptl_crystal_size_min          0.1
_exptl_transmission_factor_max   ?
_exptl_transmission_factor_min   ?
_diffrn_reflns_av_R_equivalents  0.0725
_diffrn_reflns_av_unetI/netI     0.0478
_diffrn_reflns_Laue_measured_fraction_full 1.000
_diffrn_reflns_Laue_measured_fraction_max 0.981
_diffrn_reflns_limit_h_max       25
_diffrn_reflns_limit_h_min       -25
_diffrn_reflns_limit_k_max       24
_diffrn_reflns_limit_k_min       -22
_diffrn_reflns_limit_l_max       36
_diffrn_reflns_limit_l_min       -36
_diffrn_reflns_number            21620
_diffrn_reflns_point_group_measured_fraction_full 1.000
_diffrn_reflns_point_group_measured_fraction_max 0.981
_diffrn_reflns_theta_full        53.543
_diffrn_reflns_theta_max         60.242
_diffrn_reflns_theta_min         2.608
_diffrn_ambient_environment      N~2~
_diffrn_ambient_temperature      100.00(10)
_diffrn_detector                 'Hybrid Pixel Array Detector'
_diffrn_detector_area_resol_mean 10.0000
_diffrn_detector_type            HyPix
_diffrn_measured_fraction_theta_full 1.000
_diffrn_measured_fraction_theta_max 0.981
_diffrn_measurement_details      
;
List of Runs (angles in degrees, time in seconds):

  # Type    Start    End  Width  t~exp~   \w     \q     \k     \f   Frames
#--------------------------------------------------------------------------
  1  \w     57.00  84.00   0.50    0.59    --   71.86  38.00 150.00   54
  2  \w     79.00 145.00   0.50    0.59    --   71.86 125.00 150.00  132
  3  \w     82.00 145.00   0.50    0.59    --   71.86 121.00  60.00  126
  4  \w     48.00 145.00   0.50    0.59    --   71.86  77.00 -30.00  194
  5  \w     -2.00  71.00   0.50    0.59    --   71.86 -38.00-150.00  146
  6  \w    -16.00  72.00   0.50    0.15    --   -1.56  38.00-180.00  176
  7  \w    -98.00  -2.00   0.50    0.59    --  -74.99  75.00  50.00  192
  8  \w   -148.00 -84.00   0.50    0.59    --  -74.99 -94.00 -52.00  128
  9  \w   -148.00 -88.00   0.50    0.59    --  -74.99 -99.00 -90.00  120
 10  \w    -74.00  15.00   0.50    0.15    --   -1.56 -57.00-150.00  178
;
_diffrn_measurement_device       'four-circle diffractometer'
_diffrn_measurement_device_type  'ROD, Synergy Custom system, HyPix'
_diffrn_measurement_method       '\w scans'
_diffrn_orient_matrix_type       
'CrysAlisPro convention (1999,Acta A55,543-557)'
_diffrn_orient_matrix_UB_11      -0.0656534000
_diffrn_orient_matrix_UB_12      -0.0029272000
_diffrn_orient_matrix_UB_13      0.0145663000
_diffrn_orient_matrix_UB_21      -0.0409275000
_diffrn_orient_matrix_UB_22      -0.0556374000
_diffrn_orient_matrix_UB_23      -0.0314372000
_diffrn_orient_matrix_UB_31      -0.0106198000
_diffrn_orient_matrix_UB_32      -0.0546569000
_diffrn_orient_matrix_UB_33      0.0312003000
_diffrn_radiation_monochromator  mirror
_diffrn_radiation_probe          x-ray
_diffrn_radiation_type           'Ga K\a'
_diffrn_radiation_wavelength     1.3405
_diffrn_source                   'micro-focus metaljet'
_reflns_Friedel_coverage         0.000
_reflns_Friedel_fraction_full    .
_reflns_Friedel_fraction_max     .
_reflns_number_gt                4423
_reflns_number_total             4856
_reflns_special_details          
;
 Reflections were merged by SHELXL according to the crystal
 class for the calculation of statistics and refinement.
 
 _reflns_Friedel_fraction is defined as the number of unique
 Friedel pairs measured divided by the number that would be
 possible theoretically, ignoring centric projections and
 systematic absences.
;
_reflns_threshold_expression     'I > 2\s(I)'
_computing_cell_refinement       'CrysAlisPro 1.171.41.115a (Rigaku OD, 2021)'
_computing_data_collection       'CrysAlisPro 1.171.41.115a (Rigaku OD, 2021)'
_computing_data_reduction        'CrysAlisPro 1.171.41.115a (Rigaku OD, 2021)'
_computing_molecular_graphics    'Olex2 1.5 (Dolomanov et al., 2009)'
_computing_publication_material  'Olex2 1.5 (Dolomanov et al., 2009)'
_computing_structure_refinement  'SHELXL 2017/1 (Sheldrick, 2015)'
_computing_structure_solution    'SHELXT 2014/5 (Sheldrick, 2014)'
_refine_diff_density_max         4.376
_refine_diff_density_min         -1.391
_refine_diff_density_rms         0.308
_refine_ls_extinction_coef       .
_refine_ls_extinction_method     none
_refine_ls_goodness_of_fit_ref   1.117
_refine_ls_hydrogen_treatment    constr
_refine_ls_matrix_type           full
_refine_ls_number_parameters     256
_refine_ls_number_reflns         4856
_refine_ls_number_restraints     32
_refine_ls_R_factor_all          0.0676
_refine_ls_R_factor_gt           0.0628
_refine_ls_restrained_S_all      1.113
_refine_ls_shift/su_max          0.001
_refine_ls_shift/su_mean         0.000
_refine_ls_structure_factor_coef Fsqd
_refine_ls_weighting_details     
'w=1/[\s^2^(Fo^2^)+(0.1067P)^2^+393.0479P] where P=(Fo^2^+2Fc^2^)/3'
_refine_ls_weighting_scheme      calc
_refine_ls_wR_factor_gt          0.1894
_refine_ls_wR_factor_ref         0.1921
_refine_special_details          ?
_olex2_refinement_description    
;
1. Fixed Uiso
 At 1.2 times of:
  All C(H) groups, All N(H) groups
 At 1.5 times of:
  All C(H,H,H) groups
2. Restrained planarity
 N1, C14, C15, N2, C13
 with sigma of 0.01
3. Rigid body (RIGU) restrains
 N1, C14, C15, N2, C13
 with sigma for 1-2 distances of 55 and sigma for 1-3 distances of 55
4.a Aromatic/amide H refined with riding coordinates:
 C2(H2), C10(H10), N2(H2A), C4(H4), C8(H8), C7(H7), C3(H3), C9(H9), C15(H15),
 C5(H5), C14(H14), C13(H13)
4.b Idealised Me refined as rotating group:
 C16(H16A,H16B,H16C)
;
_atom_sites_solution_hydrogens   geom
_atom_sites_solution_primary     dual
_atom_sites_solution_secondary   ?
loop_
_atom_site_label
_atom_site_type_symbol
_atom_site_fract_x
_atom_site_fract_y
_atom_site_fract_z
_atom_site_U_iso_or_equiv
_atom_site_adp_type
_atom_site_occupancy
_atom_site_site_symmetry_order
_atom_site_calc_flag
_atom_site_refinement_flags_posn
_atom_site_refinement_flags_adp
_atom_site_refinement_flags_occupancy
_atom_site_disorder_assembly
_atom_site_disorder_group
In1 In 0.000000 0.000000 0.500000 0.0148(3) Uani 1 6 d S T P . .
In2 In 0.19346(3) 0.10490(3) 0.49960(2) 0.01733(18) Uani 1 1 d . . . . .
In3 In 0.11508(3) 0.00436(3) 0.38821(2) 0.01853(18) Uani 1 1 d . . . . .
Fe1 Fe 0.35262(8) 0.37958(8) 0.61667(5) 0.0295(3) Uani 1 1 d . . . . .
O3 O 0.2822(3) 0.2020(4) 0.5378(2) 0.0247(12) Uani 1 1 d . . . . .
O6 O 0.0041(3) -0.0946(3) 0.3825(2) 0.0218(12) Uani 1 1 d . . . . .
O5 O 0.1007(3) 0.0055(3) 0.46336(19) 0.0164(11) Uani 1 1 d . . . . .
O2 O 0.1437(3) 0.2383(3) 0.6074(2) 0.0240(12) Uani 1 1 d . . . . .
O1 O 0.1777(3) 0.2926(3) 0.5368(2) 0.0245(12) Uani 1 1 d . . . . .
O4 O 0.2367(3) 0.1614(3) 0.6102(2) 0.0241(12) Uani 1 1 d . . . . .
O7 O 0.1884(3) 0.0109(3) 0.54076(19) 0.0198(11) Uani 1 1 d . . . . .
C11 C 0.1854(5) 0.2935(5) 0.5803(3) 0.0228(16) Uani 1 1 d . . . . .
C1 C 0.2471(5) 0.3673(5) 0.6019(3) 0.0289(18) Uani 1 1 d . . . . .
N1 N 0.1261(4) 0.0006(4) 0.3122(2) 0.0261(15) Uani 1 1 d . . . . .
C2 C 0.3067(6) 0.4324(6) 0.5770(4) 0.040(2) Uani 1 1 d . . . . .
H2 H 0.311034 0.438782 0.544154 0.048 Uiso 1 1 calc R U . . .
C10 C 0.4102(5) 0.3440(6) 0.5730(4) 0.035(2) Uani 1 1 d . . . . .
H10 H 0.411769 0.347550 0.540013 0.042 Uiso 1 1 calc R U . . .
N2 N 0.1287(6) -0.0433(7) 0.2409(4) 0.066(3) Uani 1 1 d . . . . .
H2A H 0.131637 -0.070662 0.217603 0.079 Uiso 1 1 calc R U . . .
C4 C 0.3318(7) 0.4543(7) 0.6555(5) 0.049(3) Uani 1 1 d . . . . .
H4 H 0.356131 0.478261 0.684060 0.059 Uiso 1 1 calc R U . . .
C8 C 0.4404(6) 0.3738(6) 0.6505(4) 0.040(2) Uani 1 1 d . . . . .
H8 H 0.466307 0.400747 0.678069 0.048 Uiso 1 1 calc R U . . .
C7 C 0.3723(5) 0.2989(6) 0.6485(3) 0.0316(19) Uani 1 1 d . . . . .
H7 H 0.344038 0.267338 0.674274 0.038 Uiso 1 1 calc R U . . .
C6 C 0.3544(5) 0.2799(5) 0.6004(3) 0.0277(18) Uani 1 1 d . . . . .
C3 C 0.3582(7) 0.4858(6) 0.6108(5) 0.050(3) Uani 1 1 d . . . . .
H3 H 0.402983 0.534765 0.604249 0.060 Uiso 1 1 calc R U . . .
C16 C 0.2607(5) 0.0159(6) 0.5551(3) 0.0314(19) Uani 1 1 d . . . . .
H16A H 0.292811 0.022621 0.527594 0.047 Uiso 1 1 calc R U . . .
H16B H 0.249502 -0.032079 0.571359 0.047 Uiso 1 1 calc R U . . .
H16C H 0.288877 0.060541 0.575983 0.047 Uiso 1 1 calc R U . . .
C9 C 0.4628(6) 0.4012(6) 0.6045(4) 0.041(2) Uani 1 1 d . . . . .
H9 H 0.506137 0.450144 0.596096 0.049 Uiso 1 1 calc R U . . .
C15 C 0.1188(6) 0.0220(6) 0.2379(3) 0.041(2) Uani 1 1 d . . . . .
H15 H 0.113770 0.045067 0.210092 0.049 Uiso 1 1 calc R U . . .
C5 C 0.2623(6) 0.3799(6) 0.6507(4) 0.036(2) Uani 1 1 d . . . . .
H5 H 0.232298 0.345790 0.675119 0.043 Uiso 1 1 calc R U . . .
C14 C 0.1176(5) 0.0457(5) 0.2811(3) 0.037(2) Uani 1 1 d . . . . .
H14 H 0.111587 0.089061 0.288793 0.045 Uiso 1 1 calc R U . . .
C12 C 0.2862(5) 0.2099(5) 0.5819(3) 0.0244(17) Uani 1 1 d . . . . .
C13 C 0.1330(5) -0.0556(6) 0.2873(4) 0.038(2) Uani 1 1 d . . . . .
H13 H 0.139580 -0.096011 0.300335 0.046 Uiso 1 1 calc R U . . .

loop_
_atom_site_aniso_label
_atom_site_aniso_U_11
_atom_site_aniso_U_22
_atom_site_aniso_U_33
_atom_site_aniso_U_23
_atom_site_aniso_U_13
_atom_site_aniso_U_12
In1 0.0149(4) 0.0149(4) 0.0147(6) 0.000 0.000 0.00743(18)
In2 0.0157(3) 0.0172(3) 0.0187(3) -0.00020(18) 0.00009(17) 0.0080(2)
In3 0.0190(3) 0.0199(3) 0.0176(3) 0.00029(18) 0.00154(18) 0.0104(2)
Fe1 0.0222(6) 0.0247(7) 0.0335(7) -0.0076(5) -0.0058(5) 0.0056(5)
O3 0.022(3) 0.024(3) 0.025(3) -0.003(2) -0.004(2) 0.009(2)
O6 0.019(3) 0.023(3) 0.023(3) -0.001(2) 0.000(2) 0.010(2)
O5 0.018(3) 0.021(3) 0.011(2) -0.0013(19) -0.0007(18) 0.010(2)
O2 0.023(3) 0.020(3) 0.028(3) -0.002(2) 0.002(2) 0.010(2)
O1 0.022(3) 0.022(3) 0.025(3) -0.004(2) -0.005(2) 0.007(2)
O4 0.018(3) 0.026(3) 0.029(3) -0.002(2) -0.006(2) 0.011(2)
O7 0.017(3) 0.020(3) 0.022(3) -0.001(2) -0.003(2) 0.009(2)
C11 0.019(4) 0.020(4) 0.032(4) -0.007(3) -0.001(3) 0.012(3)
C1 0.026(4) 0.023(4) 0.035(5) -0.010(4) -0.009(4) 0.011(4)
N1 0.029(4) 0.033(4) 0.017(3) 0.001(3) 0.005(3) 0.016(3)
C2 0.035(5) 0.021(4) 0.051(6) 0.000(4) -0.008(5) 0.004(4)
C10 0.025(4) 0.029(5) 0.040(5) -0.003(4) 0.002(4) 0.005(4)
N2 0.097(10) 0.072(8) 0.036(5) -0.009(5) 0.011(6) 0.048(8)
C4 0.038(6) 0.043(6) 0.065(8) -0.029(6) -0.018(5) 0.019(5)
C8 0.025(5) 0.039(6) 0.051(6) -0.021(5) -0.014(4) 0.012(4)
C7 0.026(4) 0.033(5) 0.033(5) -0.008(4) -0.008(4) 0.012(4)
C6 0.019(4) 0.033(5) 0.030(4) -0.010(4) -0.004(3) 0.012(4)
C3 0.044(6) 0.024(5) 0.073(8) -0.014(5) -0.022(6) 0.009(5)
C16 0.029(5) 0.037(5) 0.030(5) 0.003(4) -0.002(4) 0.018(4)
C9 0.026(5) 0.035(5) 0.051(6) -0.013(5) -0.008(4) 0.007(4)
C15 0.072(8) 0.046(6) 0.012(4) 0.005(4) 0.011(4) 0.036(6)
C5 0.032(5) 0.042(5) 0.038(5) -0.016(4) -0.009(4) 0.021(4)
C14 0.054(6) 0.029(5) 0.025(4) 0.001(4) -0.003(4) 0.018(5)
C12 0.020(4) 0.023(4) 0.033(4) -0.004(3) -0.004(3) 0.012(3)
C13 0.043(6) 0.040(5) 0.034(5) -0.011(4) -0.002(4) 0.023(5)

_geom_special_details            
;
 All esds (except the esd in the dihedral angle between two l.s. planes)
 are estimated using the full covariance matrix.  The cell esds are taken
 into account individually in the estimation of esds in distances, angles
 and torsion angles; correlations between esds in cell parameters are only
 used when they are defined by crystal symmetry.  An approximate (isotropic)
 treatment of cell esds is used for estimating esds involving l.s. planes.
;
loop_
_geom_bond_atom_site_label_1
_geom_bond_atom_site_label_2
_geom_bond_distance
_geom_bond_site_symmetry_2
_geom_bond_publ_flag
In1 In2 3.3227(5) 10_556 ?
In1 In2 3.3227(5) . ?
In1 In2 3.3227(5) 2 ?
In1 In2 3.3227(5) 3 ?
In1 In2 3.3227(5) 11_556 ?
In1 In2 3.3227(5) 12_556 ?
In1 O5 2.209(5) 11_556 ?
In1 O5 2.209(5) . ?
In1 O5 2.209(5) 10_556 ?
In1 O5 2.209(5) 2 ?
In1 O5 2.209(5) 12_556 ?
In1 O5 2.209(5) 3 ?
In2 In2 3.3227(5) 12_556 ?
In2 In2 3.3228(5) 11_556 ?
In2 O3 2.148(6) . ?
In2 O5 2.172(5) . ?
In2 O5 2.183(5) 12_556 ?
In2 O1 2.144(6) 11_556 ?
In2 O7 2.165(6) . ?
In2 O7 2.169(5) 12_556 ?
In3 O6 2.107(5) 2 ?
In3 O6 2.097(5) . ?
In3 O5 2.179(5) . ?
In3 O2 2.192(6) 11_556 ?
In3 O4 2.187(6) 11_556 ?
In3 N1 2.201(7) . ?
Fe1 C1 2.025(9) . ?
Fe1 C2 2.043(11) . ?
Fe1 C10 2.043(10) . ?
Fe1 C4 2.052(11) . ?
Fe1 C8 2.044(11) . ?
Fe1 C7 2.042(10) . ?
Fe1 C6 2.047(9) . ?
Fe1 C3 2.059(12) . ?
Fe1 C9 2.033(11) . ?
Fe1 C5 2.041(10) . ?
O3 C12 1.275(11) . ?
O2 C11 1.257(10) . ?
O1 C11 1.259(11) . ?
O4 C12 1.266(11) . ?
O7 C16 1.446(10) . ?
C11 C1 1.493(11) . ?
C1 C2 1.432(14) . ?
C1 C5 1.428(13) . ?
N1 C14 1.330(12) . ?
N1 C13 1.387(12) . ?
C2 H2 0.9500 . ?
C2 C3 1.421(15) . ?
C10 H10 0.9500 . ?
C10 C6 1.432(13) . ?
C10 C9 1.417(14) . ?
N2 H2A 0.8800 . ?
N2 C15 1.406(16) . ?
N2 C13 1.365(15) . ?
C4 H4 0.9500 . ?
C4 C3 1.410(19) . ?
C4 C5 1.434(15) . ?
C8 H8 0.9500 . ?
C8 C7 1.422(14) . ?
C8 C9 1.413(16) . ?
C7 H7 0.9500 . ?
C7 C6 1.430(13) . ?
C6 C12 1.468(12) . ?
C3 H3 0.9500 . ?
C16 H16A 0.9800 . ?
C16 H16B 0.9800 . ?
C16 H16C 0.9800 . ?
C9 H9 0.9500 . ?
C15 H15 0.9500 . ?
C15 C14 1.332(13) . ?
C5 H5 0.9500 . ?
C14 H14 0.9500 . ?
C13 H13 0.9500 . ?

loop_
_geom_angle_atom_site_label_1
_geom_angle_atom_site_label_2
_geom_angle_atom_site_label_3
_geom_angle
_geom_angle_site_symmetry_1
_geom_angle_site_symmetry_3
_geom_angle_publ_flag
In2 In1 In2 120.0 10_556 12_556 ?
In2 In1 In2 120.0 3 2 ?
In2 In1 In2 120.0 3 . ?
In2 In1 In2 60.0 10_556 3 ?
In2 In1 In2 180.0 10_556 . ?
In2 In1 In2 180.0 12_556 3 ?
In2 In1 In2 60.0 12_556 2 ?
In2 In1 In2 120.0 10_556 11_556 ?
In2 In1 In2 180.0 11_556 2 ?
In2 In1 In2 120.0 12_556 11_556 ?
In2 In1 In2 60.0 12_556 . ?
In2 In1 In2 60.0 3 11_556 ?
In2 In1 In2 120.0 2 . ?
In2 In1 In2 60.0 10_556 2 ?
In2 In1 In2 60.0 11_556 . ?
O5 In1 In2 89.90(13) 11_556 10_556 ?
O5 In1 In2 139.45(14) 3 . ?
O5 In1 In2 40.27(13) 2 2 ?
O5 In1 In2 90.10(13) 2 10_556 ?
O5 In1 In2 89.91(13) 12_556 11_556 ?
O5 In1 In2 139.45(14) 12_556 10_556 ?
O5 In1 In2 40.55(14) 10_556 2 ?
O5 In1 In2 40.55(14) 3 10_556 ?
O5 In1 In2 40.27(13) 11_556 11_556 ?
O5 In1 In2 139.73(13) . 10_556 ?
O5 In1 In2 139.45(14) 10_556 11_556 ?
O5 In1 In2 40.27(13) 10_556 10_556 ?
O5 In1 In2 89.91(13) 3 2 ?
O5 In1 In2 139.45(14) 11_556 12_556 ?
O5 In1 In2 89.90(13) 2 . ?
O5 In1 In2 40.55(14) 2 12_556 ?
O5 In1 In2 139.73(13) 10_556 . ?
O5 In1 In2 40.27(13) 12_556 12_556 ?
O5 In1 In2 139.73(13) 2 11_556 ?
O5 In1 In2 139.73(13) 3 12_556 ?
O5 In1 In2 40.55(14) . 11_556 ?
O5 In1 In2 90.10(13) . 12_556 ?
O5 In1 In2 139.73(13) 11_556 2 ?
O5 In1 In2 89.90(13) 10_556 12_556 ?
O5 In1 In2 90.09(13) 12_556 2 ?
O5 In1 In2 40.55(14) 11_556 3 ?
O5 In1 In2 139.45(14) . 2 ?
O5 In1 In2 139.45(14) 2 3 ?
O5 In1 In2 90.10(13) 11_556 . ?
O5 In1 In2 139.73(13) 12_556 3 ?
O5 In1 In2 40.55(14) 12_556 . ?
O5 In1 In2 40.27(13) 3 3 ?
O5 In1 In2 40.27(13) . . ?
O5 In1 In2 89.90(13) . 3 ?
O5 In1 In2 90.10(13) 10_556 3 ?
O5 In1 In2 90.09(13) 3 11_556 ?
O5 In1 O5 80.82(18) 11_556 . ?
O5 In1 O5 99.18(18) 11_556 12_556 ?
O5 In1 O5 99.18(18) 12_556 10_556 ?
O5 In1 O5 99.18(18) 2 . ?
O5 In1 O5 99.18(18) 11_556 10_556 ?
O5 In1 O5 80.82(18) 12_556 . ?
O5 In1 O5 180.0(2) 11_556 2 ?
O5 In1 O5 99.18(18) 3 . ?
O5 In1 O5 80.82(18) 11_556 3 ?
O5 In1 O5 180.0 . 10_556 ?
O5 In1 O5 80.82(18) 2 10_556 ?
O5 In1 O5 80.82(18) 2 12_556 ?
O5 In1 O5 99.18(18) 2 3 ?
O5 In1 O5 80.82(18) 3 10_556 ?
O5 In1 O5 180.0(3) 12_556 3 ?
In1 In2 In2 60.0 . 11_556 ?
In1 In2 In2 60.0 . 12_556 ?
In2 In2 In2 119.995(1) 12_556 11_556 ?
O3 In2 In1 136.91(16) . . ?
O3 In2 In2 88.41(17) . 12_556 ?
O3 In2 In2 138.83(16) . 11_556 ?
O3 In2 O5 95.8(2) . 12_556 ?
O3 In2 O5 177.7(2) . . ?
O3 In2 O7 87.5(2) . 12_556 ?
O3 In2 O7 99.0(2) . . ?
O5 In2 In1 41.14(14) 12_556 . ?
O5 In2 In1 41.10(14) . . ?
O5 In2 In2 40.16(13) 12_556 12_556 ?
O5 In2 In2 90.35(13) 12_556 11_556 ?
O5 In2 In2 40.40(14) . 11_556 ?
O5 In2 In2 90.74(14) . 12_556 ?
O5 In2 O5 82.2(3) . 12_556 ?
O1 In2 In1 140.89(17) 11_556 . ?
O1 In2 In2 92.33(17) 11_556 11_556 ?
O1 In2 In2 137.75(17) 11_556 12_556 ?
O1 In2 O3 82.2(2) 11_556 . ?
O1 In2 O5 177.3(2) 11_556 12_556 ?
O1 In2 O5 99.8(2) 11_556 . ?
O1 In2 O7 89.5(2) 11_556 . ?
O1 In2 O7 98.4(2) 11_556 12_556 ?
O7 In2 In1 85.26(14) . . ?
O7 In2 In1 85.20(15) 12_556 . ?
O7 In2 In2 39.99(14) . 11_556 ?
O7 In2 In2 132.69(15) . 12_556 ?
O7 In2 In2 39.89(15) 12_556 12_556 ?
O7 In2 In2 133.55(15) 12_556 11_556 ?
O7 In2 O5 80.1(2) . . ?
O7 In2 O5 79.8(2) 12_556 12_556 ?
O7 In2 O5 92.5(2) . 12_556 ?
O7 In2 O5 93.2(2) 12_556 . ?
O7 In2 O7 170.4(3) . 12_556 ?
O6 In3 O6 104.3(3) . 2 ?
O6 In3 O5 90.4(2) . . ?
O6 In3 O5 89.1(2) 2 . ?
O6 In3 O2 170.6(2) . 11_556 ?
O6 In3 O2 84.9(2) 2 11_556 ?
O6 In3 O4 87.1(2) . 11_556 ?
O6 In3 O4 167.8(2) 2 11_556 ?
O6 In3 N1 88.0(2) . . ?
O6 In3 N1 91.0(3) 2 . ?
O5 In3 O2 91.8(2) . 11_556 ?
O5 In3 O4 95.3(2) . 11_556 ?
O5 In3 N1 178.4(2) . . ?
O2 In3 N1 89.8(2) 11_556 . ?
O4 In3 O2 83.6(2) 11_556 11_556 ?
O4 In3 N1 84.9(3) 11_556 . ?
C1 Fe1 C2 41.2(4) . . ?
C1 Fe1 C10 123.5(4) . . ?
C1 Fe1 C4 68.5(4) . . ?
C1 Fe1 C8 161.5(4) . . ?
C1 Fe1 C7 126.1(4) . . ?
C1 Fe1 C6 110.5(3) . . ?
C1 Fe1 C3 68.3(4) . . ?
C1 Fe1 C9 157.6(4) . . ?
C1 Fe1 C5 41.1(4) . . ?
C2 Fe1 C4 68.4(5) . . ?
C2 Fe1 C8 154.6(4) . . ?
C2 Fe1 C6 126.4(4) . . ?
C2 Fe1 C3 40.5(4) . . ?
C10 Fe1 C2 107.6(5) . . ?
C10 Fe1 C4 158.4(5) . . ?
C10 Fe1 C8 68.6(4) . . ?
C10 Fe1 C6 41.0(4) . . ?
C10 Fe1 C3 123.3(5) . . ?
C4 Fe1 C3 40.1(5) . . ?
C8 Fe1 C4 105.4(5) . . ?
C8 Fe1 C6 68.2(4) . . ?
C8 Fe1 C3 119.0(4) . . ?
C7 Fe1 C2 163.6(4) . . ?
C7 Fe1 C10 69.3(4) . . ?
C7 Fe1 C4 120.5(5) . . ?
C7 Fe1 C8 40.7(4) . . ?
C7 Fe1 C6 40.9(4) . . ?
C7 Fe1 C3 154.7(4) . . ?
C6 Fe1 C4 157.9(5) . . ?
C6 Fe1 C3 161.7(5) . . ?
C9 Fe1 C2 120.2(5) . . ?
C9 Fe1 C10 40.7(4) . . ?
C9 Fe1 C4 121.5(4) . . ?
C9 Fe1 C8 40.6(5) . . ?
C9 Fe1 C7 68.7(4) . . ?
C9 Fe1 C6 68.3(4) . . ?
C9 Fe1 C3 105.5(5) . . ?
C9 Fe1 C5 158.7(4) . . ?
C5 Fe1 C2 69.5(5) . . ?
C5 Fe1 C10 159.4(4) . . ?
C5 Fe1 C4 41.0(4) . . ?
C5 Fe1 C8 123.0(4) . . ?
C5 Fe1 C7 107.4(4) . . ?
C5 Fe1 C6 123.4(4) . . ?
C5 Fe1 C3 68.6(5) . . ?
C12 O3 In2 126.2(5) . . ?
In3 O6 In3 134.4(3) . 3 ?
In2 O5 In1 98.3(2) 11_556 . ?
In2 O5 In1 98.6(2) . . ?
In2 O5 In2 99.4(2) . 11_556 ?
In2 O5 In3 115.4(2) . . ?
In3 O5 In1 126.2(2) . . ?
In3 O5 In2 114.4(2) . 11_556 ?
C11 O2 In3 134.8(5) . 12_556 ?
C11 O1 In2 122.4(5) . 12_556 ?
C12 O4 In3 128.3(5) . 12_556 ?
In2 O7 In2 100.1(2) . 11_556 ?
C16 O7 In2 118.6(5) . . ?
C16 O7 In2 119.6(5) . 11_556 ?
O2 C11 O1 125.4(8) . . ?
O2 C11 C1 117.0(8) . . ?
O1 C11 C1 117.5(8) . . ?
C11 C1 Fe1 119.6(6) . . ?
C2 C1 Fe1 70.1(6) . . ?
C2 C1 C11 125.2(9) . . ?
C5 C1 Fe1 70.0(5) . . ?
C5 C1 C11 125.3(9) . . ?
C5 C1 C2 109.0(9) . . ?
C14 N1 In3 126.5(6) . . ?
C14 N1 C13 106.9(8) . . ?
C13 N1 In3 126.2(7) . . ?
Fe1 C2 H2 126.0 . . ?
C1 C2 Fe1 68.7(6) . . ?
C1 C2 H2 126.5 . . ?
C3 C2 Fe1 70.3(7) . . ?
C3 C2 C1 106.9(10) . . ?
C3 C2 H2 126.5 . . ?
Fe1 C10 H10 126.1 . . ?
C6 C10 Fe1 69.7(5) . . ?
C6 C10 H10 126.5 . . ?
C9 C10 Fe1 69.3(6) . . ?
C9 C10 H10 126.5 . . ?
C9 C10 C6 107.0(9) . . ?
C15 N2 H2A 127.1 . . ?
C13 N2 H2A 127.1 . . ?
C13 N2 C15 105.8(9) . . ?
Fe1 C4 H4 126.6 . . ?
C3 C4 Fe1 70.2(7) . . ?
C3 C4 H4 125.7 . . ?
C3 C4 C5 108.6(10) . . ?
C5 C4 Fe1 69.1(6) . . ?
C5 C4 H4 125.7 . . ?
Fe1 C8 H8 126.9 . . ?
C7 C8 Fe1 69.5(6) . . ?
C7 C8 H8 125.8 . . ?
C9 C8 Fe1 69.3(6) . . ?
C9 C8 H8 125.8 . . ?
C9 C8 C7 108.4(9) . . ?
Fe1 C7 H7 125.7 . . ?
C8 C7 Fe1 69.7(6) . . ?
C8 C7 H7 126.4 . . ?
C8 C7 C6 107.1(9) . . ?
C6 C7 Fe1 69.7(6) . . ?
C6 C7 H7 126.4 . . ?
C10 C6 Fe1 69.4(6) . . ?
C10 C6 C12 125.3(8) . . ?
C7 C6 Fe1 69.3(5) . . ?
C7 C6 C10 108.5(8) . . ?
C7 C6 C12 126.0(9) . . ?
C12 C6 Fe1 122.8(6) . . ?
Fe1 C3 H3 127.2 . . ?
C2 C3 Fe1 69.1(6) . . ?
C2 C3 H3 125.6 . . ?
C4 C3 Fe1 69.7(7) . . ?
C4 C3 C2 108.9(10) . . ?
C4 C3 H3 125.6 . . ?
O7 C16 H16A 109.5 . . ?
O7 C16 H16B 109.5 . . ?
O7 C16 H16C 109.5 . . ?
H16A C16 H16B 109.5 . . ?
H16A C16 H16C 109.5 . . ?
H16B C16 H16C 109.5 . . ?
Fe1 C9 H9 125.9 . . ?
C10 C9 Fe1 70.1(6) . . ?
C10 C9 H9 125.5 . . ?
C8 C9 Fe1 70.1(6) . . ?
C8 C9 C10 109.0(9) . . ?
C8 C9 H9 125.5 . . ?
N2 C15 H15 126.2 . . ?
C14 C15 N2 107.7(9) . . ?
C14 C15 H15 126.2 . . ?
Fe1 C5 H5 126.1 . . ?
C1 C5 Fe1 68.9(6) . . ?
C1 C5 C4 106.6(10) . . ?
C1 C5 H5 126.7 . . ?
C4 C5 Fe1 69.9(6) . . ?
C4 C5 H5 126.7 . . ?
N1 C14 C15 110.9(9) . . ?
N1 C14 H14 124.5 . . ?
C15 C14 H14 124.5 . . ?
O3 C12 C6 116.5(8) . . ?
O4 C12 O3 124.7(8) . . ?
O4 C12 C6 118.8(8) . . ?
N1 C13 H13 125.7 . . ?
N2 C13 N1 108.7(10) . . ?
N2 C13 H13 125.7 . . ?

loop_
_geom_torsion_atom_site_label_1
_geom_torsion_atom_site_label_2
_geom_torsion_atom_site_label_3
_geom_torsion_atom_site_label_4
_geom_torsion
_geom_torsion_site_symmetry_1
_geom_torsion_site_symmetry_2
_geom_torsion_site_symmetry_3
_geom_torsion_site_symmetry_4
_geom_torsion_publ_flag
In2 O3 C12 O4 -1.3(12) . . . . ?
In2 O3 C12 C6 177.4(5) . . . . ?
In2 O1 C11 O2 0.3(11) 12_556 . . . ?
In2 O1 C11 C1 -176.9(5) 12_556 . . . ?
In3 O2 C11 O1 54.8(12) 12_556 . . . ?
In3 O2 C11 C1 -127.9(7) 12_556 . . . ?
In3 O4 C12 O3 -54.9(11) 12_556 . . . ?
In3 O4 C12 C6 126.4(7) 12_556 . . . ?
In3 N1 C14 C15 -172.5(6) . . . . ?
In3 N1 C13 N2 172.6(6) . . . . ?
Fe1 C1 C2 C3 -60.2(8) . . . . ?
Fe1 C1 C5 C4 60.0(7) . . . . ?
Fe1 C2 C3 C4 -58.5(9) . . . . ?
Fe1 C10 C6 C7 -58.4(7) . . . . ?
Fe1 C10 C6 C12 116.3(9) . . . . ?
Fe1 C10 C9 C8 59.5(8) . . . . ?
Fe1 C4 C3 C2 58.2(9) . . . . ?
Fe1 C4 C5 C1 -59.4(7) . . . . ?
Fe1 C8 C7 C6 60.0(7) . . . . ?
Fe1 C8 C9 C10 -59.5(8) . . . . ?
Fe1 C7 C6 C10 58.4(7) . . . . ?
Fe1 C7 C6 C12 -116.2(9) . . . . ?
Fe1 C6 C12 O3 95.7(9) . . . . ?
Fe1 C6 C12 O4 -85.5(9) . . . . ?
O2 C11 C1 Fe1 85.6(9) . . . . ?
O2 C11 C1 C2 171.1(9) . . . . ?
O2 C11 C1 C5 0.1(13) . . . . ?
O1 C11 C1 Fe1 -96.8(9) . . . . ?
O1 C11 C1 C2 -11.3(13) . . . . ?
O1 C11 C1 C5 177.6(9) . . . . ?
C11 C1 C2 Fe1 -112.8(9) . . . . ?
C11 C1 C2 C3 -173.1(9) . . . . ?
C11 C1 C5 Fe1 112.8(9) . . . . ?
C11 C1 C5 C4 172.8(9) . . . . ?
C1 C2 C3 Fe1 59.2(7) . . . . ?
C1 C2 C3 C4 0.7(14) . . . . ?
C2 C1 C5 Fe1 -59.4(7) . . . . ?
C2 C1 C5 C4 0.6(12) . . . . ?
C10 C6 C12 O3 9.0(13) . . . . ?
C10 C6 C12 O4 -172.3(9) . . . . ?
N2 C15 C14 N1 0.0(3) . . . . ?
C8 C7 C6 Fe1 -60.0(7) . . . . ?
C8 C7 C6 C10 -1.5(11) . . . . ?
C8 C7 C6 C12 -176.2(9) . . . . ?
C7 C8 C9 Fe1 58.7(7) . . . . ?
C7 C8 C9 C10 -0.8(13) . . . . ?
C7 C6 C12 O3 -177.2(9) . . . . ?
C7 C6 C12 O4 1.5(14) . . . . ?
C6 C10 C9 Fe1 -59.7(7) . . . . ?
C6 C10 C9 C8 -0.2(12) . . . . ?
C3 C4 C5 Fe1 59.2(9) . . . . ?
C3 C4 C5 C1 -0.1(13) . . . . ?
C9 C10 C6 Fe1 59.5(7) . . . . ?
C9 C10 C6 C7 1.1(12) . . . . ?
C9 C10 C6 C12 175.8(9) . . . . ?
C9 C8 C7 Fe1 -58.6(8) . . . . ?
C9 C8 C7 C6 1.4(12) . . . . ?
C15 N2 C13 N1 -0.2(6) . . . . ?
C5 C1 C2 Fe1 59.4(7) . . . . ?
C5 C1 C2 C3 -0.8(12) . . . . ?
C5 C4 C3 Fe1 -58.5(8) . . . . ?
C5 C4 C3 C2 -0.4(14) . . . . ?
C14 N1 C13 N2 0.1(5) . . . . ?
C13 N1 C14 C15 -0.1(3) . . . . ?
C13 N2 C15 C14 0.1(5) . . . . ?

_shelx_res_file                  
;
TITL hy_a.res in R-3
    hy.res
    created by SHELXL-2017/1 at 18:25:04 on 11-Jul-2023
REM Old TITL hy in R-3
REM SHELXT solution in R-3
REM R1 0.085, Rweak 0.012, Alpha 0.048, Orientation as input
REM Formula found by SHELXT: C134 N49 O36 Fe6 In13
CELL 1.3405 19.8087 19.8087 28.7268 90 90 120
ZERR 3 0.0001 0.0001 0.0002 0 0 0
LATT 3
SYMM -Y,+X-Y,+Z
SYMM +Y-X,-X,+Z
SFAC C H Fe In N O
DISP C 0.0137 0.0067 57.1
DISP Fe -0.2673 2.555 19450.3
DISP H 0 0 0.6
DISP In 0.1167 3.9932 30756.5
DISP N 0.0241 0.0134 109.9
DISP O 0.0389 0.0241 193.4
UNIT 288 270 18 39 36 126
FLAT 0.01 N1 C14 C15 N2 C13
RIGU 55 55 N1 C14 C15 N2 C13

L.S. 20
PLAN  1
TEMP -173
CONF
BOND $H
htab
list 4
MORE -1
fmap 2 53
acta
REM <olex2.extras>
REM <HklSrc "%.\\hy.hkl">
REM </olex2.extras>

WGHT    0.106700  393.047882
FVAR       0.01635
IN1   4    0.000000    0.000000    0.500000    10.16667    0.01487    0.01487 =
         0.01474    0.00000    0.00000    0.00743
IN2   4    0.193459    0.104904    0.499602    11.00000    0.01566    0.01724 =
         0.01871   -0.00020    0.00009    0.00795
IN3   4    0.115077    0.004360    0.388213    11.00000    0.01895    0.01992 =
         0.01763    0.00029    0.00154    0.01040
FE1   3    0.352624    0.379584    0.616670    11.00000    0.02224    0.02465 =
         0.03351   -0.00760   -0.00582    0.00563
O3    6    0.282245    0.201959    0.537802    11.00000    0.02161    0.02401 =
         0.02510   -0.00267   -0.00394    0.00894
O6    6    0.004054   -0.094632    0.382455    11.00000    0.01897    0.02275 =
         0.02332   -0.00057   -0.00044    0.01015
O5    6    0.100689    0.005508    0.463360    11.00000    0.01814    0.02099 =
         0.01088   -0.00132   -0.00073    0.01030
O2    6    0.143684    0.238276    0.607368    11.00000    0.02269    0.02031 =
         0.02836   -0.00240    0.00212    0.01027
O1    6    0.177694    0.292576    0.536754    11.00000    0.02172    0.02198 =
         0.02512   -0.00414   -0.00481    0.00743
O4    6    0.236707    0.161416    0.610247    11.00000    0.01781    0.02580 =
         0.02868   -0.00164   -0.00574    0.01084
O7    6    0.188411    0.010938    0.540755    11.00000    0.01691    0.01996 =
         0.02189   -0.00083   -0.00310    0.00882
C11   1    0.185431    0.293495    0.580293    11.00000    0.01900    0.02015 =
         0.03206   -0.00726   -0.00057    0.01190
C1    1    0.247050    0.367267    0.601935    11.00000    0.02581    0.02339 =
         0.03522   -0.00999   -0.00879    0.01069
N1    5    0.126054    0.000603    0.312156    11.00000    0.02880    0.03314 =
         0.01693    0.00052    0.00474    0.01589
C2    1    0.306694    0.432436    0.576996    11.00000    0.03454    0.02115 =
         0.05087    0.00037   -0.00793    0.00352
AFIX  43
H2    2    0.311034    0.438782    0.544154    11.00000   -1.20000
AFIX   0
C10   1    0.410243    0.344018    0.573016    11.00000    0.02480    0.02906 =
         0.04036   -0.00339    0.00181    0.00519
AFIX  43
H10   2    0.411769    0.347550    0.540013    11.00000   -1.20000
AFIX   0
N2    5    0.128735   -0.043326    0.240870    11.00000    0.09749    0.07175 =
         0.03571   -0.00859    0.01148    0.04753
AFIX  43
H2A   2    0.131637   -0.070662    0.217603    11.00000   -1.20000
AFIX   0
C4    1    0.331848    0.454268    0.655484    11.00000    0.03787    0.04252 =
         0.06533   -0.02859   -0.01751    0.01906
AFIX  43
H4    2    0.356131    0.478261    0.684060    11.00000   -1.20000
AFIX   0
C8    1    0.440353    0.373761    0.650499    11.00000    0.02477    0.03916 =
         0.05139   -0.02062   -0.01422    0.01182
AFIX  43
H8    2    0.466307    0.400747    0.678069    11.00000   -1.20000
AFIX   0
C7    1    0.372303    0.298858    0.648487    11.00000    0.02563    0.03273 =
         0.03299   -0.00755   -0.00847    0.01197
AFIX  43
H7    2    0.344038    0.267338    0.674274    11.00000   -1.20000
AFIX   0
C6    1    0.354395    0.279876    0.600364    11.00000    0.01933    0.03302 =
         0.02983   -0.00963   -0.00407    0.01248
C3    1    0.358164    0.485816    0.610760    11.00000    0.04381    0.02415 =
         0.07262   -0.01389   -0.02179    0.00910
AFIX  43
H3    2    0.402983    0.534765    0.604249    11.00000   -1.20000
AFIX   0
C16   1    0.260723    0.015905    0.555076    11.00000    0.02862    0.03694 =
         0.03018    0.00292   -0.00157    0.01752
AFIX 137
H16A  2    0.292811    0.022621    0.527594    11.00000   -1.50000
H16B  2    0.249502   -0.032079    0.571359    11.00000   -1.50000
H16C  2    0.288877    0.060541    0.575983    11.00000   -1.50000
AFIX   0
C9    1    0.462806    0.401229    0.604522    11.00000    0.02608    0.03464 =
         0.05101   -0.01326   -0.00796    0.00704
AFIX  43
H9    2    0.506137    0.450144    0.596096    11.00000   -1.20000
AFIX   0
C15   1    0.118776    0.021998    0.237908    11.00000    0.07237    0.04579 =
         0.01210    0.00516    0.01137    0.03552
AFIX  43
H15   2    0.113770    0.045067    0.210092    11.00000   -1.20000
AFIX   0
C5    1    0.262327    0.379936    0.650664    11.00000    0.03209    0.04159 =
         0.03827   -0.01554   -0.00872    0.02120
AFIX  43
H5    2    0.232298    0.345790    0.675119    11.00000   -1.20000
AFIX   0
C14   1    0.117623    0.045718    0.281136    11.00000    0.05447    0.02916 =
         0.02472    0.00103   -0.00309    0.01846
AFIX  43
H14   2    0.111587    0.089061    0.288793    11.00000   -1.20000
AFIX   0
C12   1    0.286199    0.209879    0.581919    11.00000    0.01985    0.02253 =
         0.03256   -0.00429   -0.00382    0.01194
C13   1    0.132979   -0.055630    0.287264    11.00000    0.04328    0.03982 =
         0.03388   -0.01115   -0.00158    0.02273
AFIX  43
H13   2    0.139580   -0.096011    0.300335    11.00000   -1.20000
AFIX   0
HKLF 4


REM  hy_a.res in R-3
REM R1 =  0.0628 for    4423 Fo > 4sig(Fo)  and  0.0676 for all    4856 data
REM    256 parameters refined using     32 restraints

END

WGHT      0.1067    392.9071

REM Instructions for potential hydrogen bonds
EQIV $3 y, -x+y, -z+1
HTAB C16 O1_$3

REM Highest difference peak  4.376,  deepest hole -1.391,  1-sigma level  0.308
Q1    1   0.1399  0.0993  0.1533  11.00000  0.05    4.38
;
_shelx_res_checksum              91605
_olex2_submission_special_instructions 'No special instructions were received'
_oxdiff_exptl_absorpt_empirical_details 
;
Empirical correction (ABSPACK) includes:
- Absorption correction using spherical harmonics
- Frame scaling
;
_oxdiff_exptl_absorpt_empirical_full_max 2.680
_oxdiff_exptl_absorpt_empirical_full_min 0.509

# SQUEEZE RESULTS (Version =  41016)
# Note: Data are Listed for all Voids in the P1 Unit Cell
# i.e. Centre of Gravity, Solvent Accessible Volume,
# Recovered number of Electrons in the Void and
# Details about the Squeezed Material
loop_
_platon_squeeze_void_nr
_platon_squeeze_void_average_x
_platon_squeeze_void_average_y
_platon_squeeze_void_average_z
_platon_squeeze_void_volume
_platon_squeeze_void_count_electrons
_platon_squeeze_void_content
1 -0.085 -0.023 -0.002 2145 1019 ' '
_platon_squeeze_void_probe_radius 1.20
_platon_squeeze_details          ?

####################################################################### 
# 
# This file contains crystal structure data downloaded from the 
# Cambridge Structural Database (CSD) hosted by the Cambridge 
# Crystallographic Data Centre (CCDC).
# 
# Full information about CCDC data access policies and citation 
# guidelines are available at http://www.ccdc.cam.ac.uk/access/V1 
# 
# Audit and citation data items may have been added by the CCDC. 
# Please retain this information to preserve the provenance of 
# this file and to allow appropriate attribution of the data. 
# 
#######################################################################

data_4-9-26_auto
_database_code_depnum_ccdc_archive 'CCDC 2281559'
loop_
_audit_author_name
_audit_author_address
'Fei Wang'
;fujian institute
China
;
_audit_update_record             
;
2023-07-14 deposited with the CCDC.	2023-11-23 downloaded from the CCDC.
;
# start Validation Reply Form
_vrf_PLAT971_4-9-26_auto         
;
PROBLEM: Check Calcd Resid. Dens.  0.82Ang From In4             5.69 eA-3
RESPONSE: The presence of iron leads to X-ray fluorescence and micro-absorption effects.
;
# Added during the CSD deposition process: Friday 14 July 2023 02:32 AM
# end Validation Reply Form

_audit_creation_date             2023-07-11
_audit_creation_method           
;
Olex2 1.5
(compiled 2022.04.07 svn.rca3783a0 for OlexSys, GUI svn.r6498)
;
_shelx_SHELXL_version_number     2014/7
_chemical_name_common            ?
_chemical_name_systematic        ?
_chemical_formula_moiety         'C68 H56 Cl2 Fe4 In13 N8 O38'
_chemical_formula_sum            'C68 H56 Cl2 Fe4 In13 N8 O38'
_chemical_formula_weight         3380.16
_chemical_melting_point          ?
_chemical_oxdiff_formula         'In Fe C N H O'
loop_
_atom_type_symbol
_atom_type_description
_atom_type_scat_dispersion_real
_atom_type_scat_dispersion_imag
_atom_type_scat_source
C C 0.0147 0.0070 'International Tables Vol C Tables 4.2.6.8 and 6.1.1.4'
H H 0.0000 0.0000 'International Tables Vol C Tables 4.2.6.8 and 6.1.1.4'
N N 0.0253 0.0135 'International Tables Vol C Tables 4.2.6.8 and 6.1.1.4'
O O 0.0412 0.0250 'International Tables Vol C Tables 4.2.6.8 and 6.1.1.4'
Fe Fe -0.2758 2.5767 'International Tables Vol C Tables 4.2.6.8 and 6.1.1.4'
In In 0.1337 3.9104 'International Tables Vol C Tables 4.2.6.8 and 6.1.1.4'
Cl Cl 0.3281 0.5435 'International Tables Vol C Tables 4.2.6.8 and 6.1.1.4'

_shelx_space_group_comment       
;
The symmetry employed for this shelxl refinement is uniquely defined
by the following loop, which should always be used as a source of
symmetry information in preference to the above space-group names.
They are only intended as comments.
;
_space_group_crystal_system      monoclinic
_space_group_IT_number           12
_space_group_name_H-M_alt        'C 1 2/m 1'
_space_group_name_Hall           '-C 2y'
loop_
_space_group_symop_operation_xyz
'x, y, z'
'-x, y, -z'
'x+1/2, y+1/2, z'
'-x+1/2, y+1/2, -z'
'-x, -y, -z'
'x, -y, z'
'-x+1/2, -y+1/2, -z'
'x+1/2, -y+1/2, z'

_cell_length_a                   19.6313(8)
_cell_length_b                   22.9290(6)
_cell_length_c                   13.3713(4)
_cell_angle_alpha                90
_cell_angle_beta                 95.854(3)
_cell_angle_gamma                90
_cell_volume                     5987.4(3)
_cell_formula_units_Z            2
_cell_measurement_reflns_used    12901
_cell_measurement_temperature    99.99(10)
_cell_measurement_theta_max      60.2820
_cell_measurement_theta_min      2.5870
_shelx_estimated_absorpt_T_max   0.293
_shelx_estimated_absorpt_T_min   0.139
_exptl_absorpt_coefficient_mu    16.298
_exptl_absorpt_correction_T_max  1.00000
_exptl_absorpt_correction_T_min  0.68377
_exptl_absorpt_correction_type   multi-scan
_exptl_absorpt_process_details   
;
CrysAlisPro 1.171.41.93a (Rigaku Oxford Diffraction, 2020)
Empirical absorption correction using spherical harmonics,
implemented in SCALE3 ABSPACK scaling algorithm.
;
_exptl_absorpt_special_details   ?
_exptl_crystal_colour            orange
_exptl_crystal_colour_primary    orange
_exptl_crystal_density_diffrn    1.875
_exptl_crystal_density_meas      ?
_exptl_crystal_density_method    ?
_exptl_crystal_description       prism
_exptl_crystal_F_000             3198
_exptl_crystal_size_max          0.2
_exptl_crystal_size_mid          0.1
_exptl_crystal_size_min          0.1
_exptl_transmission_factor_max   ?
_exptl_transmission_factor_min   ?
_diffrn_reflns_av_R_equivalents  0.0307
_diffrn_reflns_av_unetI/netI     0.0284
_diffrn_reflns_Laue_measured_fraction_full 0.996
_diffrn_reflns_Laue_measured_fraction_max 0.975
_diffrn_reflns_limit_h_max       25
_diffrn_reflns_limit_h_min       -25
_diffrn_reflns_limit_k_max       28
_diffrn_reflns_limit_k_min       -29
_diffrn_reflns_limit_l_max       15
_diffrn_reflns_limit_l_min       -17
_diffrn_reflns_number            24481
_diffrn_reflns_point_group_measured_fraction_full 0.996
_diffrn_reflns_point_group_measured_fraction_max 0.975
_diffrn_reflns_theta_full        53.543
_diffrn_reflns_theta_max         60.476
_diffrn_reflns_theta_min         2.584
_diffrn_ambient_environment      N~2~
_diffrn_ambient_temperature      99.99(10)
_diffrn_detector                 'Hybrid Pixel Array Detector'
_diffrn_detector_area_resol_mean 10.0000
_diffrn_detector_type            HyPix
_diffrn_measured_fraction_theta_full 0.996
_diffrn_measured_fraction_theta_max 0.975
_diffrn_measurement_details      
;
List of Runs (angles in degrees, time in seconds):

  # Type    Start    End  Width  t~exp~   \w     \q     \k     \f   Frames
#--------------------------------------------------------------------------
  1  \w    -14.00  67.00   0.50    0.12    --   -1.25  57.00 -60.00  162
  2  \w     23.00  48.00   0.50    0.12    --   -1.25  72.00 -28.00   50
  3  \w     94.00 130.00   0.50    0.50    --   72.28  72.00 -28.00   72
  4  \w     -1.00  93.00   0.50    0.50    --   72.28 -72.00-158.00  188
  5  \w    -71.00 -28.00   0.50    0.50    --  -74.78  72.00 -28.00   86
  6  \w    -90.00  -2.00   0.50    0.50    --  -74.78  57.00  60.00  176
  7  \w    -76.00 -50.00   0.50    0.50    --  -74.78  57.00 150.00   52
  8  \w    -34.00  -5.00   0.50    0.50    --  -74.78  57.00 150.00   58
  9  \w   -102.00 -77.00   0.50    0.50    --  -74.78 -38.00  30.00   50
 10  \w   -125.00-100.00   0.50    0.50    --  -74.78 -72.00-158.00   50
 11  \w    -73.00  -9.00   0.50    0.12    --   -1.25 -72.00-158.00  128
 12  \w   -147.00-107.00   0.50    0.50    --  -74.78 -38.00  30.00   80
 13  \w   -137.00 -88.00   0.50    0.50    --  -74.78 -99.00 -30.00   98
 14  \w   -147.00 -88.00   0.50    0.50    --  -74.78 -99.00 -90.00  118
 15  \w   -128.00 -79.00   0.50    0.50    --  -74.78-125.00 150.00   98
 16  \w   -147.00 -90.00   0.50    0.50    --  -74.78 -99.00 120.00  114
 17  \w   -147.00-118.00   0.50    0.50    --  -74.78 -99.00 150.00   58
;
_diffrn_measurement_device       'four-circle diffractometer'
_diffrn_measurement_device_type  'ROD, Synergy Custom system, HyPix'
_diffrn_measurement_method       '\w scans'
_diffrn_orient_matrix_type       
'CrysAlisPro convention (1999,Acta A55,543-557)'
_diffrn_orient_matrix_UB_11      0.0627717000
_diffrn_orient_matrix_UB_12      -0.0028357000
_diffrn_orient_matrix_UB_13      -0.0308284000
_diffrn_orient_matrix_UB_21      0.0142163000
_diffrn_orient_matrix_UB_22      -0.0466946000
_diffrn_orient_matrix_UB_23      0.0587087000
_diffrn_orient_matrix_UB_31      -0.0237236000
_diffrn_orient_matrix_UB_32      -0.0350037000
_diffrn_orient_matrix_UB_33      -0.0756513000
_diffrn_radiation_monochromator  mirror
_diffrn_radiation_probe          x-ray
_diffrn_radiation_type           'Ga K\a'
_diffrn_radiation_wavelength     1.3405
_diffrn_source                   'micro-focus metaljet'
_reflns_Friedel_coverage         0.000
_reflns_Friedel_fraction_full    .
_reflns_Friedel_fraction_max     .
_reflns_number_gt                5921
_reflns_number_total             6860
_reflns_special_details          
;
 Reflections were merged by SHELXL according to the crystal
 class for the calculation of statistics and refinement.
 
 Structure factors included contributions from the .fab file.
 
 _reflns_Friedel_fraction is defined as the number of unique
 Friedel pairs measured divided by the number that would be
 possible theoretically, ignoring centric projections and
 systematic absences.
;
_reflns_threshold_expression     'I > 2\s(I)'
_computing_cell_refinement       'CrysAlisPro 1.171.41.93a (Rigaku OD, 2020)'
_computing_data_collection       'CrysAlisPro 1.171.41.93a (Rigaku OD, 2020)'
_computing_data_reduction        'CrysAlisPro 1.171.41.93a (Rigaku OD, 2020)'
_computing_molecular_graphics    'Olex2 1.5 (Dolomanov et al., 2009)'
_computing_publication_material  'Olex2 1.5 (Dolomanov et al., 2009)'
_computing_structure_refinement  'XL  (Sheldrick, 2008)'
_computing_structure_solution    'SHELXT 2014/5 (Sheldrick, 2014)'
_refine_diff_density_max         5.581
_refine_diff_density_min         -2.941
_refine_diff_density_rms         0.176
_refine_ls_extinction_coef       .
_refine_ls_extinction_method     none
_refine_ls_goodness_of_fit_ref   1.050
_refine_ls_hydrogen_treatment    constr
_refine_ls_matrix_type           full
_refine_ls_number_parameters     317
_refine_ls_number_reflns         6860
_refine_ls_number_restraints     28
_refine_ls_R_factor_all          0.0539
_refine_ls_R_factor_gt           0.0483
_refine_ls_restrained_S_all      1.052
_refine_ls_shift/su_max          0.001
_refine_ls_shift/su_mean         0.000
_refine_ls_structure_factor_coef Fsqd
_refine_ls_weighting_details     
'w=1/[\s^2^(Fo^2^)+(0.0770P)^2^+52.6835P] where P=(Fo^2^+2Fc^2^)/3'
_refine_ls_weighting_scheme      calc
_refine_ls_wR_factor_gt          0.1318
_refine_ls_wR_factor_ref         0.1356
_refine_special_details          ?
_olex2_refinement_description    
;
1. Fixed Uiso
 At 1.2 times of:
  All C(H) groups
 At 1.5 times of:
  All C(H,H,H) groups
2. Restrained distances
 O9-C17
 1.45 with sigma of 0.02
 C17-O9
 1.45 with sigma of 0.002
3. Restrained planarity
 C17, O9, In5, O8
 with sigma of 0.1
4. Rigid bond restraints
 O9
 with sigma for 1-2 distances of 0.01 and sigma for 1-3 distances of 0.01
 C17
 with sigma for 1-2 distances of 0.01 and sigma for 1-3 distances of 0.01
 O9, C17
 with sigma for 1-2 distances of 0.01 and sigma for 1-3 distances of 0.01
5. Uiso/Uaniso restraints and constraints
O9: within 1.7A with sigma of 0.04 and sigma for terminal atoms of 0.08 within
1.7A
O9 \\sim C17: within 1.7A with sigma of 0.04 and sigma for terminal atoms of
0.08 within 1.7A
Uanis(O9) \\sim Ueq: with sigma of 0.001 and sigma for terminal atoms of 0.002
Uanis(C18) \\sim Ueq: with sigma of 0.01 and sigma for terminal atoms of 0.02
Uanis(C17) \\sim Ueq: with sigma of 0.001 and sigma for terminal atoms of 0.002
Uanis(O9) \\sim Ueq, Uanis(C17) \\sim Ueq: with sigma of 0.001 and sigma for
terminal atoms of 0.002
6. Rigid body (RIGU) restrains
 O9
 with sigma for 1-2 distances of 0.004 and sigma for 1-3 distances of 0.004
7. Others
 Fixed Sof: C17(0.5)
8.a Aromatic/amide H refined with riding coordinates:
 C8(H8), C15(H15), C13(H13), C11(H11), C10(H10), C5(H5), C9(H9), C14(H14),
 C2(H2), C3(H3), C4(H4)
8.b Idealised Me refined as rotating group:
 C16(H16A,H16B,H16C)
;
_atom_sites_solution_hydrogens   geom
_atom_sites_solution_primary     dual
_atom_sites_solution_secondary   ?
loop_
_atom_site_label
_atom_site_type_symbol
_atom_site_fract_x
_atom_site_fract_y
_atom_site_fract_z
_atom_site_U_iso_or_equiv
_atom_site_adp_type
_atom_site_occupancy
_atom_site_site_symmetry_order
_atom_site_calc_flag
_atom_site_refinement_flags_posn
_atom_site_refinement_flags_adp
_atom_site_refinement_flags_occupancy
_atom_site_disorder_assembly
_atom_site_disorder_group
In1 In 0.5000 0.5000 0.5000 0.02868(17) Uani 1 4 d S T P . .
In2 In 0.5000 0.35500(2) 0.5000 0.03136(14) Uani 1 2 d S T P . .
In3 In 0.50885(2) 0.42729(2) 0.71622(3) 0.03116(12) Uani 1 1 d . . . . .
In4 In 0.66905(3) 0.5000 0.68730(4) 0.03477(15) Uani 1 2 d S T P . .
In5 In 0.65945(2) 0.41567(2) 0.42845(3) 0.03628(12) Uani 1 1 d . . . . .
Fe1 Fe 0.33861(6) 0.22800(4) 0.76718(7) 0.0470(3) Uani 1 1 d . . . . .
O11 O 0.4531(3) 0.5000 0.7724(4) 0.0336(12) Uani 1 2 d S T P . .
O6 O 0.5505(2) 0.42620(15) 0.4294(3) 0.0294(8) Uani 1 1 d . . . . .
O5 O 0.5588(3) 0.5000 0.6483(4) 0.0291(11) Uani 1 2 d S T P . .
O7 O 0.5656(2) 0.36162(15) 0.6373(3) 0.0325(9) Uani 1 1 d . . . . .
O1AA O 0.3504(2) 0.38823(18) 0.7290(3) 0.0416(10) Uani 1 1 d . . . . .
O0AA O 0.4551(2) 0.35991(17) 0.7904(3) 0.0391(10) Uani 1 1 d . . . . .
O4 O 0.3424(3) 0.32175(17) 0.5429(3) 0.0425(10) Uani 1 1 d . . . . .
O3 O 0.4478(3) 0.28576(17) 0.5686(3) 0.0396(10) Uani 1 1 d . . . . .
O8 O 0.6741(2) 0.42982(17) 0.5836(3) 0.0394(10) Uani 1 1 d . . . . .
O10 O 0.6684(4) 0.5000 0.3698(5) 0.0410(14) Uani 1 2 d S T P . .
N1 N 0.5910(3) 0.4213(2) 0.8378(4) 0.0337(10) Uani 1 1 d . . . . .
N2 N 0.6549(3) 0.4350(2) 0.8110(4) 0.0401(12) Uani 1 1 d . . . . .
O9 O 0.7714(3) 0.4026(3) 0.4219(5) 0.0739(17) Uani 1 1 d D U . . .
C6 C 0.3909(4) 0.3548(2) 0.7794(4) 0.0390(14) Uani 1 1 d . . . . .
C1 C 0.3602(4) 0.3065(3) 0.8323(5) 0.0429(15) Uani 1 1 d . . . . .
C12 C 0.3852(4) 0.2831(2) 0.5747(4) 0.0391(14) Uani 1 1 d . . . . .
C7 C 0.3593(4) 0.2301(2) 0.6223(5) 0.0406(14) Uani 1 1 d . . . . .
C8 C 0.2904(4) 0.2152(3) 0.6278(5) 0.0472(16) Uani 1 1 d . . . . .
H8 H 0.2516 0.2362 0.5987 0.057 Uiso 1 1 calc R U . . .
C15 C 0.6991(4) 0.4134(3) 0.8824(5) 0.0490(16) Uani 1 1 d . . . . .
H15 H 0.7473 0.4183 0.8843 0.059 Uiso 1 1 calc R U . . .
C13 C 0.5993(4) 0.3895(3) 0.9212(5) 0.0468(16) Uani 1 1 d . . . . .
H13 H 0.5633 0.3732 0.9545 0.056 Uiso 1 1 calc R U . . .
C16 C 0.5916(4) 0.3102(3) 0.6884(5) 0.0444(15) Uani 1 1 d . . . . .
H16A H 0.5548 0.2814 0.6889 0.067 Uiso 1 1 calc R U . . .
H16B H 0.6089 0.3201 0.7577 0.067 Uiso 1 1 calc R U . . .
H16C H 0.6289 0.2940 0.6536 0.067 Uiso 1 1 calc R U . . .
C11 C 0.4009(4) 0.1882(3) 0.6757(6) 0.0527(18) Uani 1 1 d . . . . .
H11 H 0.4496 0.1879 0.6834 0.063 Uiso 1 1 calc R U . . .
C10 C 0.3578(5) 0.1465(3) 0.7159(6) 0.057(2) Uani 1 1 d . . . . .
H10 H 0.3723 0.1137 0.7560 0.068 Uiso 1 1 calc R U . . .
C5 C 0.2885(4) 0.2945(3) 0.8295(6) 0.0547(19) Uani 1 1 d . . . . .
H5 H 0.2526 0.3174 0.7965 0.066 Uiso 1 1 calc R U . . .
C9 C 0.2895(5) 0.1625(3) 0.6854(6) 0.059(2) Uani 1 1 d . . . . .
H9 H 0.2498 0.1420 0.7005 0.071 Uiso 1 1 calc R U . . .
C14 C 0.6684(4) 0.3838(4) 0.9521(5) 0.0534(18) Uani 1 1 d . . . . .
H14 H 0.6893 0.3636 1.0093 0.064 Uiso 1 1 calc R U . . .
C18 C 0.4367(6) 0.5000 0.8738(7) 0.050(2) Uani 1 2 d S TU P . .
C2 C 0.3967(5) 0.2615(3) 0.8892(5) 0.0554(19) Uani 1 1 d . . . . .
H2 H 0.4450 0.2581 0.9031 0.066 Uiso 1 1 calc R U . . .
C3 C 0.3458(6) 0.2223(4) 0.9211(6) 0.075(3) Uani 1 1 d . . . . .
H3 H 0.3551 0.1882 0.9605 0.090 Uiso 1 1 calc R U . . .
C4 C 0.2803(6) 0.2425(4) 0.8847(6) 0.068(3) Uani 1 1 d . . . . .
H4 H 0.2381 0.2245 0.8952 0.082 Uiso 1 1 calc R U . . .
Cl1 Cl 0.79446(15) 0.5000 0.7286(2) 0.0575(6) Uani 1 2 d S T P . .
C17 C 0.8234(10) 0.4109(8) 0.5055(13) 0.102(6) Uani 0.5 1 d D U P . .

loop_
_atom_site_aniso_label
_atom_site_aniso_U_11
_atom_site_aniso_U_22
_atom_site_aniso_U_33
_atom_site_aniso_U_23
_atom_site_aniso_U_13
_atom_site_aniso_U_12
In1 0.0494(5) 0.0128(3) 0.0247(3) 0.000 0.0079(3) 0.000
In2 0.0541(3) 0.0141(2) 0.0270(3) 0.000 0.0097(2) 0.000
In3 0.0534(3) 0.01515(18) 0.02586(19) 0.00094(12) 0.00868(16) -0.00054(14)
In4 0.0497(3) 0.0178(2) 0.0364(3) 0.000 0.0023(2) 0.000
In5 0.0522(3) 0.02025(19) 0.0376(2) 0.00020(14) 0.01051(18) 0.00306(15)
Fe1 0.0793(7) 0.0266(5) 0.0369(5) 0.0013(4) 0.0144(5) -0.0177(4)
O11 0.056(4) 0.019(2) 0.027(3) 0.000 0.010(2) 0.000
O6 0.049(2) 0.0146(17) 0.0254(18) 0.0023(13) 0.0085(17) 0.0028(14)
O5 0.049(3) 0.016(2) 0.023(2) 0.000 0.003(2) 0.000
O7 0.057(3) 0.0128(16) 0.0275(18) 0.0012(13) 0.0056(17) 0.0050(16)
O1AA 0.062(3) 0.030(2) 0.034(2) -0.0008(17) 0.012(2) -0.0054(19)
O0AA 0.063(3) 0.0213(19) 0.034(2) 0.0039(15) 0.012(2) -0.0078(18)
O4 0.067(3) 0.0210(19) 0.040(2) -0.0019(17) 0.010(2) -0.0052(19)
O3 0.065(3) 0.0212(19) 0.035(2) 0.0030(16) 0.013(2) -0.0090(18)
O8 0.060(3) 0.024(2) 0.034(2) -0.0035(15) 0.005(2) 0.0037(18)
O10 0.064(4) 0.021(3) 0.041(3) 0.000 0.019(3) 0.000
N1 0.046(3) 0.022(2) 0.033(2) 0.0052(18) 0.005(2) 0.0013(19)
N2 0.054(3) 0.017(2) 0.048(3) -0.001(2) 0.002(2) 0.003(2)
O9 0.0743(18) 0.0741(19) 0.0736(18) 0.0014(10) 0.0083(10) 0.0011(10)
C6 0.068(4) 0.022(3) 0.029(3) -0.003(2) 0.014(3) -0.006(3)
C1 0.072(4) 0.026(3) 0.033(3) -0.003(2) 0.013(3) -0.011(3)
C12 0.071(5) 0.020(3) 0.028(3) -0.004(2) 0.011(3) -0.005(3)
C7 0.066(4) 0.019(3) 0.037(3) -0.005(2) 0.009(3) -0.007(3)
C8 0.069(5) 0.030(3) 0.043(3) -0.004(3) 0.008(3) -0.012(3)
C15 0.057(4) 0.045(4) 0.045(4) 0.009(3) 0.008(3) 0.001(3)
C13 0.069(5) 0.041(4) 0.033(3) 0.004(3) 0.013(3) -0.001(3)
C16 0.067(4) 0.026(3) 0.042(3) 0.007(2) 0.011(3) 0.008(3)
C11 0.075(5) 0.030(3) 0.056(4) 0.002(3) 0.017(4) -0.008(3)
C10 0.091(6) 0.027(3) 0.053(4) 0.012(3) 0.013(4) -0.011(3)
C5 0.076(5) 0.044(4) 0.048(4) -0.007(3) 0.024(4) -0.020(4)
C9 0.098(6) 0.033(3) 0.048(4) -0.007(3) 0.015(4) -0.030(4)
C14 0.063(5) 0.058(5) 0.040(4) 0.014(3) 0.005(3) 0.013(4)
C18 0.078(7) 0.040(5) 0.037(5) 0.000 0.020(5) 0.000
C2 0.092(6) 0.034(3) 0.040(3) 0.007(3) 0.003(4) -0.018(4)
C3 0.141(9) 0.047(5) 0.038(4) 0.006(3) 0.011(5) -0.043(5)
C4 0.106(7) 0.059(5) 0.046(4) -0.006(4) 0.031(5) -0.035(5)
Cl1 0.0647(16) 0.0319(11) 0.0743(17) 0.000 0.0000(13) 0.000
C17 0.102(6) 0.102(6) 0.103(6) -0.001(2) 0.011(2) -0.002(2)

_geom_special_details            
;
 All esds (except the esd in the dihedral angle between two l.s. planes)
 are estimated using the full covariance matrix.  The cell esds are taken
 into account individually in the estimation of esds in distances, angles
 and torsion angles; correlations between esds in cell parameters are only
 used when they are defined by crystal symmetry.  An approximate (isotropic)
 treatment of cell esds is used for estimating esds involving l.s. planes.
;
loop_
_geom_bond_atom_site_label_1
_geom_bond_atom_site_label_2
_geom_bond_distance
_geom_bond_site_symmetry_2
_geom_bond_publ_flag
In1 In1 0.0000 2_656 ?
In1 In1 0.0000 5_666 ?
In1 In1 0.0000 6_565 ?
In1 In2 3.3247(5) 5_666 ?
In1 In2 3.3247(5) 2_656 ?
In1 In3 3.3266(4) 6_565 ?
In1 O6 2.220(4) . ?
In1 O6 2.220(4) 6_565 ?
In1 O6 2.220(4) 2_656 ?
In1 O6 2.220(4) 5_666 ?
In1 O5 2.191(5) . ?
In1 O5 2.191(5) 5_666 ?
In2 In2 0.0000(9) 2_656 ?
In2 In3 3.3219(4) 2_656 ?
In2 O6 2.175(4) 2_656 ?
In2 O6 2.175(4) . ?
In2 O7 2.138(4) 2_656 ?
In2 O7 2.138(4) . ?
In2 O3 2.146(4) 2_656 ?
In2 O3 2.146(4) . ?
In3 O11 2.170(4) . ?
In3 O6 2.164(4) 2_656 ?
In3 O5 2.179(4) . ?
In3 O7 2.206(4) . ?
In3 O0AA 2.168(4) . ?
In3 N1 2.174(5) . ?
In4 O5 2.174(6) . ?
In4 O8 2.133(4) 6_565 ?
In4 O8 2.133(4) . ?
In4 N2 2.264(5) . ?
In4 N2 2.264(5) 6_565 ?
In4 Cl1 2.468(3) . ?
In5 O6 2.155(4) . ?
In5 O1AA 2.187(4) 2_656 ?
In5 O4 2.188(4) 2_656 ?
In5 O8 2.090(4) . ?
In5 O10 2.101(2) . ?
In5 O9 2.228(7) . ?
Fe1 C1 2.026(6) . ?
Fe1 C7 2.020(6) . ?
Fe1 C8 2.024(7) . ?
Fe1 C11 2.033(8) . ?
Fe1 C10 2.040(8) . ?
Fe1 C5 2.039(8) . ?
Fe1 C9 2.040(7) . ?
Fe1 C2 2.043(8) . ?
Fe1 C3 2.052(8) . ?
Fe1 C4 2.063(8) . ?
O11 In3 2.170(4) 6_565 ?
O11 C18 1.425(10) . ?
O6 In1 2.220(4) 6_565 ?
O6 In1 2.220(4) 2_656 ?
O6 In1 2.220(4) 5_666 ?
O6 In2 2.175(4) 2_656 ?
O6 In3 2.164(4) 2_656 ?
O5 In1 2.191(5) 5_666 ?
O5 In1 2.191(5) 2_656 ?
O5 In1 2.191(5) 6_565 ?
O5 In3 2.179(4) 6_565 ?
O7 In2 2.138(4) 2_656 ?
O7 C16 1.430(7) . ?
O1AA In5 2.187(4) 2_656 ?
O1AA C6 1.251(8) . ?
O0AA C6 1.260(8) . ?
O4 In5 2.188(4) 2_656 ?
O4 C12 1.265(8) . ?
O3 In2 2.146(4) 2_656 ?
O3 C12 1.240(8) . ?
O10 In5 2.101(2) 6_565 ?
N1 N2 1.376(8) . ?
N1 C13 1.327(8) . ?
N2 C15 1.319(9) . ?
O9 C17 1.448(2) . ?
C6 C1 1.476(8) . ?
C1 C5 1.430(11) . ?
C1 C2 1.432(10) . ?
C12 C7 1.486(8) . ?
C7 C8 1.404(10) . ?
C7 C11 1.407(10) . ?
C8 H8 0.9500 . ?
C8 C9 1.435(10) . ?
C15 H15 0.9500 . ?
C15 C14 1.345(10) . ?
C13 H13 0.9500 . ?
C13 C14 1.384(11) . ?
C16 H16A 0.9800 . ?
C16 H16B 0.9800 . ?
C16 H16C 0.9800 . ?
C11 H11 0.9500 . ?
C11 C10 1.420(10) . ?
C10 H10 0.9500 . ?
C10 C9 1.409(13) . ?
C5 H5 0.9500 . ?
C5 C4 1.421(11) . ?
C9 H9 0.9500 . ?
C14 H14 0.9500 . ?
C2 H2 0.9500 . ?
C2 C3 1.440(11) . ?
C3 H3 0.9500 . ?
C3 C4 1.406(15) . ?
C4 H4 0.9500 . ?

loop_
_geom_angle_atom_site_label_1
_geom_angle_atom_site_label_2
_geom_angle_atom_site_label_3
_geom_angle
_geom_angle_site_symmetry_1
_geom_angle_site_symmetry_3
_geom_angle_publ_flag
In1 In1 In1 0.0 2_656 5_666 ?
In1 In1 In1 0.0 2_656 6_565 ?
In1 In1 In1 0.0 5_666 6_565 ?
In1 In1 In2 0(6) 2_656 5_666 ?
In1 In1 In2 0(6) 5_666 5_666 ?
In1 In1 In2 0(10) 2_656 2_656 ?
In1 In1 In2 0(6) 6_565 5_666 ?
In1 In1 In2 0(10) 5_666 2_656 ?
In1 In1 In2 0(10) 6_565 2_656 ?
In1 In1 In3 0(10) 2_656 6_565 ?
In1 In1 In3 0(10) 6_565 6_565 ?
In1 In1 In3 0(10) 5_666 6_565 ?
In1 In1 O6 0(10) 2_656 2_656 ?
In1 In1 O6 0(10) 6_565 2_656 ?
In1 In1 O6 0(10) 5_666 2_656 ?
In1 In1 O6 0(10) 2_656 6_565 ?
In1 In1 O6 0(10) 6_565 6_565 ?
In1 In1 O6 0(10) 2_656 . ?
In1 In1 O6 0(10) 6_565 5_666 ?
In1 In1 O6 0(10) 6_565 . ?
In1 In1 O6 0(10) 5_666 . ?
In1 In1 O6 0(10) 5_666 6_565 ?
In1 In1 O6 0(10) 5_666 5_666 ?
In1 In1 O6 0(10) 2_656 5_666 ?
In1 In1 O5 0(10) 5_666 5_666 ?
In1 In1 O5 0(10) 2_656 5_666 ?
In1 In1 O5 0(10) 2_656 . ?
In1 In1 O5 0(10) 6_565 5_666 ?
In1 In1 O5 0(10) 5_666 . ?
In1 In1 O5 0(10) 6_565 . ?
In2 In1 In2 180.0 5_666 2_656 ?
In2 In1 In3 59.924(6) 5_666 6_565 ?
In2 In1 In3 120.076(6) 2_656 6_565 ?
O6 In1 In2 40.33(10) 2_656 2_656 ?
O6 In1 In2 139.67(10) 6_565 2_656 ?
O6 In1 In2 40.33(10) 6_565 5_666 ?
O6 In1 In2 40.33(10) 5_666 5_666 ?
O6 In1 In2 139.67(10) . 5_666 ?
O6 In1 In2 40.33(10) . 2_656 ?
O6 In1 In2 139.67(10) 2_656 5_666 ?
O6 In1 In2 139.67(10) 5_666 2_656 ?
O6 In1 In3 89.90(9) 2_656 6_565 ?
O6 In1 In3 90.10(9) 6_565 6_565 ?
O6 In1 In3 40.02(10) 5_666 6_565 ?
O6 In1 In3 139.98(10) . 6_565 ?
O6 In1 O6 180.00(11) 2_656 6_565 ?
O6 In1 O6 80.66(19) . 2_656 ?
O6 In1 O6 180.00(19) . 5_666 ?
O6 In1 O6 80.66(19) 6_565 5_666 ?
O6 In1 O6 99.34(19) . 6_565 ?
O6 In1 O6 99.34(19) 2_656 5_666 ?
O5 In1 In2 90.0 5_666 5_666 ?
O5 In1 In2 90.0 . 5_666 ?
O5 In1 In2 90.0 5_666 2_656 ?
O5 In1 In2 90.0 . 2_656 ?
O5 In1 In3 40.28(9) . 6_565 ?
O5 In1 In3 139.72(9) 5_666 6_565 ?
O5 In1 O6 99.70(14) . . ?
O5 In1 O6 99.70(14) . 6_565 ?
O5 In1 O6 99.70(14) 5_666 5_666 ?
O5 In1 O6 80.30(14) . 2_656 ?
O5 In1 O6 80.30(14) 5_666 . ?
O5 In1 O6 80.30(14) 5_666 6_565 ?
O5 In1 O6 99.70(14) 5_666 2_656 ?
O5 In1 O6 80.30(14) . 5_666 ?
O5 In1 O5 180.0(3) . 5_666 ?
In2 In2 In3 0(10) 2_656 2_656 ?
In2 In2 O6 0(10) 2_656 . ?
In2 In2 O6 0(10) 2_656 2_656 ?
In2 In2 O7 0(10) 2_656 2_656 ?
In2 In2 O7 0(10) 2_656 . ?
In2 In2 O3 0(10) 2_656 2_656 ?
In2 In2 O3 0(10) 2_656 . ?
O6 In2 In3 91.01(10) 2_656 2_656 ?
O6 In2 In3 39.92(11) . 2_656 ?
O6 In2 O6 82.70(19) . 2_656 ?
O7 In2 In3 133.26(10) . 2_656 ?
O7 In2 In3 40.87(10) 2_656 2_656 ?
O7 In2 O6 80.51(15) 2_656 . ?
O7 In2 O6 93.33(15) . . ?
O7 In2 O6 80.51(15) . 2_656 ?
O7 In2 O6 93.34(15) 2_656 2_656 ?
O7 In2 O7 171.85(19) . 2_656 ?
O7 In2 O3 87.60(16) . . ?
O7 In2 O3 87.60(16) 2_656 2_656 ?
O7 In2 O3 98.45(16) 2_656 . ?
O7 In2 O3 98.45(16) . 2_656 ?
O3 In2 In3 88.98(11) 2_656 2_656 ?
O3 In2 In3 139.13(12) . 2_656 ?
O3 In2 O6 178.56(17) 2_656 2_656 ?
O3 In2 O6 96.38(15) . 2_656 ?
O3 In2 O6 178.56(17) . . ?
O3 In2 O6 96.38(15) 2_656 . ?
O3 In2 O3 84.6(2) . 2_656 ?
O11 In3 O5 79.67(17) . . ?
O11 In3 O7 170.96(16) . . ?
O11 In3 N1 98.7(2) . . ?
O6 In3 O11 94.38(18) 2_656 . ?
O6 In3 O5 81.82(17) 2_656 . ?
O6 In3 O7 79.25(15) 2_656 . ?
O6 In3 O0AA 99.27(16) 2_656 . ?
O6 In3 N1 164.12(18) 2_656 . ?
O5 In3 O7 92.98(15) . . ?
O0AA In3 O11 95.91(17) . . ?
O0AA In3 O5 175.53(16) . . ?
O0AA In3 O7 91.48(15) . . ?
O0AA In3 N1 88.35(18) . . ?
N1 In3 O5 91.66(19) . . ?
N1 In3 O7 86.69(17) . . ?
O5 In4 N2 88.95(18) . 6_565 ?
O5 In4 N2 88.95(18) . . ?
O5 In4 Cl1 179.07(16) . . ?
O8 In4 O5 87.43(16) 6_565 . ?
O8 In4 O5 87.43(16) . . ?
O8 In4 O8 97.9(2) . 6_565 ?
O8 In4 N2 89.75(17) 6_565 6_565 ?
O8 In4 N2 171.35(18) 6_565 . ?
O8 In4 N2 89.75(17) . . ?
O8 In4 N2 171.35(18) . 6_565 ?
O8 In4 Cl1 91.97(14) . . ?
O8 In4 Cl1 91.96(14) 6_565 . ?
N2 In4 N2 82.3(3) . 6_565 ?
N2 In4 Cl1 91.74(16) . . ?
N2 In4 Cl1 91.74(16) 6_565 . ?
O6 In5 O1AA 92.74(16) . 2_656 ?
O6 In5 O4 94.30(16) . 2_656 ?
O6 In5 O9 177.7(2) . . ?
O1AA In5 O4 83.33(16) 2_656 2_656 ?
O1AA In5 O9 85.0(2) 2_656 . ?
O4 In5 O9 84.7(2) 2_656 . ?
O8 In5 O6 90.74(17) . . ?
O8 In5 O1AA 171.77(15) . 2_656 ?
O8 In5 O4 88.98(16) . 2_656 ?
O8 In5 O10 102.69(19) . . ?
O8 In5 O9 91.4(2) . . ?
O10 In5 O6 91.2(2) . . ?
O10 In5 O1AA 84.71(19) . 2_656 ?
O10 In5 O4 167.06(19) . 2_656 ?
O10 In5 O9 89.4(2) . . ?
C1 Fe1 C11 123.1(3) . . ?
C1 Fe1 C10 157.2(3) . . ?
C1 Fe1 C5 41.2(3) . . ?
C1 Fe1 C9 162.0(4) . . ?
C1 Fe1 C2 41.2(3) . . ?
C1 Fe1 C3 68.6(3) . . ?
C1 Fe1 C4 68.7(3) . . ?
C7 Fe1 C1 109.7(2) . . ?
C7 Fe1 C8 40.6(3) . . ?
C7 Fe1 C11 40.6(3) . . ?
C7 Fe1 C10 68.7(3) . . ?
C7 Fe1 C5 121.8(3) . . ?
C7 Fe1 C9 68.5(3) . . ?
C7 Fe1 C2 127.3(3) . . ?
C7 Fe1 C3 164.4(4) . . ?
C7 Fe1 C4 155.3(4) . . ?
C8 Fe1 C1 125.6(3) . . ?
C8 Fe1 C11 68.6(3) . . ?
C8 Fe1 C10 69.1(3) . . ?
C8 Fe1 C5 106.6(3) . . ?
C8 Fe1 C9 41.3(3) . . ?
C8 Fe1 C2 163.9(3) . . ?
C8 Fe1 C3 153.1(4) . . ?
C8 Fe1 C4 118.8(4) . . ?
C11 Fe1 C10 40.8(3) . . ?
C11 Fe1 C5 158.0(3) . . ?
C11 Fe1 C9 68.1(3) . . ?
C11 Fe1 C2 109.1(4) . . ?
C11 Fe1 C3 126.2(4) . . ?
C11 Fe1 C4 161.0(3) . . ?
C10 Fe1 C9 40.4(3) . . ?
C10 Fe1 C2 120.4(4) . . ?
C10 Fe1 C3 106.4(3) . . ?
C10 Fe1 C4 122.6(3) . . ?
C5 Fe1 C10 159.5(3) . . ?
C5 Fe1 C9 123.3(4) . . ?
C5 Fe1 C2 69.3(4) . . ?
C5 Fe1 C3 68.0(4) . . ?
C5 Fe1 C4 40.5(3) . . ?
C9 Fe1 C2 154.0(3) . . ?
C9 Fe1 C3 118.1(3) . . ?
C9 Fe1 C4 105.0(3) . . ?
C2 Fe1 C3 41.2(3) . . ?
C2 Fe1 C4 68.8(4) . . ?
C3 Fe1 C4 39.9(4) . . ?
In3 O11 In3 100.4(2) 6_565 . ?
C18 O11 In3 120.0(3) . 6_565 ?
C18 O11 In3 120.0(3) . . ?
In1 O6 In1 0.0 2_656 6_565 ?
In1 O6 In1 0.0 . 6_565 ?
In1 O6 In1 0.0 . 5_666 ?
In1 O6 In1 0.0 5_666 6_565 ?
In1 O6 In1 0.0 . 2_656 ?
In1 O6 In1 0.0 5_666 2_656 ?
In2 O6 In1 98.32(16) . . ?
In2 O6 In1 98.32(16) . 6_565 ?
In2 O6 In1 98.32(16) 2_656 . ?
In2 O6 In1 98.32(16) . 5_666 ?
In2 O6 In1 98.32(16) 2_656 6_565 ?
In2 O6 In1 98.32(16) 2_656 5_666 ?
In2 O6 In1 98.32(16) . 2_656 ?
In2 O6 In1 98.32(16) 2_656 2_656 ?
In2 O6 In2 0.000(16) . 2_656 ?
In3 O6 In1 98.71(15) 2_656 5_666 ?
In3 O6 In1 98.71(15) 2_656 . ?
In3 O6 In1 98.71(15) 2_656 6_565 ?
In3 O6 In1 98.71(15) 2_656 2_656 ?
In3 O6 In2 99.92(17) 2_656 . ?
In3 O6 In2 99.92(17) 2_656 2_656 ?
In5 O6 In1 125.05(18) . . ?
In5 O6 In1 125.05(18) . 5_666 ?
In5 O6 In1 125.05(18) . 2_656 ?
In5 O6 In1 125.05(18) . 6_565 ?
In5 O6 In2 114.52(16) . . ?
In5 O6 In2 114.52(16) . 2_656 ?
In5 O6 In3 116.08(17) . 2_656 ?
In1 O5 In1 0.0 6_565 2_656 ?
In1 O5 In1 0.0 6_565 5_666 ?
In1 O5 In1 0.0 . 6_565 ?
In1 O5 In1 0.0 . 5_666 ?
In1 O5 In1 0.0 5_666 2_656 ?
In1 O5 In1 0.0 . 2_656 ?
In3 O5 In1 99.17(18) . 6_565 ?
In3 O5 In1 99.17(18) 6_565 2_656 ?
In3 O5 In1 99.17(18) . . ?
In3 O5 In1 99.17(18) 6_565 . ?
In3 O5 In1 99.17(18) . 5_666 ?
In3 O5 In1 99.17(18) . 2_656 ?
In3 O5 In1 99.17(18) 6_565 5_666 ?
In3 O5 In1 99.17(18) 6_565 6_565 ?
In3 O5 In3 99.9(2) . 6_565 ?
In4 O5 In1 129.5(3) . 2_656 ?
In4 O5 In1 129.5(3) . 5_666 ?
In4 O5 In1 129.5(3) . 6_565 ?
In4 O5 In1 129.5(3) . . ?
In4 O5 In3 112.30(17) . . ?
In4 O5 In3 112.30(17) . 6_565 ?
In2 O7 In2 0.00(3) 2_656 . ?
In2 O7 In3 99.76(16) . . ?
In2 O7 In3 99.76(16) 2_656 . ?
C16 O7 In2 120.4(4) . . ?
C16 O7 In2 120.4(4) . 2_656 ?
C16 O7 In3 120.4(4) . . ?
C6 O1AA In5 133.2(4) . 2_656 ?
C6 O0AA In3 122.7(4) . . ?
C12 O4 In5 130.8(4) . 2_656 ?
In2 O3 In2 0.000(17) 2_656 . ?
C12 O3 In2 125.7(4) . 2_656 ?
C12 O3 In2 125.7(4) . . ?
In5 O8 In4 138.7(2) . . ?
In5 O10 In5 134.0(3) 6_565 . ?
N2 N1 In3 114.6(4) . . ?
C13 N1 In3 132.9(5) . . ?
C13 N1 N2 107.9(5) . . ?
N1 N2 In4 121.6(4) . . ?
C15 N2 In4 130.9(5) . . ?
C15 N2 N1 106.0(5) . . ?
C17 O9 In5 124.9(11) . . ?
O1AA C6 O0AA 125.5(6) . . ?
O1AA C6 C1 116.7(6) . . ?
O0AA C6 C1 117.8(6) . . ?
C6 C1 Fe1 122.6(4) . . ?
C5 C1 Fe1 69.9(4) . . ?
C5 C1 C6 125.5(7) . . ?
C5 C1 C2 108.3(6) . . ?
C2 C1 Fe1 70.0(4) . . ?
C2 C1 C6 126.1(7) . . ?
O4 C12 C7 118.1(6) . . ?
O3 C12 O4 124.9(5) . . ?
O3 C12 C7 116.9(6) . . ?
C12 C7 Fe1 122.8(4) . . ?
C8 C7 Fe1 69.8(4) . . ?
C8 C7 C12 126.5(6) . . ?
C8 C7 C11 108.7(6) . . ?
C11 C7 Fe1 70.2(4) . . ?
C11 C7 C12 124.7(7) . . ?
Fe1 C8 H8 125.7 . . ?
C7 C8 Fe1 69.6(4) . . ?
C7 C8 H8 126.4 . . ?
C7 C8 C9 107.2(7) . . ?
C9 C8 Fe1 69.9(4) . . ?
C9 C8 H8 126.4 . . ?
N2 C15 H15 123.7 . . ?
N2 C15 C14 112.5(7) . . ?
C14 C15 H15 123.7 . . ?
N1 C13 H13 125.2 . . ?
N1 C13 C14 109.6(6) . . ?
C14 C13 H13 125.2 . . ?
O7 C16 H16A 109.5 . . ?
O7 C16 H16B 109.5 . . ?
O7 C16 H16C 109.5 . . ?
H16A C16 H16B 109.5 . . ?
H16A C16 H16C 109.5 . . ?
H16B C16 H16C 109.5 . . ?
Fe1 C11 H11 126.7 . . ?
C7 C11 Fe1 69.2(4) . . ?
C7 C11 H11 125.8 . . ?
C7 C11 C10 108.3(7) . . ?
C10 C11 Fe1 69.8(5) . . ?
C10 C11 H11 125.8 . . ?
Fe1 C10 H10 126.2 . . ?
C11 C10 Fe1 69.3(4) . . ?
C11 C10 H10 126.3 . . ?
C9 C10 Fe1 69.8(4) . . ?
C9 C10 C11 107.5(7) . . ?
C9 C10 H10 126.3 . . ?
Fe1 C5 H5 126.1 . . ?
C1 C5 Fe1 68.9(4) . . ?
C1 C5 H5 125.9 . . ?
C4 C5 Fe1 70.6(5) . . ?
C4 C5 C1 108.1(8) . . ?
C4 C5 H5 125.9 . . ?
Fe1 C9 H9 127.2 . . ?
C8 C9 Fe1 68.7(4) . . ?
C8 C9 H9 125.9 . . ?
C10 C9 Fe1 69.8(4) . . ?
C10 C9 C8 108.2(7) . . ?
C10 C9 H9 125.9 . . ?
C15 C14 C13 103.9(6) . . ?
C15 C14 H14 128.1 . . ?
C13 C14 H14 128.1 . . ?
Fe1 C2 H2 126.2 . . ?
C1 C2 Fe1 68.8(4) . . ?
C1 C2 H2 126.8 . . ?
C1 C2 C3 106.4(8) . . ?
C3 C2 Fe1 69.8(5) . . ?
C3 C2 H2 126.8 . . ?
Fe1 C3 H3 126.7 . . ?
C2 C3 Fe1 69.0(4) . . ?
C2 C3 H3 125.4 . . ?
C4 C3 Fe1 70.4(5) . . ?
C4 C3 C2 109.3(8) . . ?
C4 C3 H3 125.4 . . ?
Fe1 C4 H4 127.1 . . ?
C5 C4 Fe1 68.8(4) . . ?
C5 C4 H4 126.0 . . ?
C3 C4 Fe1 69.6(5) . . ?
C3 C4 C5 108.0(8) . . ?
C3 C4 H4 126.0 . . ?

loop_
_geom_torsion_atom_site_label_1
_geom_torsion_atom_site_label_2
_geom_torsion_atom_site_label_3
_geom_torsion_atom_site_label_4
_geom_torsion
_geom_torsion_site_symmetry_1
_geom_torsion_site_symmetry_2
_geom_torsion_site_symmetry_3
_geom_torsion_site_symmetry_4
_geom_torsion_publ_flag
In2 O3 C12 O4 -1.5(8) . . . . ?
In2 O3 C12 O4 -1.5(8) 2_656 . . . ?
In2 O3 C12 C7 177.9(4) 2_656 . . . ?
In2 O3 C12 C7 177.9(4) . . . . ?
In3 O0AA C6 O1AA -2.9(8) . . . . ?
In3 O0AA C6 C1 178.9(4) . . . . ?
In3 N1 N2 In4 30.2(5) . . . . ?
In3 N1 N2 C15 -162.4(4) . . . . ?
In3 N1 C13 C14 156.1(5) . . . . ?
In4 N2 C15 C14 168.9(5) . . . . ?
In5 O1AA C6 O0AA 57.1(8) 2_656 . . . ?
In5 O1AA C6 C1 -124.6(5) 2_656 . . . ?
In5 O4 C12 O3 -52.7(8) 2_656 . . . ?
In5 O4 C12 C7 127.9(5) 2_656 . . . ?
Fe1 C1 C5 C4 60.0(5) . . . . ?
Fe1 C1 C2 C3 -60.0(5) . . . . ?
Fe1 C7 C8 C9 -60.1(5) . . . . ?
Fe1 C7 C11 C10 59.1(5) . . . . ?
Fe1 C8 C9 C10 -58.8(5) . . . . ?
Fe1 C11 C10 C9 59.6(5) . . . . ?
Fe1 C10 C9 C8 58.1(5) . . . . ?
Fe1 C5 C4 C3 58.8(6) . . . . ?
Fe1 C2 C3 C4 -59.1(6) . . . . ?
Fe1 C3 C4 C5 -58.3(5) . . . . ?
O1AA C6 C1 Fe1 88.2(7) . . . . ?
O1AA C6 C1 C5 0.8(9) . . . . ?
O1AA C6 C1 C2 176.2(6) . . . . ?
O0AA C6 C1 Fe1 -93.4(7) . . . . ?
O0AA C6 C1 C5 179.2(6) . . . . ?
O0AA C6 C1 C2 -5.4(9) . . . . ?
O4 C12 C7 Fe1 -81.6(7) . . . . ?
O4 C12 C7 C8 6.4(9) . . . . ?
O4 C12 C7 C11 -169.0(6) . . . . ?
O3 C12 C7 Fe1 99.0(6) . . . . ?
O3 C12 C7 C8 -173.0(6) . . . . ?
O3 C12 C7 C11 11.6(9) . . . . ?
N1 N2 C15 C14 3.1(8) . . . . ?
N1 C13 C14 C15 -0.3(9) . . . . ?
N2 N1 C13 C14 2.2(8) . . . . ?
N2 C15 C14 C13 -1.8(9) . . . . ?
C6 C1 C5 Fe1 116.3(6) . . . . ?
C6 C1 C5 C4 176.3(6) . . . . ?
C6 C1 C2 Fe1 -116.4(6) . . . . ?
C6 C1 C2 C3 -176.3(6) . . . . ?
C1 C5 C4 Fe1 -58.9(5) . . . . ?
C1 C5 C4 C3 -0.2(9) . . . . ?
C1 C2 C3 Fe1 59.3(5) . . . . ?
C1 C2 C3 C4 0.2(9) . . . . ?
C12 C7 C8 Fe1 -116.4(6) . . . . ?
C12 C7 C8 C9 -176.5(6) . . . . ?
C12 C7 C11 Fe1 116.7(6) . . . . ?
C12 C7 C11 C10 175.8(6) . . . . ?
C7 C8 C9 Fe1 59.8(5) . . . . ?
C7 C8 C9 C10 1.1(8) . . . . ?
C7 C11 C10 Fe1 -58.7(5) . . . . ?
C7 C11 C10 C9 0.9(8) . . . . ?
C8 C7 C11 Fe1 -59.4(5) . . . . ?
C8 C7 C11 C10 -0.3(8) . . . . ?
C13 N1 N2 In4 -170.6(4) . . . . ?
C13 N1 N2 C15 -3.2(7) . . . . ?
C11 C7 C8 Fe1 59.6(5) . . . . ?
C11 C7 C8 C9 -0.5(7) . . . . ?
C11 C10 C9 Fe1 -59.3(5) . . . . ?
C11 C10 C9 C8 -1.2(8) . . . . ?
C5 C1 C2 Fe1 59.6(5) . . . . ?
C5 C1 C2 C3 -0.3(8) . . . . ?
C2 C1 C5 Fe1 -59.7(5) . . . . ?
C2 C1 C5 C4 0.3(8) . . . . ?
C2 C3 C4 Fe1 58.2(6) . . . . ?
C2 C3 C4 C5 0.0(9) . . . . ?

_smtbx_masks_special_details     ?
loop_
_smtbx_masks_void_nr
_smtbx_masks_void_average_x
_smtbx_masks_void_average_y
_smtbx_masks_void_average_z
_smtbx_masks_void_volume
_smtbx_masks_void_count_electrons
_smtbx_masks_void_content
1 0.000 0.500 -0.462 1027.0 281.5 ?
2 0.500 0.000 -0.827 1027.0 281.5 ?

_shelx_res_file                  
;
    4-9-26_auto.res created by SHELXL-2014/7

TITL 4-9-26_auto_a.res in C2/m
REM Old TITL 4-9-26_auto in C2/m
REM SHELXT solution in C2/m
REM R1 0.160, Rweak 0.006, Alpha 0.033, Orientation as input
REM Formula found by SHELXT: C66 N2 O48 Fe4 In13
CELL 1.3405 19.6313 22.929 13.3713 90 95.854 90
ZERR 2 0.0008 0.0006 0.0004 0 0.003 0
LATT 7
SYMM -X,+Y,-Z
SFAC C H N O Fe In Cl
DISP C 0.0147 0.007 57.608
DISP Cl 0.3281 0.5435 4162.2
DISP Fe -0.2758 2.5767 18844.2355
DISP H -0 0 0.6481
DISP In 0.1337 3.9104 30156.1191
DISP N 0.0253 0.0135 110.2408
DISP O 0.0412 0.025 193.4765
UNIT 136 112 16 76 8 26 4
EQIV $1 1-X,+Y,1-Z
EQIV $2 1-X,1-Y,1-Z
EQIV $3 +X,1-Y,+Z
DFIX 1.45 O9 C17
FLAT C17 O9 In5 O8
DELU O9
DELU C17
DELU O9 C17
SIMU 0.04 0.08 1.7 O9
SIMU 0.04 0.08 1.7 O9 C17
RIGU O9
ISOR 0.001 0.002 O9
ISOR 0.01 0.02 C18
ISOR 0.001 0.002 C17
ISOR 0.001 0.002 O9 C17
DFIX 1.45 0.002 C17 O9

L.S. 50
PLAN  20
SIZE 0.1 0.1 0.2
TEMP -173
CONF
FREE In2 In1
FREE In2 In1_$3
FREE In2 In1_$2
FREE In2 In1_$1
FREE In3 In2_$1
FREE In3 In2
FREE In3 In1_$1
FREE In3 In1_$2
FREE In3 In1_$3
FREE In3 In1
FREE In3 In3_$3
BOND $H
list 4
ABIN
fmap 2
acta
MORE -1
OMIT -8 8 4
OMIT 6 0 3
OMIT -1 5 3
OMIT 0 6 2
OMIT -7 1 2
OMIT -2 0 5
OMIT -22 6 5
OMIT -6 4 4
OMIT -3 5 1
OMIT -2 4 6
OMIT 2 6 0
OMIT -1 1 5
OMIT -20 6 7
OMIT 3 1 3
OMIT -2 0 4
OMIT 2 2 0
OMIT 4 6 4
OMIT -17 1 9
OMIT 2 2 7
OMIT -2 2 4
REM <olex2.extras>
REM <HklSrc "%.\\4-9-26_auto.hkl">
REM </olex2.extras>

WGHT    0.077000   52.683498
FVAR       0.09426
IN1   6    0.500000    0.500000    0.500000    10.25000    0.04937    0.01277 =
         0.02475    0.00000    0.00791    0.00000
IN2   6    0.500000    0.354998    0.500000    10.50000    0.05413    0.01414 =
         0.02697    0.00000    0.00975    0.00000
IN3   6    0.508849    0.427292    0.716225    11.00000    0.05341    0.01515 =
         0.02586    0.00094    0.00868   -0.00054
IN4   6    0.669050    0.500000    0.687303    10.50000    0.04974    0.01776 =
         0.03638    0.00000    0.00231    0.00000
IN5   6    0.659452    0.415673    0.428449    11.00000    0.05224    0.02025 =
         0.03758    0.00020    0.01051    0.00306
FE1   5    0.338609    0.228002    0.767175    11.00000    0.07931    0.02660 =
         0.03691    0.00134    0.01444   -0.01765
O11   4    0.453111    0.500000    0.772427    10.50000    0.05593    0.01860 =
         0.02733    0.00000    0.01010    0.00000
O6    4    0.550456    0.426199    0.429367    11.00000    0.04918    0.01464 =
         0.02538    0.00226    0.00845    0.00278
O5    4    0.558786    0.500000    0.648327    10.50000    0.04881    0.01561 =
         0.02284    0.00000    0.00345    0.00000
O7    4    0.565649    0.361623    0.637280    11.00000    0.05738    0.01278 =
         0.02746    0.00121    0.00557    0.00498
O1AA  4    0.350354    0.388234    0.728969    11.00000    0.06221    0.03000 =
         0.03399   -0.00084    0.01193   -0.00535
O0AA  4    0.455102    0.359906    0.790424    11.00000    0.06332    0.02129 =
         0.03420    0.00388    0.01218   -0.00780
O4    4    0.342400    0.321755    0.542934    11.00000    0.06731    0.02097 =
         0.04024   -0.00189    0.01035   -0.00520
O3    4    0.447772    0.285763    0.568563    11.00000    0.06453    0.02119 =
         0.03465    0.00302    0.01329   -0.00899
O8    4    0.674076    0.429819    0.583563    11.00000    0.05994    0.02371 =
         0.03445   -0.00348    0.00491    0.00372
O10   4    0.668418    0.500000    0.369760    10.50000    0.06361    0.02104 =
         0.04115    0.00000    0.01897    0.00000
N1    3    0.590991    0.421310    0.837826    11.00000    0.04586    0.02245 =
         0.03308    0.00519    0.00500    0.00130
N2    3    0.654900    0.434996    0.810975    11.00000    0.05407    0.01736 =
         0.04807   -0.00141    0.00172    0.00253
O9    4    0.771350    0.402585    0.421888    11.00000    0.07426    0.07414 =
         0.07359    0.00141    0.00834    0.00112
C6    1    0.390882    0.354848    0.779410    11.00000    0.06774    0.02160 =
         0.02946   -0.00284    0.01370   -0.00551
C1    1    0.360167    0.306544    0.832318    11.00000    0.07172    0.02574 =
         0.03285   -0.00255    0.01335   -0.01079
C12   1    0.385246    0.283116    0.574681    11.00000    0.07052    0.01956 =
         0.02835   -0.00366    0.01067   -0.00540
C7    1    0.359308    0.230072    0.622276    11.00000    0.06623    0.01925 =
         0.03711   -0.00483    0.00929   -0.00749
C8    1    0.290393    0.215245    0.627787    11.00000    0.06941    0.02992 =
         0.04274   -0.00401    0.00804   -0.01156
AFIX  43
H8    2    0.251567    0.236212    0.598748    11.00000   -1.20000
AFIX   0
C15   1    0.699111    0.413420    0.882378    11.00000    0.05736    0.04498 =
         0.04522    0.00900    0.00785    0.00096
AFIX  43
H15   2    0.747288    0.418267    0.884322    11.00000   -1.20000
AFIX   0
C13   1    0.599273    0.389544    0.921163    11.00000    0.06861    0.04052 =
         0.03296    0.00440    0.01309   -0.00074
AFIX  43
H13   2    0.563256    0.373238    0.954484    11.00000   -1.20000
AFIX   0
C16   1    0.591598    0.310218    0.688412    11.00000    0.06654    0.02589 =
         0.04172    0.00727    0.01067    0.00799
AFIX 137
H16A  2    0.554821    0.281353    0.688944    11.00000   -1.50000
H16B  2    0.608864    0.320101    0.757694    11.00000   -1.50000
H16C  2    0.628891    0.293973    0.653636    11.00000   -1.50000
AFIX   0
C11   1    0.400944    0.188195    0.675667    11.00000    0.07479    0.03002 =
         0.05558    0.00159    0.01740   -0.00841
AFIX  43
H11   2    0.449588    0.187905    0.683447    11.00000   -1.20000
AFIX   0
C10   1    0.357795    0.146456    0.715913    11.00000    0.09087    0.02705 =
         0.05313    0.01167    0.01308   -0.01109
AFIX  43
H10   2    0.372292    0.113683    0.756047    11.00000   -1.20000
AFIX   0
C5    1    0.288508    0.294539    0.829518    11.00000    0.07578    0.04373 =
         0.04834   -0.00704    0.02394   -0.01971
AFIX  43
H5    2    0.252613    0.317389    0.796502    11.00000   -1.20000
AFIX   0
C9    1    0.289542    0.162524    0.685448    11.00000    0.09752    0.03292 =
         0.04838   -0.00657    0.01548   -0.03025
AFIX  43
H9    2    0.249812    0.141989    0.700494    11.00000   -1.20000
AFIX   0
C14   1    0.668403    0.383805    0.952102    11.00000    0.06255    0.05767 =
         0.04003    0.01378    0.00540    0.01284
AFIX  43
H14   2    0.689293    0.363640    1.009278    11.00000   -1.20000
AFIX   0
C18   1    0.436667    0.500000    0.873773    10.50000    0.07774    0.03961 =
         0.03692    0.00000    0.02036    0.00000
C2    1    0.396739    0.261461    0.889185    11.00000    0.09207    0.03370 =
         0.03957    0.00715    0.00258   -0.01815
AFIX  43
H2    2    0.445004    0.258067    0.903112    11.00000   -1.20000
AFIX   0
C3    1    0.345830    0.222285    0.921077    11.00000    0.14127    0.04677 =
         0.03843    0.00603    0.01145   -0.04313
AFIX  43
H3    2    0.355055    0.188174    0.960471    11.00000   -1.20000
AFIX   0
C4    1    0.280342    0.242480    0.884721    11.00000    0.10579    0.05856 =
         0.04553   -0.00553    0.03135   -0.03505
AFIX  43
H4    2    0.238061    0.224490    0.895209    11.00000   -1.20000
AFIX   0
CL1   7    0.794459    0.500000    0.728617    10.50000    0.06468    0.03193 =
         0.07435    0.00000   -0.00002    0.00000
C17   1    0.823381    0.410909    0.505476    10.50000    0.10152    0.10196 =
         0.10255   -0.00057    0.01068   -0.00172
HKLF 4

REM  4-9-26_auto_a.res in C2/m
REM R1 =  0.0483 for    5921 Fo > 4sig(Fo)  and  0.0539 for all    6860 data
REM    317 parameters refined using     28 restraints

END

WGHT      0.0771     52.5686

REM Highest difference peak  5.581,  deepest hole -2.941,  1-sigma level  0.176
Q1    1   0.7037  0.5000  0.6522  10.50000  0.05    5.58
Q2    1   0.5517  0.4282  0.7146  11.00000  0.05    3.97
Q3    1   0.8082  0.4197  0.4734  11.00000  0.05    1.92
Q4    1   0.6151  0.4175  0.4169  11.00000  0.05    1.85
Q5    1   0.5454  0.5000  0.4989  10.50000  0.05    1.64
Q6    1   0.8163  0.5000  0.6686  10.50000  0.05    1.50
Q7    1   0.8080  0.3733  0.4059  11.00000  0.05    1.47
Q8    1   0.4531  0.3568  0.5010  11.00000  0.05    1.45
Q9    1   0.6888  0.4153  0.4053  11.00000  0.05    1.43
Q10   1   0.6676  0.4151  0.3792  11.00000  0.05    1.29
Q11   1   0.7541  0.3869  0.4182  11.00000  0.05    1.14
Q12   1   0.3891  0.2260  0.7749  11.00000  0.05    1.12
Q13   1   0.6073  0.5000  0.6832  10.50000  0.05    1.04
Q14   1   0.6964  0.4292  0.9505  11.00000  0.05    0.91
Q15   1   0.4994  0.4275  0.6677  11.00000  0.05    0.90
Q16   1   0.6914  0.4306  0.7760  11.00000  0.05    0.82
Q17   1   0.6193  0.5000  0.3387  10.50000  0.05    0.76
Q18   1   0.5131  0.4269  0.7710  11.00000  0.05    0.76
Q19   1   0.6816  0.4353  0.7558  11.00000  0.05    0.74
Q20   1   0.7162  0.4226  0.8740  11.00000  0.05    0.74
;
_shelx_res_checksum              7204
_shelx_fab_file                  
;
-25 1 1 -11.9450 0.7410
-25 1 2 3.6376 1.1113
-25 1 3 2.5106 -0.3817
-25 1 4 2.9528 2.1389
-25 1 5 -3.0633 -1.7202
-25 3 1 0.1544 2.2489
-25 3 2 4.9099 -0.7368
-25 3 3 2.2101 0.3603
-25 3 4 -2.1479 0.4308
-25 5 1 2.0389 -0.8131
-25 5 2 2.9937 0.3467
-25 5 3 -2.8123 0.7283
-24 0 1 7.7218 8.6352
-24 0 2 4.2377 -3.2665
-24 0 3 0.7895 -0.2321
-24 0 4 -3.3111 -2.6144
-24 0 5 -1.8093 5.9981
-24 0 6 4.0336 -6.9035
-24 0 7 -1.3762 2.0664
-24 2 1 3.9355 -0.6763
-24 2 2 0.4905 2.2134
-24 2 3 -2.3798 1.1696
-24 2 4 -2.9152 -1.5756
-24 2 5 0.2377 -0.1271
-24 2 6 -2.5409 -0.2550
-24 2 7 1.7924 -2.3828
-24 4 1 -6.2177 1.1062
-24 4 2 -6.5787 0.2605
-24 4 3 1.8615 -1.1419
-24 4 4 -0.0238 0.2111
-24 4 5 0.6120 -0.1934
-24 4 6 0.5442 -0.9941
-24 6 1 -0.2778 0.1023
-24 6 2 -2.9487 1.3649
-24 6 3 2.5305 0.1566
-24 6 4 0.8913 0.0854
-24 6 5 -0.8202 0.1322
-24 6 6 3.9441 -1.5526
-24 8 1 0.8219 -0.7078
-24 8 2 0.5163 -0.3589
-24 8 4 0.5889 -1.1774
-24 8 5 -1.4082 -0.0423
-24 10 2 3.5584 -1.1555
-23 1 1 2.5307 -3.0549
-23 1 2 -3.5505 0.1818
-23 1 3 -0.1569 -0.7209
-23 1 4 0.1705 0.9201
-23 1 5 -0.1872 -3.9505
-23 1 6 0.9056 3.4029
-23 1 7 1.8951 -0.2989
-23 1 8 4.0811 2.5363
-23 3 1 2.7931 2.3967
-23 3 2 3.4080 -0.2931
-23 3 3 -1.6509 -0.4597
-23 3 4 1.5652 -0.3151
-23 3 5 -1.1800 0.5433
-23 3 6 3.7836 -0.0508
-23 3 7 2.9765 -0.5666
-23 3 8 -1.8603 1.2701
-23 5 1 3.9948 -1.1238
-23 5 2 7.6802 -0.2195
-23 5 3 -0.8167 0.0553
-23 5 4 -4.1564 -0.2724
-23 5 5 -0.3879 -0.7494
-23 5 6 -3.0596 1.6891
-23 5 7 0.2103 -0.0130
-23 7 1 1.4894 1.7339
-23 7 2 2.2283 -0.7825
-23 7 3 -0.7274 -0.4233
-23 7 4 -1.5782 0.0516
-23 7 5 0.0013 0.1883
-23 7 6 -1.5099 0.2089
-23 7 7 -7.9244 2.3163
-23 9 1 -0.0714 -0.4959
-23 9 2 0.2436 0.6360
-23 9 3 -2.0359 -0.5974
-23 9 4 -2.8491 0.4325
-23 9 5 -2.6378 0.7109
-23 9 6 -0.9821 -0.0941
-23 11 1 -2.5152 0.3851
-23 11 3 2.3294 0.2403
-23 11 4 0.5863 -1.1291
-23 11 5 -1.5459 1.5981
-22 0 1 -5.9212 3.6658
-22 0 2 -0.0191 -3.3063
-22 0 3 -3.7565 -1.5617
-22 0 4 -1.5215 -2.1544
-22 0 5 2.0464 6.8732
-22 0 6 -0.7741 -5.5704
-22 0 7 3.4284 2.5333
-22 0 8 -1.6164 -2.2957
-22 0 9 0.7047 5.9268
-22 2 1 -1.8167 -1.3578
-22 2 2 0.3158 0.3305
-22 2 3 3.3689 -1.5840
-22 2 4 -1.9099 0.6619
-22 2 5 3.5125 -0.0927
-22 2 6 1.1764 0.7312
-22 2 7 0.4246 0.5451
-22 2 8 2.6688 -2.3344
-22 2 9 -0.6756 1.3683
-22 4 1 0.8860 -0.0134
-22 4 2 -5.1749 -2.3594
-22 4 3 -0.1102 0.0787
-22 4 4 3.4055 -0.6498
-22 4 5 0.8320 0.4356
-22 4 6 2.7790 -0.6461
-22 4 7 -0.5224 0.7310
-22 4 8 6.6085 0.1003
-22 4 9 2.6385 0.7199
-22 6 1 -1.2905 0.0988
-22 6 2 -2.2834 0.3651
-22 6 3 -3.1696 -0.6996
-22 6 4 1.9450 0.2515
-22 6 5 1.8239 0.6502
-22 6 6 1.6851 0.2635
-22 6 7 7.5690 -1.7639
-22 6 8 2.0173 -0.1342
-22 8 1 -2.3461 -0.9704
-22 8 2 -4.2043 -0.4423
-22 8 3 -1.8908 0.7237
-22 8 4 0.1811 -0.3722
-22 8 5 1.5736 0.0932
-22 8 6 0.1246 1.2716
-22 8 7 6.4397 -0.7247
-22 8 8 0.4485 -2.0612
-22 10 1 2.0989 0.1320
-22 10 2 0.8318 0.2126
-22 10 3 0.6345 -0.3400
-22 10 4 -0.8982 1.2525
-22 10 5 6.8164 -0.8110
-22 10 6 1.4887 -1.2112
-22 10 7 -0.4208 0.2369
-22 12 1 0.0388 -0.2496
-22 12 2 3.9642 -0.0592
-22 12 3 -3.7784 0.5785
-22 12 4 -0.5113 -0.9905
-22 12 5 0.9087 1.3177
-22 12 6 -0.0731 -2.2430
-22 14 1 -2.7009 1.2959
-22 14 3 -5.2274 0.2109
-22 14 4 0.1399 -2.7163
-21 1 1 0.4971 -0.5182
-21 1 2 2.3366 -1.3934
-21 1 3 -0.4742 1.9197
-21 1 4 6.9525 -0.5687
-21 1 5 -0.5506 -0.5254
-21 1 6 2.6459 1.1685
-21 1 7 -2.9177 -1.3570
-21 1 8 -0.5278 1.0638
-21 1 9 -1.5631 -3.6870
-21 1 10 -8.0278 4.0789
-21 3 1 -0.8434 -0.2346
-21 3 2 2.8077 -0.6307
-21 3 3 -3.3711 -0.3696
-21 3 4 -1.0355 0.0232
-21 3 5 2.9976 1.6204
-21 3 6 -3.7099 -1.5270
-21 3 7 0.6839 0.1956
-21 3 8 -7.7065 0.8774
-21 3 9 -4.5961 -0.8173
-21 3 10 -6.4832 0.3572
-21 5 1 -2.2063 -2.2248
-21 5 2 -0.8781 0.5048
-21 5 3 4.1825 -0.6861
-21 5 4 -0.5706 0.3420
-21 5 5 -0.0266 0.0094
-21 5 6 -1.6491 0.5962
-21 5 7 -2.7923 -0.7482
-21 5 8 -6.0896 -0.1394
-21 5 9 -4.0916 -0.4535
-21 5 10 0.7165 2.0622
-21 7 1 1.4236 0.0734
-21 7 2 -0.9131 -0.6269
-21 7 3 2.6441 0.4638
-21 7 4 2.8848 0.8956
-21 7 5 3.5054 -0.4709
-21 7 6 4.9567 -1.8229
-21 7 7 -4.8327 0.6779
-21 7 8 -1.5758 0.4398
-21 7 9 2.5028 1.0164
-21 9 1 -0.8954 -0.0840
-21 9 2 4.2791 0.2766
-21 9 3 1.8301 -0.2492
-21 9 4 3.6718 -0.3273
-21 9 5 -1.9194 0.7525
-21 9 6 0.2737 -0.2717
-21 9 7 -3.8588 -1.3115
-21 9 8 6.1552 0.0192
-21 11 1 -0.8618 0.4337
-21 11 2 -1.2745 -0.4765
-21 11 3 -1.6972 1.0303
-21 11 4 4.4725 -0.0340
-21 11 5 -2.8591 -1.5401
-21 11 6 -1.1287 0.9051
-21 11 7 -6.5391 1.4028
-21 13 1 2.2480 0.0709
-21 13 2 -2.4386 1.0601
-21 13 3 4.6717 -1.3567
-21 13 4 0.5139 1.7585
-21 13 5 0.2852 0.6674
-21 13 6 -0.3961 -0.0965
-21 13 7 -4.4238 1.3305
-21 15 1 1.8761 -0.3166
-21 15 2 0.4731 -0.3142
-21 15 3 -0.4101 -0.0390
-21 15 4 1.0947 0.1599
-21 15 5 -0.1303 2.6904
-20 0 1 6.5971 4.2735
-20 0 2 -2.9445 -6.5488
-20 0 3 4.1926 -0.5339
-20 0 4 -9.8421 1.9275
-20 0 5 -0.3882 3.7150
-20 0 6 -7.3788 -6.3988
-20 0 7 -2.6756 2.6436
-20 0 8 -5.9450 0.0150
-20 0 9 -3.0330 4.0406
-20 0 10 0.7902 -7.5602
-20 0 11 4.7567 6.2568
-20 2 1 1.6815 -3.3167
-20 2 2 -6.1091 4.1339
-20 2 3 2.7364 0.5186
-20 2 4 -0.9157 1.5334
-20 2 5 -5.9440 -2.1848
-20 2 6 1.2032 2.6590
-20 2 7 0.8487 -3.2396
-20 2 8 2.0282 1.5129
-20 2 9 -1.9624 -0.0758
-20 2 10 1.4408 -0.0765
-20 2 11 2.0771 -0.4654
-20 4 1 -0.7599 0.7101
-20 4 2 -0.8234 -2.4611
-20 4 3 -1.3224 1.2028
-20 4 4 0.5576 1.1313
-20 4 5 -5.8076 -0.6501
-20 4 6 1.2105 -0.3502
-20 4 7 -3.5887 1.1618
-20 4 8 3.3696 -0.6981
-20 4 9 7.5771 0.9893
-20 4 10 1.3951 -0.9680
-20 4 11 1.3937 0.2763
-20 6 1 0.5124 -0.3410
-20 6 2 5.6384 1.2958
-20 6 3 0.9838 0.3573
-20 6 4 -1.8876 -0.2317
-20 6 5 -2.9656 0.1933
-20 6 6 -2.6865 -0.5716
-20 6 7 -0.3400 -0.2199
-20 6 8 0.0452 0.3667
-20 6 9 -1.4777 0.0699
-20 6 10 -0.7714 0.1397
-20 8 1 0.9664 0.2776
-20 8 2 1.0575 -0.7803
-20 8 3 -0.8411 0.2833
-20 8 4 -1.7740 -0.5069
-20 8 5 -5.8687 -0.5667
-20 8 6 -7.7550 0.0879
-20 8 7 -1.1560 0.6761
-20 8 8 -3.2762 -0.0972
-20 8 9 -4.8255 -0.1558
-20 8 10 0.8826 1.9539
-20 10 1 2.6361 -0.0710
-20 10 2 -3.8576 1.0585
-20 10 3 1.3154 -0.2978
-20 10 4 -4.1068 0.2879
-20 10 5 -0.2570 0.0717
-20 10 6 -0.0524 -0.6456
-20 10 7 5.4910 0.1010
-20 10 8 -7.2926 1.0497
-20 12 1 -1.9604 0.0742
-20 12 2 1.8300 -0.6580
-20 12 3 1.1235 -0.1207
-20 12 4 -1.4942 -0.8026
-20 12 5 -1.3845 0.2992
-20 12 6 -1.9412 1.5370
-20 12 7 7.8530 -1.0396
-20 12 8 2.7683 -1.0650
-20 12 9 -1.8727 3.3428
-20 14 1 -0.7202 -0.3362
-20 14 2 1.4049 0.5175
-20 14 3 0.5444 0.5828
-20 14 4 1.0807 0.9844
-20 14 5 0.5623 -1.2605
-20 14 6 -0.2946 -1.0744
-20 14 7 3.1161 0.0477
-20 14 8 1.7540 -2.2547
-20 16 1 -2.0516 0.7248
-20 16 2 0.6739 -1.1128
-20 16 3 4.1231 1.2950
-20 16 4 2.7952 0.2928
-20 16 5 0.4405 0.8051
-20 18 2 2.1032 -1.5560
-20 18 3 -0.2574 2.4850
-19 1 1 -8.4648 -3.2070
-19 1 2 2.1162 1.7958
-19 1 3 -5.9570 2.0257
-19 1 4 0.3732 0.3511
-19 1 5 1.4138 -2.8876
-19 1 6 -1.1401 2.0590
-19 1 7 -1.4014 2.4968
-19 1 8 -0.7227 -3.4506
-19 1 9 2.8683 0.3070
-19 1 10 1.2772 2.1501
-19 1 11 2.1765 -2.7733
-19 1 12 4.4128 0.6065
-19 3 1 0.6120 2.5434
-19 3 2 4.0188 -0.5425
-19 3 3 0.2083 -0.1698
-19 3 4 -4.7839 -0.2479
-19 3 5 6.6519 2.2883
-19 3 6 -2.1189 -3.9360
-19 3 7 -0.9263 1.8159
-19 3 8 -3.6724 -0.5294
-19 3 9 -4.2461 1.3416
-19 3 10 -2.4498 -1.5751
-19 3 11 0.5739 1.1076
-19 3 12 4.3028 0.7311
-19 5 1 1.7061 -0.6044
-19 5 2 -1.8401 1.9581
-19 5 3 -4.6178 1.3640
-19 5 4 0.7783 -0.6504
-19 5 5 2.7709 -1.4119
-19 5 6 -3.4518 2.6515
-19 5 7 0.4317 -1.1229
-19 5 8 1.3415 0.6437
-19 5 9 -6.2910 -0.5096
-19 5 10 -2.5690 0.5902
-19 5 11 -1.0074 -1.2004
-19 5 12 2.4371 1.0065
-19 7 1 -0.4867 1.2151
-19 7 2 -4.9032 -0.6351
-19 7 3 -4.6874 0.0310
-19 7 4 -3.7788 0.4734
-19 7 5 1.7428 -0.0834
-19 7 6 2.3164 -0.7742
-19 7 7 1.5722 0.9468
-19 7 8 1.1582 0.3859
-19 7 9 4.6117 -0.1527
-19 7 10 -0.4803 -1.7125
-19 7 11 -3.5759 2.1965
-19 9 1 -3.0335 -0.7854
-19 9 2 -0.0593 0.9063
-19 9 3 1.5731 -0.2829
-19 9 4 -0.5011 -0.6327
-19 9 5 3.1040 -0.6005
-19 9 6 1.1400 1.6504
-19 9 7 0.4458 -0.4278
-19 9 8 2.6300 0.4518
-19 9 9 3.1914 0.2887
-19 9 10 0.7073 -0.0601
-19 11 1 -2.1939 0.1709
-19 11 2 0.9622 -0.4958
-19 11 3 -0.3572 -0.1212
-19 11 4 0.0956 0.0399
-19 11 5 1.2501 0.5672
-19 11 6 -0.0288 -1.2367
-19 11 7 -5.2021 0.3790
-19 11 8 -0.9225 -0.1221
-19 11 9 5.4758 -0.8264
-19 11 10 3.6539 -2.7092
-19 13 1 2.0039 0.1771
-19 13 2 -1.9586 0.0639
-19 13 3 -2.4980 0.5087
-19 13 4 -1.8229 -1.1024
-19 13 5 -1.8656 0.4164
-19 13 6 1.1960 -0.1136
-19 13 7 -3.0057 -1.1580
-19 13 8 -4.0081 1.5430
-19 13 9 -1.0836 0.7695
-19 15 1 -1.4107 0.1958
-19 15 2 0.1249 -0.6739
-19 15 3 -3.8169 -0.1663
-19 15 4 -2.7544 0.2101
-19 15 5 -2.3722 -0.3058
-19 15 6 2.6416 0.3058
-19 15 7 -0.9544 0.3817
-19 15 8 -1.7773 -0.3614
-19 17 1 1.0074 -1.1748
-19 17 2 -2.4455 1.9383
-19 17 3 -2.0293 -0.3238
-19 17 4 -3.9796 -0.2997
-19 17 5 -0.6496 -0.0144
-19 17 6 -0.5237 -0.9266
-19 17 7 2.7338 -0.4510
-19 19 1 -1.1806 -0.1489
-19 19 2 -0.9858 -0.0602
-19 19 3 0.6922 -0.3983
-19 19 4 -2.8106 -0.2837
-18 0 1 2.7008 19.6482
-18 0 2 -0.1709 -3.9209
-18 0 3 4.8149 -2.7485
-18 0 4 5.4534 -5.5386
-18 0 5 0.7169 12.8794
-18 0 6 5.8723 -11.5300
-18 0 7 0.4360 0.8807
-18 0 8 2.8582 5.0001
-18 0 9 -0.0910 1.1687
-18 0 10 5.3057 -8.3106
-18 0 11 0.8424 6.2814
-18 0 12 -0.8705 1.3041
-18 0 13 0.0584 -1.6693
-18 2 1 -0.5539 -1.1358
-18 2 2 -1.3629 3.1605
-18 2 3 -0.1328 1.9794
-18 2 4 5.6981 -0.8508
-18 2 5 -1.4266 -2.2943
-18 2 6 1.3923 3.7585
-18 2 7 3.9548 -2.3327
-18 2 8 8.4147 1.7380
-18 2 9 3.9778 -2.8023
-18 2 10 4.7480 2.9620
-18 2 11 1.6151 -2.7495
-18 2 12 -1.4291 1.3156
-18 2 13 0.4676 1.7383
-18 4 1 -2.9904 1.5463
-18 4 2 -4.9003 -0.2279
-18 4 3 4.2623 -0.9492
-18 4 4 3.2249 -0.8612
-18 4 5 -2.0830 0.1298
-18 4 6 2.8115 -1.1146
-18 4 7 0.7830 1.5780
-18 4 8 -2.4039 0.1041
-18 4 9 6.3154 -0.7985
-18 4 10 7.7871 -0.0431
-18 4 11 2.2431 1.6906
-18 4 12 2.5031 -1.2500
-18 6 1 -1.7224 -0.4726
-18 6 2 -2.3664 1.6970
-18 6 3 6.6632 -0.4897
-18 6 4 1.5309 0.2004
-18 6 5 0.8735 0.5630
-18 6 6 4.5094 0.0812
-18 6 7 4.7671 -0.1334
-18 6 8 0.2910 -0.0622
-18 6 9 1.7469 -0.2812
-18 6 10 2.5038 0.1533
-18 6 11 3.3189 -0.3176
-18 6 12 1.1937 -0.1537
-18 8 1 -0.4332 0.4674
-18 8 2 1.7068 -0.0017
-18 8 3 -1.2717 -0.0797
-18 8 4 3.4440 -0.4980
-18 8 5 -1.0194 0.3037
-18 8 6 1.8829 0.5980
-18 8 7 -2.8033 0.0261
-18 8 8 -1.0174 -0.7768
-18 8 9 0.5006 0.6155
-18 8 10 5.1274 -0.3080
-18 8 11 -1.7765 -0.0460
-18 10 1 1.7938 0.3487
-18 10 2 2.5419 -0.8464
-18 10 3 -5.5968 0.3520
-18 10 4 0.2832 0.3906
-18 10 5 -2.2848 0.3289
-18 10 6 4.7473 -0.1125
-18 10 7 1.3140 0.5002
-18 10 8 -1.2662 -0.1468
-18 10 9 -3.4239 0.0963
-18 10 10 5.0362 -0.7669
-18 10 11 -8.7752 -0.1702
-18 12 1 -2.2813 0.1635
-18 12 2 1.0472 0.2479
-18 12 3 0.3445 -0.7155
-18 12 4 0.1403 0.5022
-18 12 5 -0.1930 -0.8044
-18 12 6 0.4496 -0.1237
-18 12 7 -0.4955 0.0289
-18 12 8 2.0999 -0.1807
-18 12 9 -2.7098 -1.0377
-18 12 10 3.6528 1.4144
-18 14 1 -0.8080 -0.6844
-18 14 2 -1.9989 0.5465
-18 14 3 2.2273 -0.1337
-18 14 4 -1.3888 -0.0579
-18 14 5 3.6447 0.5837
-18 14 6 -0.2845 -0.5087
-18 14 7 1.1419 0.4657
-18 14 8 1.4782 0.9758
-18 14 9 -0.9555 -0.6239
-18 16 1 -0.0928 0.2661
-18 16 2 0.0909 -0.1398
-18 16 3 2.0349 -0.6274
-18 16 4 1.3181 -0.6894
-18 16 5 -0.7695 -1.3917
-18 16 6 -2.2958 0.2086
-18 16 7 -3.2864 -0.4241
-18 16 8 1.7910 0.1020
-18 18 1 0.2298 -0.2399
-18 18 2 2.8647 -0.0684
-18 18 3 -2.9178 0.1212
-18 18 4 2.1871 0.2050
-18 18 5 -2.0991 0.7780
-18 18 6 3.9447 -0.7468
-18 18 7 2.5206 1.4118
-18 20 1 -0.8555 -0.2294
-18 20 2 -0.8635 -0.3115
-18 20 3 -0.9131 0.1751
-18 20 4 0.1971 0.2886
-17 1 1 9.3085 -6.8999
-17 1 2 2.0081 0.3228
-17 1 3 5.2851 -0.0213
-17 1 4 -3.1690 3.2149
-17 1 5 0.4459 -7.1143
-17 1 6 -2.5353 4.6738
-17 1 7 1.9644 0.2607
-17 1 8 -2.5368 -1.4122
-17 1 9 2.0602 -1.4067
-17 1 10 -2.0857 2.9492
-17 1 11 -1.2210 0.8431
-17 1 12 -2.9928 -3.3724
-17 1 13 -0.1815 0.6920
-17 3 1 5.3298 4.4157
-17 3 2 6.0090 0.5041
-17 3 3 0.6059 -1.8947
-17 3 4 -1.0690 -0.8635
-17 3 5 -1.6441 2.5612
-17 3 6 0.6303 -1.1074
-17 3 7 0.7901 -0.9766
-17 3 8 0.9873 0.2466
-17 3 9 -0.3298 1.6911
-17 3 10 -1.5116 -3.2685
-17 3 11 0.0419 1.9495
-17 3 12 -3.8069 0.0009
-17 3 13 -3.0276 -0.5822
-17 5 1 -0.3828 -1.5939
-17 5 2 9.8057 -0.4940
-17 5 3 -3.6899 -0.0065
-17 5 4 1.3230 0.1221
-17 5 5 0.9187 -1.7628
-17 5 6 -1.7493 2.3730
-17 5 7 -2.9199 -0.2495
-17 5 8 3.9659 -0.7018
-17 5 9 0.0008 0.0494
-17 5 10 -2.0515 1.6517
-17 5 11 0.4062 -1.0584
-17 5 12 -1.5877 -0.2128
-17 5 13 -0.6458 1.6448
-17 7 1 0.8233 2.3891
-17 7 2 4.2074 -1.2110
-17 7 3 0.4761 -0.0140
-17 7 4 1.6763 -0.6135
-17 7 5 -0.3207 1.6002
-17 7 6 -2.2636 -1.7442
-17 7 7 -0.3820 0.5997
-17 7 8 1.0078 -0.8773
-17 7 9 -0.6878 -0.3372
-17 7 10 1.7714 -0.6262
-17 7 11 -2.4144 0.2250
-17 7 12 0.1403 -0.2515
-17 9 1 3.7875 -1.1609
-17 9 2 -3.5186 0.6794
-17 9 3 7.3263 -0.5610
-17 9 4 0.3718 0.8159
-17 9 5 3.7779 -0.0937
-17 9 6 -4.5135 0.4491
-17 9 7 2.3374 -0.6163
-17 9 8 6.4066 0.7960
-17 9 9 3.7693 -1.3296
-17 9 10 -9.6241 2.2858
-17 9 11 4.2298 -0.9151
-17 9 12 -1.9509 1.8223
-17 11 1 4.1511 0.3585
-17 11 2 -4.8484 0.1937
-17 11 3 4.1729 0.4335
-17 11 4 2.1188 -0.4563
-17 11 5 2.7642 0.7764
-17 11 6 -3.3874 0.2404
-17 11 7 0.6302 0.2002
-17 11 8 2.3518 -0.3962
-17 11 9 10.9413 0.5043
-17 11 10 -2.7533 -0.3436
-17 11 11 1.5578 -1.1965
-17 11 12 -4.8739 -0.1592
-17 13 1 5.0586 -0.5268
-17 13 2 4.2839 -0.4517
-17 13 3 -0.7998 -0.3119
-17 13 4 3.0002 0.7521
-17 13 5 0.3324 -1.3127
-17 13 6 0.0008 0.3739
-17 13 7 2.4497 0.0982
-17 13 8 1.0707 -0.3477
-17 13 9 5.3912 0.2332
-17 13 10 -1.2326 0.9178
-17 13 11 -3.4613 0.2779
-17 15 1 -0.3187 0.4649
-17 15 2 3.5630 -0.1013
-17 15 3 -0.1776 0.1676
-17 15 4 5.8430 -0.1063
-17 15 5 1.9159 1.0456
-17 15 6 4.0531 -0.4845
-17 15 7 3.2483 0.5357
-17 15 8 -2.3798 -0.3377
-17 15 9 0.8877 0.2832
-17 15 10 1.3299 -1.9077
-17 17 1 1.4503 0.3319
-17 17 2 -1.8362 -0.5443
-17 17 3 1.8438 0.3614
-17 17 4 -1.5102 -0.2400
-17 17 5 5.2664 -0.7936
-17 17 6 1.4563 0.3794
-17 17 7 1.1937 -0.5505
-17 17 8 -0.3767 0.1504
-17 17 9 -3.8399 0.6506
-17 19 1 0.5753 0.3203
-17 19 2 -1.6359 0.0569
-17 19 3 3.2139 -0.6290
-17 19 4 3.3800 -0.2600
-17 19 5 1.4997 -0.3729
-17 19 6 2.5059 -0.4723
-17 19 7 -2.2334 0.0401
-17 21 1 1.2593 -0.0999
-17 21 2 0.3060 -0.0115
-17 21 3 -0.9656 1.1726
-17 21 4 2.2657 -1.0558
-17 21 5 -1.3214 0.2436
-16 0 1 -8.2368 9.0699
-16 0 2 2.1618 -3.6592
-16 0 3 -8.9772 -2.0059
-16 0 4 -1.8483 -7.5506
-16 0 5 -2.0251 14.3546
-16 0 6 1.6550 -8.7784
-16 0 7 -1.3803 1.5837
-16 0 8 -0.2544 -3.4698
-16 0 9 -5.2804 11.3655
-16 0 10 -5.0274 -11.7288
-16 0 11 -4.6796 2.7116
-16 0 12 1.6670 4.6801
-16 0 13 3.1084 -1.7092
-16 2 1 -6.0941 -2.7082
-16 2 2 -1.8678 -0.5316
-16 2 3 -1.9392 -1.8938
-16 2 4 -4.1803 0.7760
-16 2 5 0.4570 -0.4216
-16 2 6 -0.0008 0.3364
-16 2 7 -1.7152 0.9361
-16 2 8 0.9629 -1.6028
-16 2 9 -0.1535 -0.9347
-16 2 10 -4.7712 2.6412
-16 2 11 -3.8310 -2.0243
-16 2 12 0.2180 0.4193
-16 2 13 0.1454 -1.4484
-16 4 1 3.8990 0.6125
-16 4 2 -5.6664 -3.3720
-16 4 3 0.5926 0.3377
-16 4 4 -2.7800 -0.6022
-16 4 5 -0.2290 0.8892
-16 4 6 0.5876 -1.1633
-16 4 7 1.2900 0.9387
-16 4 8 -2.8702 -1.5691
-16 4 9 -2.1873 0.9774
-16 4 10 -1.7446 -0.1271
-16 4 11 -5.3748 0.1679
-16 4 12 -0.2624 0.3739
-16 4 13 -0.0179 0.1962
-16 4 14 5.8024 -1.2743
-16 6 1 4.9781 0.1973
-16 6 2 -4.5238 1.1013
-16 6 3 1.5613 -0.8673
-16 6 4 -4.3398 0.9120
-16 6 5 -1.5432 0.2558
-16 6 6 0.6027 0.5613
-16 6 7 -0.7400 -1.4657
-16 6 8 1.5304 1.8104
-16 6 9 3.6349 -0.7094
-16 6 10 -4.0987 0.5400
-16 6 11 2.0549 -0.7755
-16 6 12 -1.6142 0.4016
-16 6 13 -5.5839 -0.4882
-16 8 1 -0.5658 -1.0058
-16 8 2 2.0403 -0.9805
-16 8 3 -2.3032 0.3590
-16 8 4 -1.3959 -0.0856
-16 8 5 -1.0499 -0.9622
-16 8 6 1.7466 0.4600
-16 8 7 -1.2679 -0.7004
-16 8 8 -5.0144 -0.7887
-16 8 9 -0.4064 0.9653
-16 8 10 -0.1819 -0.8950
-16 8 11 3.2461 0.3800
-16 8 12 -0.9959 0.2752
-16 8 13 -1.2901 1.6107
-16 10 1 -7.1871 0.1944
-16 10 2 6.8692 -0.0022
-16 10 3 -3.6635 -0.1093
-16 10 4 -1.9941 0.3173
-16 10 5 -1.4480 -0.1289
-16 10 6 4.1058 -0.5749
-16 10 7 1.9230 0.2939
-16 10 8 -0.8447 0.4451
-16 10 9 -11.6809 0.0918
-16 10 10 2.8821 -0.3307
-16 10 11 -0.5919 1.2525
-16 10 12 3.6941 -0.7192
-16 10 13 -1.6050 -0.8720
-16 12 1 -3.4315 -0.0898
-16 12 2 1.6136 0.2599
-16 12 3 1.0842 0.6956
-16 12 4 -0.2248 -0.3539
-16 12 5 -0.6208 0.7342
-16 12 6 0.4131 0.1558
-16 12 7 -1.5580 -0.5046
-16 12 8 -0.3897 -0.2087
-16 12 9 -8.1739 0.2883
-16 12 10 -5.0953 -1.0314
-16 12 11 1.3221 -0.3383
-16 12 12 1.2599 3.0221
-16 14 1 1.8992 0.3136
-16 14 2 -3.5643 -0.5510
-16 14 3 -0.5087 0.4140
-16 14 4 -4.9105 -0.6511
-16 14 5 -1.8944 0.0730
-16 14 6 -0.3841 0.5571
-16 14 7 -2.2841 0.5685
-16 14 8 3.6441 0.1903
-16 14 9 -1.8604 0.5727
-16 14 10 -2.2324 1.2391
-16 14 11 -1.4370 -0.5265
-16 16 1 1.6470 -0.3181
-16 16 2 0.6563 0.4174
-16 16 3 0.0842 -0.5066
-16 16 4 -0.1270 0.9082
-16 16 5 -1.3896 -0.1559
-16 16 6 -4.3920 0.3938
-16 16 7 -4.3093 -0.0894
-16 16 8 0.7425 -0.4458
-16 16 9 2.7505 -0.9709
-16 16 10 -1.5941 -2.2966
-16 18 1 0.9079 -0.1447
-16 18 2 4.0673 -0.0152
-16 18 3 0.0360 0.6590
-16 18 4 0.3594 -0.4229
-16 18 5 -0.8184 0.7160
-16 18 6 -3.2718 0.3829
-16 18 7 0.3018 0.2302
-16 18 8 2.8154 0.7357
-16 18 9 2.0192 1.4632
-16 20 1 -0.4156 0.0034
-16 20 2 0.7907 0.8204
-16 20 3 3.4602 -1.1981
-16 20 4 -2.2177 0.4267
-16 20 5 0.7196 -1.3458
-16 20 6 -2.3764 -0.1931
-16 20 7 -5.9006 -1.1929
-16 22 1 -0.1591 0.4494
-16 22 2 3.6764 -0.9715
-16 22 3 1.8080 0.9730
-16 22 4 2.5538 -1.3261
-16 22 5 -0.4837 1.5884
-15 1 1 -2.6843 -0.1211
-15 1 2 -7.2603 -2.3221
-15 1 3 -3.1511 2.6375
-15 1 4 4.2739 0.7847
-15 1 5 0.7530 -3.1193
-15 1 6 1.7573 2.2684
-15 1 7 -1.1898 -1.0817
-15 1 8 -2.4931 2.6815
-15 1 9 -4.5907 -5.3395
-15 1 10 1.7478 5.5431
-15 1 11 1.4878 -1.8602
-15 1 12 0.1102 -0.9159
-15 1 13 -4.1047 0.4330
-15 1 14 4.7156 2.8087
-15 3 1 -5.0896 0.0513
-15 3 2 -0.6356 -0.3185
-15 3 3 -3.4257 -0.5771
-15 3 4 2.8728 -0.3087
-15 3 5 1.4687 2.6828
-15 3 6 -0.6420 -1.4844
-15 3 7 -2.6688 -1.1762
-15 3 8 -2.2763 1.7815
-15 3 9 -4.6187 0.3747
-15 3 10 -0.9085 -1.3556
-15 3 11 0.2571 -0.1947
-15 3 12 -1.0711 -0.2082
-15 3 13 0.5306 1.0534
-15 3 14 -1.1387 -1.8749
-15 5 1 -5.6877 -3.5672
-15 5 2 -2.9219 0.1759
-15 5 3 -0.5564 -0.6434
-15 5 4 0.2910 0.2029
-15 5 5 2.8272 -1.1457
-15 5 6 -1.4771 0.4874
-15 5 7 2.5818 -0.8414
-15 5 8 -3.3515 0.2940
-15 5 9 -5.0706 -0.5099
-15 5 10 -3.6998 0.7303
-15 5 11 -2.8447 0.0193
-15 5 12 -2.5799 0.0340
-15 5 13 3.5297 -0.0463
-15 5 14 -2.7556 -0.0319
-15 7 1 -4.5901 -0.0072
-15 7 2 -1.9608 -0.9108
-15 7 3 -3.2934 0.8726
-15 7 4 -0.3242 0.5336
-15 7 5 0.2033 0.5831
-15 7 6 -2.3666 -1.5559
-15 7 7 3.0937 1.3283
-15 7 8 -1.4426 -0.8543
-15 7 9 -9.5107 1.1925
-15 7 10 1.1373 -1.0711
-15 7 11 -8.7525 0.9632
-15 7 12 -2.5997 -0.6505
-15 7 13 -0.6651 -0.5443
-15 7 14 -1.4420 -2.1089
-15 9 1 2.9170 -0.4733
-15 9 2 -3.8006 0.6402
-15 9 3 -1.4892 -0.6663
-15 9 4 0.1735 -0.2968
-15 9 5 -3.9970 -0.5193
-15 9 6 -0.6683 0.4551
-15 9 7 -1.6224 -0.6403
-15 9 8 -2.8907 0.5104
-15 9 9 1.2272 0.2246
-15 9 10 -4.3609 0.5545
-15 9 11 -8.0257 -0.4058
-15 9 12 -2.1773 1.0484
-15 9 13 -4.0073 -1.0086
-15 11 1 1.5220 0.5888
-15 11 2 -5.7652 -0.8549
-15 11 3 -4.2918 0.8018
-15 11 4 1.0602 -0.1097
-15 11 5 -1.8388 -0.0989
-15 11 6 -1.5058 -0.6125
-15 11 7 -1.1157 0.5158
-15 11 8 -7.2000 -0.9007
-15 11 9 1.7058 0.4788
-15 11 10 3.5487 -0.5352
-15 11 11 -2.4568 -0.2790
-15 11 12 -2.2585 -0.9706
-15 11 13 -2.0630 -0.8068
-15 13 1 -3.9330 -0.4388
-15 13 2 -2.8036 0.8826
-15 13 3 -0.1637 -1.1973
-15 13 4 -2.4832 0.5928
-15 13 5 -0.9203 -0.2769
-15 13 6 -1.2877 0.1528
-15 13 7 0.7168 -0.7743
-15 13 8 -3.4952 1.0908
-15 13 9 -3.6327 -1.1823
-15 13 10 0.3183 -0.1082
-15 13 11 -2.7438 1.2610
-15 13 12 2.8109 0.3005
-15 15 1 -6.0990 -0.1158
-15 15 2 -4.9320 -0.0530
-15 15 3 0.3062 0.9921
-15 15 4 1.7121 -0.2770
-15 15 5 1.3019 0.6423
-15 15 6 -1.8465 0.0700
-15 15 7 1.8204 0.4753
-15 15 8 -5.7180 0.2605
-15 15 9 -4.0195 0.8207
-15 15 10 -1.2694 0.2178
-15 15 11 2.4300 0.5905
-15 17 1 -2.9142 -0.2703
-15 17 2 -2.3072 0.6928
-15 17 3 -0.9695 -0.8622
-15 17 4 -1.8954 -0.0325
-15 17 5 -7.6346 -0.2474
-15 17 6 0.8725 -0.1454
-15 17 7 -1.9380 -0.1587
-15 17 8 -2.6661 0.4187
-15 17 9 -3.0844 -1.7486
-15 17 10 -3.1187 1.2094
-15 19 1 -2.7758 0.1236
-15 19 2 -1.1460 -0.9969
-15 19 3 -4.8314 0.8258
-15 19 4 -0.2603 -0.1932
-15 19 5 -3.6516 1.3847
-15 19 6 -1.5869 0.6237
-15 19 7 3.8832 1.2258
-15 19 8 -2.2241 -0.0072
-15 19 9 0.0260 -0.2810
-15 21 1 -0.4204 0.5408
-15 21 2 -1.0790 0.0426
-15 21 3 -2.4554 -0.5423
-15 21 4 -2.6587 1.0035
-15 21 5 -2.3438 -0.6424
-15 21 6 -1.9917 0.0464
-15 21 7 2.3499 -0.3159
-15 23 1 0.4236 -1.1172
-15 23 2 -2.5783 1.7457
-15 23 3 -1.5433 -0.8290
-15 23 4 -3.7963 -0.4971
-15 23 5 -3.5424 -2.1530
-14 0 1 5.5733 5.0498
-14 0 2 8.0797 -6.7190
-14 0 3 12.3523 -2.9878
-14 0 4 -3.7136 1.1951
-14 0 5 1.4013 7.9470
-14 0 6 -7.0280 -9.5276
-14 0 7 -1.2423 3.5210
-14 0 8 -1.8244 -2.8481
-14 0 9 4.5280 9.7702
-14 0 10 1.0228 -11.9763
-14 0 11 2.8260 7.3109
-14 0 12 0.3696 -3.8318
-14 0 13 4.3982 7.6163
-14 0 14 0.8668 -9.7577
-14 0 15 9.3734 4.8768
-14 2 1 4.8570 -6.4899
-14 2 2 0.9373 5.0956
-14 2 3 6.5011 1.4048
-14 2 4 -1.0790 2.6635
-14 2 5 -1.5537 -3.6354
-14 2 6 -3.4548 3.9824
-14 2 7 2.1408 -3.8485
-14 2 8 -1.7297 1.6290
-14 2 9 4.2508 -0.0342
-14 2 10 0.5759 -0.5702
-14 2 11 4.9524 -0.1932
-14 2 12 5.3627 0.1661
-14 2 13 0.9596 -1.1386
-14 2 14 -2.6915 0.8895
-14 2 15 5.5219 -1.9012
-14 4 1 -0.5210 1.7883
-14 4 2 5.2965 -3.0030
-14 4 3 -2.5132 0.7890
-14 4 4 0.5967 0.8050
-14 4 5 -3.8123 -0.7855
-14 4 6 -0.8436 -1.1609
-14 4 7 -1.5914 2.3451
-14 4 8 1.0525 -1.5030
-14 4 9 -0.1503 1.2842
-14 4 10 3.8013 -0.7241
-14 4 11 3.1375 0.9923
-14 4 12 5.5023 -0.9919
-14 4 13 -0.9405 1.0859
-14 4 14 2.5688 0.5510
-14 4 15 4.9284 -0.1517
-14 6 1 -2.3935 -0.9924
-14 6 2 2.6676 1.7734
-14 6 3 -3.5531 0.4172
-14 6 4 3.3196 -0.2249
-14 6 5 -3.5275 0.1188
-14 6 6 3.8594 -0.0453
-14 6 7 -6.1177 -0.7327
-14 6 8 -1.2981 1.2088
-14 6 9 4.3250 -0.5271
-14 6 10 3.0216 -0.1141
-14 6 11 5.6098 -0.3300
-14 6 12 6.8766 0.8223
-14 6 13 1.2739 -1.4815
-14 6 14 0.9678 1.1984
-14 8 1 1.4023 0.7480
-14 8 2 -2.3617 -1.2184
-14 8 3 2.4166 0.1338
-14 8 4 0.8017 -0.9846
-14 8 5 4.4194 0.1645
-14 8 6 -1.4878 -0.3837
-14 8 7 -3.8192 0.6465
-14 8 8 1.2743 -0.5121
-14 8 9 3.6455 -0.6226
-14 8 10 4.0716 0.5625
-14 8 11 9.7722 -0.8383
-14 8 12 1.1166 -0.0542
-14 8 13 4.3693 0.1447
-14 8 14 7.7117 0.8267
-14 10 1 -1.0683 -0.6900
-14 10 2 -3.2370 0.9720
-14 10 3 5.1151 -0.2008
-14 10 4 -5.3603 0.3467
-14 10 5 3.8372 -0.0223
-14 10 6 -2.1527 0.0560
-14 10 7 -2.6509 -0.1686
-14 10 8 5.7780 1.5155
-14 10 9 2.0195 -0.8349
-14 10 10 2.8128 0.6361
-14 10 11 8.6446 0.9064
-14 10 12 2.1984 0.0842
-14 10 13 6.3284 -0.6830
-14 10 14 0.8910 0.9866
-14 12 1 1.9548 0.1213
-14 12 2 3.7667 -0.0670
-14 12 3 3.5607 -0.4033
-14 12 4 2.4202 -0.1325
-14 12 5 1.2507 -0.2219
-14 12 6 -1.1987 -0.0271
-14 12 7 -2.6499 0.2396
-14 12 8 0.5960 -0.6783
-14 12 9 5.2925 -0.2182
-14 12 10 -0.8861 0.3832
-14 12 11 3.9839 -0.7830
-14 12 12 -2.5333 -1.3982
-14 12 13 -4.5980 0.5088
-14 14 1 0.5510 -0.1043
-14 14 2 8.1979 -0.0090
-14 14 3 -3.4469 -0.0871
-14 14 4 2.1002 -0.1818
-14 14 5 -4.4986 -0.1426
-14 14 6 1.4663 -0.6378
-14 14 7 -1.2526 -0.3149
-14 14 8 3.0409 -0.4009
-14 14 9 4.5160 -0.1986
-14 14 10 3.2711 -0.1147
-14 14 11 2.7521 0.9699
-14 14 12 0.4838 -0.5505
-14 16 1 2.4626 0.6705
-14 16 2 4.3307 -0.2969
-14 16 3 -0.2167 0.1180
-14 16 4 -1.9819 0.3204
-14 16 5 2.5247 0.2964
-14 16 6 1.7868 0.4546
-14 16 7 0.2019 -0.0796
-14 16 8 3.8499 -0.3736
-14 16 9 1.3124 0.3944
-14 16 10 3.3996 0.2770
-14 16 11 0.3616 -1.6031
-14 16 12 5.5773 -0.1266
-14 18 1 4.4401 0.2739
-14 18 2 -1.8688 -0.3021
-14 18 3 0.8729 -0.0835
-14 18 4 -3.6098 0.0271
-14 18 5 5.5532 -0.3927
-14 18 6 -0.5220 -0.5432
-14 18 7 0.4414 -0.1722
-14 18 8 3.4862 -0.1153
-14 18 9 1.0107 0.2432
-14 18 10 3.4385 2.0500
-14 20 1 2.6706 -0.9987
-14 20 2 -2.0576 0.6987
-14 20 3 -0.6931 -0.4523
-14 20 4 -1.8471 -0.0282
-14 20 5 -0.0656 0.4774
-14 20 6 3.1682 0.1251
-14 20 7 -1.3062 0.2449
-14 20 8 -0.8762 -0.4289
-14 20 9 -1.0341 -1.1313
-14 22 1 0.5037 0.6206
-14 22 2 -0.3537 -1.4738
-14 22 3 -2.5467 1.0808
-14 22 4 -1.3784 -0.0878
-14 22 5 2.6861 1.1612
-14 22 6 1.0150 1.0453
-14 22 7 2.8791 3.7650
-14 24 1 -0.5962 -1.0869
-14 24 2 -2.7438 1.6247
-14 24 3 0.3769 -1.8856
-14 24 4 1.3673 1.0123
-13 1 1 0.9131 -3.8611
-13 1 2 3.8124 1.0121
-13 1 3 -9.5966 3.5484
-13 1 4 -0.2875 0.2720
-13 1 5 -1.8347 -4.1670
-13 1 6 6.0818 1.3676
-13 1 7 1.1387 4.3204
-13 1 8 7.3051 -3.7454
-13 1 9 3.1848 -1.6814
-13 1 10 5.1968 4.2521
-13 1 11 0.6240 -3.2152
-13 1 12 -1.7532 1.9829
-13 1 13 2.5784 -2.6696
-13 1 14 3.2630 4.7841
-13 1 15 -3.3735 -3.9953
-13 3 1 4.2651 3.8229
-13 3 2 -0.0480 -0.6544
-13 3 3 2.5576 -0.8733
-13 3 4 -0.8495 -1.2533
-13 3 5 1.6911 4.4116
-13 3 6 4.8120 -4.7739
-13 3 7 -1.4876 2.2421
-13 3 8 3.4604 -0.6628
-13 3 9 6.3671 1.2623
-13 3 10 6.9732 -2.4649
-13 3 11 2.5874 1.2287
-13 3 12 -5.6042 0.7293
-13 3 13 1.1726 -0.2670
-13 3 14 2.6335 -1.6689
-13 3 15 0.1141 1.0759
-13 5 1 11.4991 -1.0953
-13 5 2 -5.5687 2.2599
-13 5 3 8.3151 1.9267
-13 5 4 -1.1921 -0.2101
-13 5 5 2.4095 -2.5437
-13 5 6 -0.2038 3.1189
-13 5 7 2.5249 -1.1199
-13 5 8 4.0303 0.6983
-13 5 9 8.2062 -1.1843
-13 5 10 3.1282 2.0718
-13 5 11 5.0036 -2.0019
-13 5 12 -0.6660 1.2238
-13 5 13 1.8217 -0.2060
-13 5 14 1.3531 0.8952
-13 5 15 2.8401 -0.9330
-13 7 1 1.5070 2.1371
-13 7 2 0.7306 -0.5879
-13 7 3 5.7126 -0.1885
-13 7 4 -2.7590 0.7757
-13 7 5 0.7838 0.6194
-13 7 6 2.0612 -0.6446
-13 7 7 3.6601 0.8306
-13 7 8 3.5422 0.2630
-13 7 9 4.6944 0.1117
-13 7 10 0.3347 -0.9595
-13 7 11 1.1734 1.1615
-13 7 12 0.2871 -1.7152
-13 7 13 2.9551 1.1884
-13 7 14 -4.3365 -0.3895
-13 7 15 1.2479 0.9163
-13 9 1 -3.1483 -1.2567
-13 9 2 12.0553 1.3889
-13 9 3 -2.0956 -0.5138
-13 9 4 6.7480 -0.4180
-13 9 5 -4.8363 -1.3375
-13 9 6 4.1130 1.1469
-13 9 7 7.1967 -0.8417
-13 9 8 0.6642 0.1634
-13 9 9 4.5478 -0.3958
-13 9 10 -1.8682 -0.1212
-13 9 11 -7.8063 -0.5353
-13 9 12 1.3609 -0.0337
-13 9 13 0.6155 0.2655
-13 9 14 -5.4843 0.9912
-13 11 1 -1.8319 0.9083
-13 11 2 6.3567 -1.3141
-13 11 3 -5.4538 0.6704
-13 11 4 3.4523 -0.2116
-13 11 5 0.6698 1.2267
-13 11 6 5.0934 -0.5247
-13 11 7 3.2045 0.7364
-13 11 8 3.8617 -0.7175
-13 11 9 0.2092 0.9732
-13 11 10 2.3877 -0.7324
-13 11 11 -1.2848 0.6623
-13 11 12 4.1051 -0.1419
-13 11 13 4.2129 0.6293
-13 11 14 0.7414 -0.3940
-13 13 1 6.1885 0.0298
-13 13 2 -3.1726 0.6082
-13 13 3 4.2661 0.1523
-13 13 4 -5.5513 -0.2107
-13 13 5 1.0517 -0.9312
-13 13 6 1.5851 0.7523
-13 13 7 2.4109 -0.2765
-13 13 8 3.8161 0.3119
-13 13 9 1.1576 -0.2372
-13 13 10 2.1592 0.8161
-13 13 11 -1.3616 -1.2424
-13 13 12 3.5149 1.1662
-13 13 13 11.1951 1.2788
-13 15 1 6.1965 0.5066
-13 15 2 -6.7602 -0.9528
-13 15 3 2.1051 -0.2943
-13 15 4 -2.7409 0.0555
-13 15 5 5.4731 0.2948
-13 15 6 -0.0727 -1.0729
-13 15 7 1.2383 0.4531
-13 15 8 -1.6169 -0.9902
-13 15 9 1.5109 -0.2616
-13 15 10 2.4510 -0.1039
-13 15 11 3.0578 -0.0304
-13 15 12 -1.7381 -1.4363
-13 17 1 -2.9306 -0.8610
-13 17 2 1.8076 1.0688
-13 17 3 0.7661 -0.1779
-13 17 4 4.3010 0.0301
-13 17 5 -2.3725 -0.5147
-13 17 6 0.8549 0.6055
-13 17 7 3.6960 -0.8106
-13 17 8 -1.1453 -0.2088
-13 17 9 3.2390 0.0497
-13 17 10 -1.4415 -0.9366
-13 17 11 -1.4185 -3.0009
-13 19 1 -3.6417 0.8784
-13 19 2 1.9309 -1.0326
-13 19 3 1.4554 0.4962
-13 19 4 4.2767 0.6441
-13 19 5 0.9577 -0.2640
-13 19 6 4.0180 -0.4054
-13 19 7 2.3850 0.2045
-13 19 8 2.6429 -0.8410
-13 19 9 2.6265 1.0947
-13 19 10 1.0038 1.6929
-13 21 1 -2.4846 -0.7620
-13 21 2 -0.6050 1.3392
-13 21 3 2.2159 -0.6353
-13 21 4 5.7389 -0.4523
-13 21 5 3.1850 -0.2522
-13 21 6 3.4441 0.0224
-13 21 7 0.0808 -2.0255
-13 21 8 0.6778 0.3021
-13 23 1 0.5193 0.9046
-13 23 2 3.4160 -1.7640
-13 23 3 2.9984 1.0747
-13 23 4 3.2267 -0.2679
-13 23 5 -2.7474 -0.4819
-13 23 7 -3.7814 0.8558
-13 25 1 -0.5070 -0.7133
-13 25 2 2.9041 -1.0878
-13 25 3 1.3063 -0.7873
-12 0 1 -0.8899 29.4765
-12 0 2 -6.3194 -1.4246
-12 0 3 6.6255 -4.7251
-12 0 4 8.0225 -11.3729
-12 0 5 4.7244 20.5703
-12 0 6 1.8340 -14.2971
-12 0 7 0.0037 -2.6177
-12 0 8 -4.0437 6.6833
-12 0 9 -2.8761 5.1951
-12 0 10 -2.5873 -13.4247
-12 0 11 -3.8591 8.0770
-12 0 12 -1.0890 0.0541
-12 0 13 -7.3021 3.1057
-12 0 14 -2.8362 -10.5914
-12 0 15 -1.6283 11.9055
-12 0 16 4.4571 -5.6874
-12 2 1 -1.6063 -2.3025
-12 2 2 -2.8681 3.5586
-12 2 3 -0.4993 2.8156
-12 2 4 5.1243 0.7529
-12 2 5 4.1215 -4.6046
-12 2 6 -0.3508 6.4628
-12 2 7 5.3905 -3.1934
-12 2 8 0.2655 3.0649
-12 2 9 -3.1083 -4.2012
-12 2 10 -7.0537 4.8423
-12 2 11 -6.7498 -3.7188
-12 2 12 2.9257 1.5894
-12 2 13 -1.5378 -0.4097
-12 2 14 -2.4789 0.1417
-12 2 15 -5.0160 -0.0643
-12 4 1 -8.0049 2.7024
-12 4 2 3.9911 0.3335
-12 4 3 -0.0758 -1.0705
-12 4 4 1.6003 -1.6816
-12 4 5 6.1715 0.9021
-12 4 6 -0.7530 -1.5735
-12 4 7 3.5888 1.1628
-12 4 8 -1.3500 -0.2059
-12 4 9 -5.0536 -0.3816
-12 4 10 -7.6497 -0.7699
-12 4 11 -7.8495 2.0052
-12 4 12 -2.9565 -1.9186
-12 4 13 -1.3883 1.3092
-12 4 14 -0.3826 -0.8703
-12 4 15 -2.8817 0.4927
-12 6 1 -3.8946 -1.6787
-12 6 2 8.5317 1.3590
-12 6 3 -2.9831 -0.5037
-12 6 4 2.6668 0.6258
-12 6 5 5.5693 0.7961
-12 6 6 -2.7700 0.4571
-12 6 7 5.5836 -0.2100
-12 6 8 -0.8101 -0.2280
-12 6 9 -6.8011 0.3286
-12 6 10 -2.7636 -0.5943
-12 6 11 -7.7187 -0.1793
-12 6 12 -3.9605 0.5619
-12 6 13 -3.5148 -0.3443
-12 6 14 -0.2008 -0.4280
-12 6 15 -4.4992 -1.3134
-12 8 1 7.4622 1.0383
-12 8 2 -0.5257 -0.0947
-12 8 3 -0.0295 0.5121
-12 8 4 2.1292 -0.4059
-12 8 5 5.1722 0.2253
-12 8 6 -2.2289 0.1019
-12 8 7 -2.6084 0.6664
-12 8 8 -0.3460 -1.1150
-12 8 9 -6.1813 0.8703
-12 8 10 -0.0677 0.0903
-12 8 11 0.6951 0.2993
-12 8 12 0.4920 0.2490
-12 8 13 -8.4689 0.3302
-12 8 14 2.5391 -0.3094
-12 8 15 2.6499 -2.1691
-12 10 1 11.7914 0.2971
-12 10 2 -10.0964 -0.3716
-12 10 3 5.1735 0.0788
-12 10 4 -5.1745 0.9399
-12 10 5 0.9987 -0.0920
-12 10 6 -2.2969 0.1665
-12 10 7 0.7868 0.3710
-12 10 8 -2.5848 -0.3323
-12 10 9 -5.7549 0.0150
-12 10 10 -1.2818 0.1695
-12 10 11 2.7619 -0.8110
-12 10 12 -0.8217 -0.0029
-12 10 13 -3.7490 -0.2658
-12 10 14 1.8265 0.0667
-12 12 1 1.1797 0.0656
-12 12 2 -1.3308 0.4899
-12 12 3 0.4051 -0.4387
-12 12 4 5.0190 -0.3005
-12 12 5 3.2451 0.1291
-12 12 6 -2.2216 -0.1135
-12 12 7 3.0337 -0.3640
-12 12 8 -2.3024 0.0134
-12 12 9 -2.4347 -0.2834
-12 12 10 -1.5794 -0.3378
-12 12 11 -1.2099 -0.1399
-12 12 12 -5.0997 -0.1318
-12 12 13 -14.3515 -0.3613
-12 12 14 -6.1672 -0.8191
-12 14 1 -7.5466 -0.5148
-12 14 2 4.6062 -0.1600
-12 14 3 -4.7424 0.1313
-12 14 4 7.3620 0.1705
-12 14 5 0.4859 0.0761
-12 14 6 1.0213 0.5736
-12 14 7 1.3155 -0.1963
-12 14 8 2.0989 0.3493
-12 14 9 0.0473 1.1687
-12 14 10 -2.8261 -0.1400
-12 14 11 -1.4993 -0.1132
-12 14 12 -2.5161 1.3355
-12 14 13 -8.6199 -0.0207
-12 16 1 -1.1445 -0.0555
-12 16 2 2.3029 0.0879
-12 16 3 -0.8162 0.2689
-12 16 4 4.1791 0.0460
-12 16 5 -0.4056 -0.1153
-12 16 6 3.9628 -0.1217
-12 16 7 0.7571 -0.3063
-12 16 8 3.1771 0.7624
-12 16 9 -1.4049 -0.3029
-12 16 10 -3.2001 -0.0289
-12 16 11 -3.3995 0.4667
-12 16 12 2.6075 0.2445
-12 18 1 5.0198 -0.0274
-12 18 2 1.2457 0.0931
-12 18 3 -0.6117 0.2974
-12 18 4 -0.6777 -0.6270
-12 18 5 3.2795 0.1931
-12 18 6 0.1202 -0.7609
-12 18 7 -3.9284 -0.1302
-12 18 8 -1.5837 0.0093
-12 18 9 -4.0787 -0.2568
-12 18 10 0.5019 -2.3571
-12 18 11 -0.2648 0.2878
-12 20 1 0.7516 0.0775
-12 20 2 1.5310 -0.4108
-12 20 3 1.6011 0.1133
-12 20 4 -0.7858 0.0916
-12 20 5 1.5570 -0.0071
-12 20 6 -3.4740 0.6290
-12 20 7 1.4210 -0.0461
-12 20 8 -2.5699 -0.1374
-12 20 9 -2.8920 0.2454
-12 20 10 -2.9837 -1.3723
-12 22 1 1.4063 0.5389
-12 22 2 2.0232 0.4972
-12 22 3 3.1775 0.0976
-12 22 4 -1.0384 1.0959
-12 22 5 2.5696 -0.6586
-12 22 6 -2.3871 -1.3000
-12 22 7 0.5190 -1.1773
-12 22 8 -1.6139 -1.3860
-12 22 9 -1.8934 -1.6294
-12 24 1 1.0328 -1.0959
-12 24 2 -1.3024 0.7505
-12 24 3 -1.3710 -0.0046
-12 24 4 -0.7791 -0.9333
-12 24 5 3.4284 -0.4098
-12 24 6 0.9953 0.3014
-12 26 1 1.3153 4.6803
-12 26 2 1.7757 0.1150
-11 1 1 -4.1482 -12.0262
-11 1 2 -4.2979 -0.8030
-11 1 3 3.3829 -0.3592
-11 1 4 -11.4515 6.3565
-11 1 5 -1.8843 -10.0281
-11 1 6 -9.5664 4.9043
-11 1 7 -4.8046 2.2082
-11 1 8 -6.3285 -3.0775
-11 1 9 -3.3483 -2.1195
-11 1 10 -6.7061 3.4731
-11 1 11 -0.5381 2.1625
-11 1 12 -3.4306 -5.1504
-11 1 13 3.2876 0.5436
-11 1 14 -2.3370 3.9351
-11 1 15 0.1980 -4.3005
-11 1 16 1.7333 1.4467
-11 3 1 -1.8486 6.5923
-11 3 2 -0.7219 1.2947
-11 3 3 -1.5704 -2.3585
-11 3 4 -2.6184 -1.2275
-11 3 5 -6.8383 3.9843
-11 3 6 -5.5123 -1.1117
-11 3 7 -6.6138 -1.3304
-11 3 8 -3.9074 -0.3412
-11 3 9 -4.8906 3.7924
-11 3 10 1.1113 -4.5999
-11 3 11 1.4960 2.3501
-11 3 12 -1.1010 0.0487
-11 3 13 -2.7916 0.1185
-11 3 14 -5.2556 -1.9972
-11 3 15 -1.4786 1.4125
-11 3 16 2.2542 -0.1189
-11 5 1 -0.5111 -2.4978
-11 5 2 -0.4727 -0.8908
-11 5 3 -8.6646 0.1440
-11 5 4 3.6130 0.7419
-11 5 5 -13.7825 -2.9027
-11 5 6 -0.6519 1.9935
-11 5 7 -10.4539 0.1119
-11 5 8 -1.2570 -0.5094
-11 5 9 -4.1799 -1.0942
-11 5 10 -0.3779 2.3308
-11 5 11 -1.3029 -1.2449
-11 5 12 4.5059 0.7294
-11 5 13 -0.7145 -0.9104
-11 5 14 -2.5725 1.5365
-11 5 15 0.8499 -0.9455
-11 5 16 0.6985 1.7669
-11 7 1 -2.2514 3.1060
-11 7 2 -10.6863 -1.1036
-11 7 3 -4.0660 -0.1799
-11 7 4 -4.0086 -0.9079
-11 7 5 -12.0782 2.4266
-11 7 6 2.0816 -1.4569
-11 7 7 -6.6243 0.4372
-11 7 8 -3.5287 -0.3927
-11 7 9 -1.3922 0.2458
-11 7 10 -2.3948 -1.0010
-11 7 11 0.3298 0.4998
-11 7 12 -1.9125 0.1251
-11 7 13 1.2137 -0.2547
-11 7 14 -1.8148 -1.2677
-11 7 15 -2.4872 0.8629
-11 9 1 -11.6778 -1.7803
-11 9 2 -1.8782 0.9655
-11 9 3 -1.5339 -0.2722
-11 9 4 -2.5193 0.1377
-11 9 5 -0.6962 -0.4553
-11 9 6 -3.4647 0.6854
-11 9 7 -6.8149 -0.9724
-11 9 8 -1.9712 1.0786
-11 9 9 1.4406 -1.2246
-11 9 10 -1.6991 1.3769
-11 9 11 -3.9086 -0.6499
-11 9 12 -6.8276 0.9481
-11 9 13 2.0556 -0.4061
-11 9 14 -3.8803 0.1025
-11 11 1 -12.2382 0.6247
-11 11 2 0.3055 -0.2998
-11 11 3 -4.6362 0.0727
-11 11 4 -2.0395 -0.0706
-11 11 5 -1.6415 1.1933
-11 11 6 1.0477 -0.0386
-11 11 7 -8.7005 0.1157
-11 11 8 -4.7141 -0.0174
-11 11 9 2.8405 0.7539
-11 11 10 -3.8755 -0.7430
-11 11 11 -3.3503 0.8657
-11 11 12 -0.6980 -0.0352
-11 11 14 1.1524 -1.4360
-11 13 1 -2.6798 -1.0173
-11 13 2 -4.4455 0.2890
-11 13 3 3.1724 0.0437
-11 13 4 -4.1230 0.5573
-11 13 5 -5.8879 -0.7573
-11 13 6 -2.7366 -0.0207
-11 13 7 -4.4371 -0.2697
-11 13 8 -3.6972 0.5714
-11 13 9 -1.9462 -0.8865
-11 13 10 -3.6991 0.4682
-11 13 11 -4.9197 -0.0074
-11 13 12 -2.8120 -1.1722
-11 13 13 7.0447 -0.8490
-11 13 14 3.4723 -0.1525
-11 15 1 0.2971 0.7833
-11 15 2 -4.3174 -0.3767
-11 15 3 1.3182 0.0492
-11 15 4 -5.6373 -0.4786
-11 15 5 -0.4382 0.9789
-11 15 6 -2.2976 -0.2365
-11 15 7 -4.4022 0.4388
-11 15 8 -5.7711 -0.2346
-11 15 9 -5.8072 0.6293
-11 15 10 -1.9717 -1.1401
-11 15 11 -1.8914 1.3128
-11 15 12 -1.7676 0.3751
-11 15 13 2.4074 -0.4599
-11 17 1 -4.4793 -0.5594
-11 17 2 -6.7669 0.3541
-11 17 3 1.2516 0.0992
-11 17 4 -3.4574 0.2724
-11 17 5 -0.3230 -0.6917
-11 17 6 -5.9132 0.7297
-11 17 7 -1.9372 0.2591
-11 17 8 -3.3253 0.7075
-11 17 9 -1.5535 0.4456
-11 17 10 -1.5786 2.0968
-11 17 11 -1.9035 0.0603
-11 17 12 -2.5264 1.9536
-11 19 1 -2.0438 0.5601
-11 19 2 -3.7140 -0.0494
-11 19 3 -1.3867 -0.3285
-11 19 4 -0.3690 -0.2458
-11 19 5 -4.2569 0.4736
-11 19 6 -3.1279 -0.6859
-11 19 7 -3.3430 -0.2502
-11 19 8 -3.3168 0.2268
-11 19 9 -0.3952 -0.9773
-11 19 10 -3.0450 -1.6636
-11 19 11 -1.4013 1.6854
-11 21 1 1.8494 -1.1963
-11 21 2 -0.6631 0.1406
-11 21 3 -4.0352 0.3930
-11 21 4 -2.5671 -0.7183
-11 21 5 -5.2915 0.0392
-11 21 6 0.0602 0.4531
-11 21 7 -5.2605 0.2367
-11 21 8 -0.2570 1.0164
-11 21 9 -1.2002 -0.0731
-11 21 10 0.3341 -0.1671
-11 23 1 -1.9238 1.0819
-11 23 2 -1.4352 0.2658
-11 23 3 -3.6050 -0.0384
-11 23 4 -0.1123 0.5931
-11 23 5 -5.8407 0.8274
-11 23 6 -1.3814 -1.3118
-11 23 7 -4.1164 2.5494
-11 23 8 -1.5514 1.1398
-11 25 1 -2.4056 -2.1542
-11 25 2 -4.8990 1.0811
-11 25 3 -1.4226 -0.3921
-11 25 4 -0.7337 -0.8351
-11 25 5 0.0970 -0.7142
-11 25 6 -1.2575 0.0226
-10 0 1 -4.4092 15.4504
-10 0 2 11.9398 -2.2681
-10 0 3 -10.3168 -0.4903
-10 0 4 10.2707 -15.9406
-10 0 5 -9.1649 22.7052
-10 0 6 7.5052 -10.1777
-10 0 7 -1.9746 -0.4518
-10 0 8 5.1525 -6.4667
-10 0 9 -1.9260 17.8341
-10 0 10 9.7189 -14.8327
-10 0 11 3.3857 -0.2189
-10 0 12 5.3457 6.8632
-10 0 13 -4.1774 1.9713
-10 0 14 1.7274 -11.7142
-10 0 15 6.3735 8.7827
-10 0 16 0.7521 0.8500
-10 2 1 -3.0025 -4.3812
-10 2 2 3.2480 -2.4325
-10 2 3 -7.2962 -2.5300
-10 2 4 2.7930 1.3125
-10 2 5 -10.0612 -0.4754
-10 2 6 5.2384 -0.8189
-10 2 7 -1.7092 1.7228
-10 2 8 4.2811 -0.3607
-10 2 9 3.6630 -3.1484
-10 2 10 4.6938 4.2006
-10 2 11 1.8856 -2.8360
-10 2 12 4.5484 2.1955
-10 2 13 0.5552 -3.5196
-10 2 14 4.6834 4.0359
-10 2 15 7.2451 -2.4438
-10 2 16 -0.5767 0.4039
-10 4 1 5.4382 1.6477
-10 4 2 -15.2903 -3.3526
-10 4 3 4.7725 0.8199
-10 4 4 -11.0606 -1.2421
-10 4 5 -0.1502 1.3500
-10 4 6 1.3050 -1.6535
-10 4 7 3.2986 0.9906
-10 4 8 -5.3644 -1.9883
-10 4 9 5.8935 1.2465
-10 4 10 -1.2825 -0.4885
-10 4 11 6.5110 0.3962
-10 4 12 -0.8096 -0.3852
-10 4 13 1.1416 0.6872
-10 4 14 3.4617 -0.7214
-10 4 15 3.4654 0.8304
-10 4 16 2.5233 -0.9036
-10 6 1 -1.7466 -0.0901
-10 6 2 -9.4088 1.4420
-10 6 3 8.1378 -1.1419
-10 6 4 -13.8294 1.3727
-10 6 5 8.1457 -0.4608
-10 6 6 -5.1759 0.9893
-10 6 7 4.4233 -1.6124
-10 6 8 -1.2398 2.2957
-10 6 9 7.1936 -1.0658
-10 6 10 1.7130 1.0979
-10 6 11 6.4083 -0.2175
-10 6 12 -1.8864 -0.0523
-10 6 13 3.1843 -0.6341
-10 6 14 2.2693 0.4245
-10 6 15 3.2111 1.1431
-10 6 16 -2.0713 -0.0494
-10 8 1 -11.2153 -0.4321
-10 8 2 4.6173 -0.8448
-10 8 3 -4.4533 0.6642
-10 8 4 -0.1512 -0.4417
-10 8 5 -0.4752 -0.9276
-10 8 6 -3.2610 0.0790
-10 8 7 5.4422 -0.5917
-10 8 8 -1.4766 -0.7710
-10 8 9 3.9701 0.8722
-10 8 10 2.6815 -0.8700
-10 8 11 1.7893 0.4514
-10 8 12 3.9987 -0.6361
-10 8 13 1.1801 0.7400
-10 8 14 2.1438 -0.4638
-10 8 15 2.5321 1.1394
-10 10 1 0.5997 0.1166
-10 10 2 1.2649 -0.2917
-10 10 3 -3.4131 -0.5996
-10 10 4 1.0976 0.2764
-10 10 5 -9.9093 -0.0542
-10 10 6 -3.6058 -0.3572
-10 10 7 7.0134 0.1847
-10 10 8 6.0816 0.5771
-10 10 9 -2.5852 -0.3635
-10 10 10 2.2418 0.1199
-10 10 11 4.1265 0.5975
-10 10 13 -0.6717 -0.4253
-10 10 14 4.8264 0.7571
-10 10 15 0.1668 0.7959
-10 12 1 2.8879 0.2362
-10 12 2 0.5159 -0.1301
-10 12 3 -1.6970 0.7984
-10 12 4 -2.9894 -0.2105
-10 12 5 -1.7207 0.2106
-10 12 6 -1.2451 0.0631
-10 12 7 1.0942 0.1289
-10 12 8 5.6582 -0.5103
-10 12 9 -3.0258 0.6066
-10 12 10 4.1697 -0.1724
-10 12 12 3.4804 1.1072
-10 12 13 -1.1378 0.7331
-10 12 14 -0.7337 1.1726
-10 14 1 1.9518 0.1066
-10 14 2 1.3910 0.3214
-10 14 3 -2.2275 -0.3234
-10 14 4 -2.4634 0.1969
-10 14 5 -0.5391 0.0164
-10 14 6 -2.4410 -0.3088
-10 14 7 -0.0158 0.5641
-10 14 8 -0.9141 0.4645
-10 14 9 0.7668 -0.5360
-10 14 10 2.5098 0.8916
-10 14 11 3.7917 -0.3319
-10 14 12 4.9684 -0.1768
-10 14 13 1.6549 -0.7697
-10 14 14 2.7531 1.0870
-10 16 1 -1.1004 -0.1399
-10 16 2 3.7149 -0.2577
-10 16 3 -1.9344 -0.1566
-10 16 4 1.4524 -0.0766
-10 16 5 -3.9522 -0.1499
-10 16 6 -2.6052 0.0900
-10 16 7 1.0203 0.0045
-10 16 8 0.4076 -0.2620
-10 16 9 3.0657 -0.7052
-10 16 10 1.0075 -0.7310
-10 16 11 2.2158 -0.4942
-10 16 12 1.7242 -0.4111
-10 16 13 1.5779 -0.7356
-10 18 1 -1.3015 -0.1531
-10 18 2 7.1755 0.2905
-10 18 3 1.9157 -0.2777
-10 18 4 1.4487 0.3879
-10 18 5 -3.0544 -0.0319
-10 18 6 2.3092 -0.0514
-10 18 7 -0.9084 0.8717
-10 18 8 0.5068 0.2660
-10 18 9 1.2980 0.1647
-10 18 10 3.8426 1.8560
-10 18 11 6.0037 1.8530
-10 18 12 -0.9936 -1.3099
-10 20 1 -3.1285 0.3986
-10 20 2 -2.0517 0.0638
-10 20 3 -1.4592 -0.4946
-10 20 4 -2.6276 0.1174
-10 20 5 -1.9583 -0.2762
-10 20 6 -1.0683 0.3320
-10 20 7 3.5840 0.3487
-10 20 8 3.9066 -0.3446
-10 20 9 4.0393 0.3653
-10 20 10 4.7059 1.9251
-10 20 11 3.0594 1.9129
-10 22 1 -2.4405 -0.5143
-10 22 2 -1.9428 0.2847
-10 22 3 0.8025 0.4288
-10 22 4 -1.8592 -0.4910
-10 22 5 2.6170 -0.3664
-10 22 6 -2.1947 -0.0110
-10 22 7 2.8401 0.1781
-10 22 8 -0.0547 1.3768
-10 22 9 0.3433 -0.3955
-10 24 1 1.4598 1.4247
-10 24 2 1.9381 -1.7462
-10 24 3 4.0157 -0.4979
-10 24 4 -1.5384 -0.4490
-10 24 5 -1.6432 0.2460
-10 24 6 -2.1330 1.7432
-10 24 7 0.2080 -0.2160
-10 24 8 3.4424 -0.1274
-10 26 1 -1.7397 -0.9955
-10 26 2 3.6443 1.2084
-10 26 3 2.0522 0.5737
-10 26 4 0.7598 2.5437
-10 26 5 -3.1185 4.3293
-9 1 1 14.5995 0.6671
-9 1 2 -3.4867 -3.2624
-9 1 3 9.6135 3.7503
-9 1 4 -2.9271 2.3867
-9 1 5 15.6419 -6.5269
-9 1 6 2.0342 3.2795
-9 1 7 11.0174 -1.7358
-9 1 8 -0.0471 4.8604
-9 1 9 7.3121 -8.0621
-9 1 10 -0.7851 6.4114
-9 1 11 5.1330 -0.6880
-9 1 12 -1.3962 -2.7783
-9 1 13 3.5278 -0.0684
-9 1 14 2.8765 3.4401
-9 1 15 -5.8585 -0.8859
-9 1 16 -0.4300 -2.8101
-9 3 1 -1.0102 -0.1766
-9 3 2 10.0544 1.1542
-9 3 3 6.7295 -0.7040
-9 3 4 3.5261 -0.7492
-9 3 5 18.6466 3.0291
-9 3 6 2.0870 -0.5157
-9 3 7 7.7541 -2.3112
-9 3 8 9.6278 1.7032
-9 3 9 1.8745 1.3446
-9 3 10 5.8323 -1.6015
-9 3 11 3.6340 -0.2765
-9 3 12 -0.3774 -0.2928
-9 3 13 2.0814 2.5457
-9 3 14 0.7702 -3.3373
-9 3 15 -2.8029 2.5751
-9 3 16 -2.7905 -0.0805
-9 5 1 -12.2362 -4.1594
-9 5 2 23.6088 -0.8759
-9 5 3 -5.9387 0.0167
-9 5 4 18.5652 -0.4098
-9 5 5 8.6821 -1.6611
-9 5 6 6.2286 0.1924
-9 5 7 5.8710 -0.6100
-9 5 8 12.3698 0.2518
-9 5 9 -1.8056 -1.0788
-9 5 10 5.1680 0.9036
-9 5 11 -5.9175 -0.1013
-9 5 12 1.9516 -0.2565
-9 5 13 0.3437 -0.8400
-9 5 14 1.3297 1.8039
-9 5 15 0.5547 -0.9501
-9 5 16 1.8442 0.6353
-9 7 1 14.7684 0.1561
-9 7 2 9.8355 -0.7317
-9 7 3 -0.4967 0.0981
-9 7 4 13.5680 0.5656
-9 7 5 1.5855 1.4137
-9 7 6 9.0609 -1.5415
-9 7 7 3.9111 1.5439
-9 7 8 10.8793 -1.5581
-9 7 9 -1.4391 1.8329
-9 7 10 1.9733 -1.0799
-9 7 11 -0.8096 0.7418
-9 7 12 4.8941 -0.8345
-9 7 13 -0.3687 0.9665
-9 7 14 1.1350 -0.2524
-9 7 15 -3.3135 -0.2077
-9 7 16 3.0504 -0.7451
-9 9 1 22.4754 -0.2235
-9 9 2 -1.6618 0.5427
-9 9 3 10.5972 -0.3936
-9 9 4 0.0430 0.4271
-9 9 5 9.7694 -1.1835
-9 9 6 13.3271 -0.0053
-9 9 7 1.1885 -0.4124
-9 9 8 4.6475 0.4383
-9 9 9 2.4927 -0.6924
-9 9 10 0.9965 1.0374
-9 9 11 -0.4215 -0.3578
-9 9 13 2.1303 -1.1044
-9 9 14 -1.4990 1.9333
-9 9 15 0.9631 0.2972
-9 11 1 7.6263 0.1402
-9 11 2 1.8306 -0.3403
-9 11 3 5.2192 0.3301
-9 11 4 0.6139 -0.1958
-9 11 5 12.1932 0.3396
-9 11 6 6.1113 -0.7011
-9 11 7 7.5443 0.7105
-9 11 8 -4.0112 -0.8214
-9 11 9 5.2438 0.7212
-9 11 10 2.4597 -0.5563
-9 11 11 -2.9942 -0.4889
-9 11 12 -0.2127 -0.5073
-9 11 13 2.5795 0.4013
-9 11 14 0.6880 -0.8785
-9 11 15 2.4985 -0.3010
-9 13 1 -0.9460 -0.1686
-9 13 2 3.3076 0.1033
-9 13 3 1.3942 -0.2398
-9 13 4 7.4728 0.1273
-9 13 5 4.9863 -1.1218
-9 13 6 3.8783 0.4708
-9 13 7 5.6706 -0.7490
-9 13 8 2.0198 0.5129
-9 13 9 5.5057 -0.8985
-9 13 10 0.8108 0.8165
-9 13 11 1.7819 -0.1363
-9 13 12 1.1782 0.4616
-9 13 13 -0.1080 0.4388
-9 13 14 -2.3720 1.8163
-9 15 1 0.6182 0.2177
-9 15 2 2.6062 0.1640
-9 15 3 2.2670 -0.0385
-9 15 4 4.3175 -0.0711
-9 15 5 2.1305 0.4447
-9 15 6 7.9396 -0.0489
-9 15 7 2.4459 0.6958
-9 15 8 5.6834 -0.7354
-9 15 9 3.0276 0.8090
-9 15 10 2.0787 -0.3566
-9 15 11 3.7983 0.2369
-9 15 12 2.2704 -0.5031
-9 15 13 -0.3525 1.5136
-9 15 14 -0.0159 -1.5053
-9 17 1 7.5069 -0.0129
-9 17 2 -0.2992 -0.0711
-9 17 3 -0.2902 0.1063
-9 17 4 -1.9919 -0.0200
-9 17 5 3.0493 -0.0694
-9 17 6 2.0833 0.4025
-9 17 7 1.7111 -0.8875
-9 17 8 6.0676 0.1927
-9 17 9 2.4380 -0.4941
-9 17 10 3.2095 0.0797
-9 17 11 -0.1760 -0.6600
-9 17 12 4.0905 -1.4305
-9 17 13 3.7449 0.2934
-9 19 1 5.1632 0.2059
-9 19 2 0.8195 -0.4051
-9 19 3 -0.1720 0.4869
-9 19 4 -0.9299 -0.3940
-9 19 5 6.2672 0.3081
-9 19 6 1.0084 -0.3406
-9 19 7 2.7665 0.4975
-9 19 8 2.8387 -0.7107
-9 19 9 1.3993 0.9808
-9 19 10 -0.5021 -0.7049
-9 19 11 -3.8025 -1.6476
-9 19 12 1.1931 -0.2386
-9 21 1 3.1155 0.5103
-9 21 2 3.3556 -0.5570
-9 21 3 3.8773 -0.7992
-9 21 4 4.3289 0.5415
-9 21 5 4.4604 -0.4051
-9 21 6 6.3099 0.7790
-9 21 7 2.1381 0.0673
-9 21 8 2.7554 0.1433
-9 21 9 1.4594 -0.2779
-9 21 10 -2.0984 2.4499
-9 21 11 1.0130 3.0182
-9 23 1 -0.9657 -0.1855
-9 23 2 1.2923 1.0514
-9 23 3 -1.7717 -0.2258
-9 23 4 3.4573 0.5809
-9 23 5 2.4954 0.4351
-9 23 6 4.6144 -0.5394
-9 23 7 3.6527 -0.0104
-9 23 8 1.2683 -2.1527
-9 23 9 1.2009 0.5379
-9 25 1 1.8630 0.1854
-9 25 2 -0.0655 -1.0600
-9 25 3 -3.8590 0.1412
-9 25 4 -1.7158 -1.2512
-9 25 5 3.9105 -2.9415
-9 25 6 5.3769 0.8668
-9 25 7 2.4398 -1.0059
-9 27 1 1.9501 0.2256
-9 27 2 2.2344 -0.2729
-9 27 3 -0.8148 -0.1109
-8 0 1 2.3243 4.0735
-8 0 2 -1.6786 -4.3184
-8 0 3 12.4066 -4.3794
-8 0 4 -1.0455 -1.8877
-8 0 5 -0.5295 12.3177
-8 0 6 -1.6256 -10.6372
-8 0 7 -8.1846 4.0974
-8 0 8 4.7047 -7.8991
-8 0 9 -5.0746 16.2696
-8 0 10 1.0482 -14.8227
-8 0 11 -6.6672 6.6065
-8 0 12 -2.1082 -4.6530
-8 0 13 -2.4562 10.8283
-8 0 14 -4.6271 -12.4962
-8 0 15 2.3350 3.9405
-8 0 16 -3.3315 3.3228
-8 2 1 0.2368 -9.3328
-8 2 2 4.5217 4.8521
-8 2 3 0.0873 1.3126
-8 2 4 7.0504 4.3906
-8 2 5 -8.1808 -4.8387
-8 2 6 -2.0567 3.9864
-8 2 7 -6.0425 -3.0183
-8 2 8 -3.3755 1.4486
-8 2 9 -2.7902 0.3275
-8 2 10 0.1602 -0.9248
-8 2 11 -8.2396 0.5490
-8 2 12 -0.1731 1.0813
-8 2 13 -1.0248 -2.6835
-8 2 14 -2.6274 2.7085
-8 2 15 1.7465 -1.6832
-8 2 16 -0.6517 0.7303
-8 4 1 21.9097 3.5020
-8 4 2 5.7420 -2.4185
-8 4 3 2.7601 0.5985
-8 4 4 6.2307 0.8559
-8 4 5 -12.2265 -0.6022
-8 4 6 2.6581 -1.4197
-8 4 7 -3.7793 2.7272
-8 4 8 -9.0371 -2.3361
-8 4 9 -1.8090 1.5456
-8 4 10 -5.0423 -0.7776
-8 4 11 -3.7983 0.7314
-8 4 12 1.4234 -1.9967
-8 4 13 -2.0629 1.8187
-8 4 14 -1.1409 0.0214
-8 4 15 -3.8824 -0.8609
-8 4 16 -3.1619 0.1898
-8 6 1 13.9210 -1.8705
-8 6 2 -4.4270 1.7247
-8 6 3 11.2003 -0.5125
-8 6 4 -4.2947 -0.1641
-8 6 5 -1.9724 -0.0365
-8 6 6 3.4386 0.2900
-8 6 7 -4.5965 -1.1792
-8 6 8 -9.4567 1.8920
-8 6 9 -0.8388 -0.8508
-8 6 10 -2.7980 -0.0887
-8 6 11 1.8687 -1.0338
-8 6 12 -3.0593 1.7868
-8 6 13 0.4381 -1.0652
-8 6 14 -1.0107 0.5549
-8 6 15 3.3731 0.3464
-8 6 16 -2.7836 -0.6700
-8 8 1 -14.3667 0.7079
-8 8 2 3.3535 -1.5953
-8 8 3 3.1645 0.7940
-8 8 4 -1.5948 -1.3289
-8 8 5 7.7128 0.3889
-8 8 6 -6.5074 -0.2208
-8 8 7 -0.7269 0.7341
-8 8 8 -9.4495 -0.8956
-8 8 9 -4.3757 -0.1546
-8 8 10 -1.2832 0.5427
-8 8 11 -0.9200 -0.9883
-8 8 12 -3.4145 -0.1195
-8 8 13 -1.9320 0.8171
-8 8 14 -1.0777 -0.5185
-8 8 15 1.8319 -1.1995
-8 8 16 -3.3091 -0.1639
-8 10 1 -12.8209 -1.3270
-8 10 2 5.4534 0.9527
-8 10 3 -2.4317 -0.1352
-8 10 4 8.4969 0.2086
-8 10 5 2.6102 -0.2188
-8 10 6 -3.6674 0.4532
-8 10 7 -5.7891 -0.5368
-8 10 8 -3.2562 1.1762
-8 10 9 -2.6565 -0.4498
-8 10 10 -4.8026 -0.0111
-8 10 11 1.1005 0.3580
-8 10 12 0.9478 0.1462
-8 10 13 -0.1624 0.2903
-8 10 14 -1.2523 0.1156
-8 10 15 -1.6982 -0.3101
-8 12 1 3.0763 0.6571
-8 12 2 2.1754 -0.0862
-8 12 3 3.6054 -0.3930
-8 12 4 4.3202 -0.1892
-8 12 5 -3.6468 0.0559
-8 12 6 3.4803 -0.1195
-8 12 7 -6.5227 0.0323
-8 12 8 0.0929 -0.7202
-8 12 9 -1.0754 -0.0064
-8 12 10 -0.6279 -0.2784
-8 12 11 0.9371 -0.0324
-8 12 12 -1.8317 -0.8537
-8 12 13 -0.6570 -0.0070
-8 12 14 -0.4488 -1.3342
-8 12 15 -3.0768 -0.7661
-8 14 1 7.9207 -0.6241
-8 14 2 -0.0081 -0.0217
-8 14 3 4.6434 0.3193
-8 14 4 -2.0605 -0.3481
-8 14 5 4.4906 0.0752
-8 14 6 -0.3736 0.0749
-8 14 7 -1.0885 -0.6531
-8 14 8 -0.9271 0.1098
-8 14 9 -1.6696 0.3965
-8 14 10 4.0104 -0.7536
-8 14 11 -3.6599 0.7364
-8 14 12 -4.9083 0.0285
-8 14 13 -2.1099 -0.5053
-8 14 14 0.1167 -0.9794
-8 16 1 2.5498 0.9399
-8 16 2 0.5697 -0.5316
-8 16 3 0.2807 0.1704
-8 16 4 -1.7997 -0.0092
-8 16 5 1.9877 -0.1672
-8 16 6 -1.4130 0.1330
-8 16 7 3.9307 0.2745
-8 16 8 -2.6369 -0.6955
-8 16 9 0.3280 -0.0471
-8 16 10 -0.7118 0.3870
-8 16 11 -2.5455 -0.9282
-8 16 12 -4.6583 0.9154
-8 16 13 -3.2438 1.0632
-8 16 14 -2.3083 3.5029
-8 18 1 -3.4466 -0.8693
-8 18 2 -3.0237 0.3879
-8 18 3 1.0398 0.1031
-8 18 4 5.7894 0.2381
-8 18 5 0.3707 0.0125
-8 18 6 3.9031 0.0684
-8 18 7 2.9688 -0.5092
-8 18 8 -3.0377 0.3477
-8 18 9 -1.3527 0.2528
-8 18 10 -3.2111 0.0482
-8 18 11 1.0071 0.5818
-8 18 12 -2.6606 0.4212
-8 18 13 -6.6808 -0.3026
-8 20 1 2.0421 0.8655
-8 20 2 2.0287 0.0033
-8 20 3 -1.1740 -0.1051
-8 20 4 2.0949 -0.4859
-8 20 5 -2.4661 0.3856
-8 20 6 -0.2579 0.5724
-8 20 7 -0.1466 -0.3066
-8 20 8 -1.8080 -0.8509
-8 20 9 -2.2307 -0.2198
-8 20 10 -2.2125 -2.4853
-8 20 11 -2.8043 -5.6661
-8 20 12 -3.6981 -7.5158
-8 22 1 2.5654 -1.5331
-8 22 2 1.5956 -0.4912
-8 22 3 1.0831 0.9040
-8 22 4 0.2717 -0.2538
-8 22 5 -0.3234 0.1708
-8 22 6 -1.1768 -0.4298
-8 22 7 -2.7180 -0.7098
-8 22 8 -2.1222 0.9278
-8 22 9 -4.2239 0.4263
-8 22 10 -0.2342 -0.6029
-8 24 1 3.4970 0.8571
-8 24 2 0.9940 -0.0479
-8 24 3 3.1352 -0.6127
-8 24 4 2.6961 0.2141
-8 24 5 0.5260 0.9652
-8 24 6 -1.8239 -0.9279
-8 24 7 -2.7280 0.2028
-8 24 8 -2.7534 -2.8371
-8 24 9 0.7255 -0.4531
-8 26 1 -0.0810 -1.7413
-8 26 2 -2.0045 1.5992
-8 26 3 2.0229 -0.2612
-8 26 4 0.6392 1.0566
-8 26 5 -0.9179 -1.1554
-8 26 6 -3.2960 -2.1739
-8 28 1 0.8850 6.1257
-8 28 2 -1.9221 -0.6448
-7 1 1 -18.6535 -1.3399
-7 1 2 11.4674 -0.5721
-7 1 3 -34.1030 4.4126
-7 1 4 -1.4036 -0.3088
-7 1 5 -13.7036 -4.3218
-7 1 6 -0.0335 0.6588
-7 1 7 1.6040 5.3772
-7 1 8 -5.3316 -2.6678
-7 1 9 -3.5363 -4.5501
-7 1 10 -6.6489 6.1555
-7 1 11 -2.2026 -3.9217
-7 1 12 -2.8099 2.3767
-7 1 13 -3.0973 -4.0886
-7 1 14 -0.2188 5.5039
-7 1 15 -4.4676 -3.8207
-7 1 16 0.0339 0.5691
-7 1 17 12.4245 -0.5942
-7 3 1 0.7794 3.7096
-7 3 2 -24.7849 -0.1119
-7 3 3 -5.0631 -1.8098
-7 3 4 -18.0326 -3.0709
-7 3 5 -3.3698 6.8266
-7 3 6 -2.5353 -5.0232
-7 3 7 -4.3862 1.8846
-7 3 8 -1.0439 -0.6236
-7 3 9 -0.2171 2.0378
-7 3 10 -4.2320 -2.6202
-7 3 11 4.8045 0.2763
-7 3 12 -3.6801 1.3433
-7 3 13 -0.7157 0.6898
-7 3 14 -1.4179 -2.1970
-7 3 15 -0.0478 0.8938
-7 3 16 3.5809 -1.3330
-7 5 1 -10.1791 -1.0225
-7 5 2 -26.1573 1.6227
-7 5 3 -4.3240 2.3747
-7 5 4 -20.0719 0.8746
-7 5 5 5.4591 -3.5633
-7 5 6 -15.2454 3.0213
-7 5 7 0.0977 -0.8771
-7 5 8 -1.7831 0.9166
-7 5 9 -0.5674 -1.5058
-7 5 10 -2.6063 1.8973
-7 5 11 0.0384 -1.5382
-7 5 12 -4.9093 1.3675
-7 5 13 -1.8399 -1.1713
-7 5 14 -3.3117 0.7163
-7 5 15 -2.2680 -0.6055
-7 5 16 2.3220 0.0420
-7 7 1 -2.5192 1.5639
-7 7 2 -7.1405 -0.3688
-7 7 3 -8.8366 -0.0776
-7 7 4 -2.3779 0.6278
-7 7 5 -7.9477 1.1003
-7 7 6 -9.5750 -0.6856
-7 7 7 -4.6361 0.5110
-7 7 8 -2.8406 0.2928
-7 7 9 2.4246 0.7136
-7 7 10 -2.8718 -1.3897
-7 7 11 -1.2592 1.3516
-7 7 12 1.4327 -1.8275
-7 7 13 -0.3616 1.6732
-7 7 14 0.2980 -1.5457
-7 7 15 -6.1032 0.2991
-7 7 16 -1.9623 -0.6498
-7 9 1 5.5558 -0.4435
-7 9 2 -4.2461 1.0542
-7 9 3 -4.5715 -0.5288
-7 9 4 -0.8265 -0.3248
-7 9 5 -20.2167 -1.9816
-7 9 6 -2.7068 1.3420
-7 9 7 -4.0371 -1.1487
-7 9 8 2.7444 0.5192
-7 9 9 1.8837 -0.6261
-7 9 10 1.1509 -0.0730
-7 9 11 -0.4555 -0.6081
-7 9 12 -0.8978 0.6595
-7 9 13 -2.9766 -0.7540
-7 9 14 -0.7412 0.0752
-7 9 15 -3.0330 -0.3167
-7 9 16 1.4576 0.7698
-7 11 1 1.0550 0.6684
-7 11 2 -6.3724 -1.0657
-7 11 3 -4.0885 0.5566
-7 11 4 -10.5383 -0.7225
-7 11 5 -8.4606 1.6051
-7 11 6 -7.9590 -0.5023
-7 11 7 -4.6148 1.0897
-7 11 8 1.8877 -0.5159
-7 11 9 -3.7627 0.9748
-7 11 10 2.7535 -0.7906
-7 11 11 -2.5076 0.4409
-7 11 12 -0.5170 -0.1567
-7 11 13 -5.5231 0.6256
-7 11 14 0.2660 -0.9462
-7 11 15 1.4841 -0.7438
-7 13 1 -7.9498 -0.2140
-7 13 2 -1.9707 0.4399
-7 13 3 -7.4253 -0.1787
-7 13 4 -7.7713 0.3949
-7 13 5 -7.0090 -0.8515
-7 13 6 -9.7411 0.5861
-7 13 7 -2.2015 -0.4627
-7 13 8 -2.3520 0.2165
-7 13 9 -2.6607 -0.8458
-7 13 10 -7.6724 0.8703
-7 13 11 -4.3082 -0.8189
-7 13 12 0.6000 0.7803
-7 13 13 -0.3952 -1.0453
-7 13 14 -2.3659 1.2510
-7 13 15 -0.2603 -0.3893
-7 15 1 -7.6926 -0.0428
-7 15 2 -4.9213 -0.0192
-7 15 3 -6.5926 -0.1452
-7 15 4 1.3411 -0.2895
-7 15 5 -6.5585 1.0835
-7 15 6 -3.8781 -0.8814
-7 15 7 -4.5459 0.2268
-7 15 8 -2.5145 0.1865
-7 15 9 -2.2801 0.2817
-7 15 10 -8.0227 -0.3495
-7 15 11 -3.1847 0.1350
-7 15 12 -0.6541 -0.0215
-7 15 13 -1.0615 -0.7658
-7 15 14 0.5008 -4.1686
-7 17 1 -4.2954 -0.1220
-7 17 2 -0.5456 0.2531
-7 17 3 0.1687 -0.5099
-7 17 4 -0.9694 0.2913
-7 17 5 -1.3160 -0.7297
-7 17 6 -1.9331 0.4342
-7 17 7 -6.9358 -0.7480
-7 17 8 -1.2237 0.1476
-7 17 9 -4.1011 -0.3555
-7 17 10 -2.0264 -0.3819
-7 17 11 -2.3256 -0.5900
-7 17 12 -1.4258 -0.0445
-7 17 13 3.9063 0.0516
-7 19 1 -3.7038 -0.5080
-7 19 2 -2.5342 -0.0174
-7 19 3 -0.7951 0.3836
-7 19 4 -4.3831 0.0435
-7 19 5 -1.3705 0.8119
-7 19 6 -4.5248 -1.0117
-7 19 7 -3.6155 0.2452
-7 19 8 -1.7810 0.4121
-7 19 9 -2.9172 -0.2230
-7 19 10 0.6365 -0.4723
-7 19 11 -0.6479 1.6324
-7 19 12 1.8227 4.1292
-7 21 1 -2.3638 -0.0746
-7 21 2 -5.0322 0.1932
-7 21 3 -0.5134 -0.4939
-7 21 4 -3.6465 0.4522
-7 21 5 -2.9807 -0.8302
-7 21 6 -3.7310 0.2573
-7 21 7 -1.6201 -0.3053
-7 21 8 -0.7528 0.3064
-7 21 9 0.0532 -0.7716
-7 21 10 0.6796 -0.8905
-7 21 11 1.4696 0.8226
-7 23 1 -1.7988 -0.1389
-7 23 2 -3.1682 -0.1148
-7 23 3 -0.6767 0.7810
-7 23 4 -2.9424 -0.1004
-7 23 5 -1.4474 0.6646
-7 23 6 -3.6798 -0.4277
-7 23 7 -0.5575 -0.3056
-7 23 8 -1.8497 -0.2921
-7 23 9 0.9729 0.8016
-7 25 1 -2.0463 0.9278
-7 25 2 -0.2286 -0.1979
-7 25 3 -1.0451 -0.4412
-7 25 4 -0.9544 -0.6676
-7 25 5 -3.2334 -0.6332
-7 25 6 0.2078 3.0967
-7 25 7 -0.7111 0.3006
-7 25 8 2.1075 5.0664
-7 27 1 -1.6666 -2.5218
-7 27 2 1.0761 -0.8454
-7 27 3 -2.3876 2.6498
-7 27 4 0.7227 -0.2505
-7 27 5 2.2041 8.5373
-6 0 1 40.8606 34.2951
-6 0 2 -57.2272 3.2198
-6 0 3 44.5659 -5.2676
-6 0 4 -5.0835 -16.8874
-6 0 5 17.7005 24.2148
-6 0 6 1.2178 -12.2807
-6 0 7 -4.5321 -6.8618
-6 0 8 -1.3919 5.6129
-6 0 9 4.8283 10.2731
-6 0 10 -0.4248 -16.4851
-6 0 11 5.7709 7.9421
-6 0 12 4.3505 -1.2433
-6 0 13 3.9685 6.9376
-6 0 14 -0.5025 -13.5907
-6 0 15 3.4822 11.2340
-6 0 16 7.1325 -4.0234
-6 0 17 -12.5788 3.7569
-6 2 1 0.6628 -3.5913
-6 2 2 -23.1442 2.1772
-6 2 3 13.9459 2.9496
-6 2 4 -6.6071 3.3407
-6 2 5 18.6870 -7.2781
-6 2 6 -4.4829 7.4801
-6 2 7 -0.2724 -3.6642
-6 2 8 -0.7155 4.5414
-6 2 9 -3.1635 -5.2401
-6 2 10 -0.1242 4.8128
-6 2 11 -1.1490 -3.1595
-6 2 12 1.6869 1.2594
-6 2 13 1.2542 -0.4685
-6 2 14 0.0871 -0.2204
-6 2 15 3.4449 0.2771
-6 2 16 2.3228 0.4749
-6 2 17 -4.0314 -0.6019
-6 4 1 -37.7498 3.8620
-6 4 2 28.5339 0.2733
-6 4 3 -14.1936 -0.3600
-6 4 4 15.0753 -2.6819
-6 4 5 -2.4148 1.3746
-6 4 6 3.5366 -1.3657
-6 4 7 -2.0452 0.8364
-6 4 8 2.5781 -0.3696
-6 4 9 -3.4175 -0.4708
-6 4 10 1.4403 -0.9071
-6 4 11 -6.6499 2.3900
-6 4 12 3.0314 -2.1586
-6 4 13 -0.8561 1.3009
-6 4 14 1.0133 -0.9700
-6 4 15 0.6092 -0.2232
-6 4 16 -5.8867 -0.5188
-6 6 1 -20.3419 -2.2488
-6 6 2 13.7074 0.7260
-6 6 3 -18.8188 -0.3255
-6 6 4 9.3214 0.6332
-6 6 5 -14.6159 0.6833
-6 6 6 11.7116 0.3762
-6 6 7 -6.9023 0.0217
-6 6 8 7.1286 -0.0968
-6 6 9 -4.0596 0.4837
-6 6 10 2.5633 -0.3719
-6 6 11 -1.3508 -0.2292
-6 6 12 1.4860 1.1674
-6 6 13 0.1025 -0.6879
-6 6 14 1.3082 -0.0813
-6 6 15 3.2194 -0.3468
-6 6 16 3.7851 0.9251
-6 8 1 -2.9099 1.3069
-6 8 2 -3.6221 0.8449
-6 8 3 -4.4087 0.2619
-6 8 4 -12.2620 -0.2624
-6 8 5 4.1425 0.9196
-6 8 6 -0.9890 -0.4417
-6 8 7 -3.3285 1.0179
-6 8 8 3.2010 -1.2165
-6 8 9 -4.8224 0.3172
-6 8 10 0.3209 -0.0960
-6 8 11 -0.5479 0.7510
-6 8 12 -0.5373 0.1517
-6 8 13 1.1375 -0.7666
-6 8 14 -1.5220 -0.1708
-6 8 15 2.6848 -0.5887
-6 8 16 0.9068 -0.2092
-6 10 1 -1.2561 -0.1187
-6 10 2 -4.5831 -0.4852
-6 10 3 -3.0620 -0.1398
-6 10 4 -9.9165 1.1368
-6 10 5 10.9573 -0.1236
-6 10 6 -2.9246 -0.2274
-6 10 7 5.8032 0.1064
-6 10 8 -4.5364 0.2547
-6 10 9 1.2799 -0.0697
-6 10 10 -4.4379 0.1972
-6 10 11 -1.6508 -0.4059
-6 10 12 -3.8770 0.1197
-6 10 13 4.4565 -0.4920
-6 10 14 -0.9676 0.0948
-6 10 15 -0.0271 1.1206
-6 12 1 -3.0593 0.3527
-6 12 2 -2.0623 0.5586
-6 12 3 -0.7217 -0.4461
-6 12 4 4.0656 -0.3082
-6 12 5 2.9988 0.1177
-6 12 6 -2.4789 0.0863
-6 12 7 4.4223 -0.2111
-6 12 8 -2.2653 0.1538
-6 12 9 2.6682 -0.3568
-6 12 10 -2.5675 0.3972
-6 12 11 1.6890 -0.1559
-6 12 12 -1.9538 0.0482
-6 12 13 3.0240 -0.3084
-6 12 14 0.5402 -0.0976
-6 12 15 0.6337 0.0195
-6 14 1 -0.6413 -0.1791
-6 14 2 -5.1407 -0.4912
-6 14 3 -1.1018 0.0888
-6 14 4 -0.6925 0.6111
-6 14 5 2.5176 -0.1530
-6 14 6 6.8125 -0.0992
-6 14 7 -0.2178 0.1011
-6 14 8 0.1889 0.2570
-6 14 9 -2.0670 0.4110
-6 14 10 3.8741 -0.0125
-6 14 11 4.0808 0.2447
-6 14 12 1.3444 -0.3880
-6 14 13 0.8061 0.7879
-6 14 14 0.4478 0.6186
-6 14 15 0.9831 5.4025
-6 16 1 -1.8850 -0.2539
-6 16 2 0.4887 0.6154
-6 16 3 0.6583 -0.1184
-6 16 4 -4.8236 -0.4794
-6 16 5 -2.1626 0.0787
-6 16 6 -2.8008 0.0021
-6 16 7 1.5441 0.2239
-6 16 8 0.3268 0.2512
-6 16 9 -1.3463 -0.4264
-6 16 10 0.6409 -0.1932
-6 16 11 -0.4436 0.0525
-6 16 12 2.8124 -0.9485
-6 16 13 0.8195 -1.5539
-6 16 14 -1.6075 1.9052
-6 18 1 0.5143 0.1787
-6 18 2 -1.5422 -0.7840
-6 18 3 -3.2190 0.2798
-6 18 4 -0.7455 0.4286
-6 18 5 -1.3206 0.0294
-6 18 6 0.1488 -0.3841
-6 18 7 -1.7211 -0.1604
-6 18 8 -1.9608 -0.2557
-6 18 9 1.4637 0.1001
-6 18 10 0.9236 0.1502
-6 18 11 0.7319 0.7551
-6 18 12 2.4117 0.7760
-6 18 13 -2.5039 -1.0072
-6 20 1 -2.0212 0.6112
-6 20 2 2.3406 0.5478
-6 20 3 0.6523 -0.5412
-6 20 4 -0.9308 -0.3971
-6 20 5 -0.3567 -0.1034
-6 20 6 2.8015 -0.1665
-6 20 7 0.6572 0.3255
-6 20 8 -1.2409 -0.1952
-6 20 9 2.6529 -0.5270
-6 20 10 -1.3101 0.9903
-6 20 11 1.6453 0.9943
-6 20 12 -4.6158 -3.0161
-6 22 1 -6.4653 -0.3594
-6 22 2 -0.5604 0.0608
-6 22 3 -4.4055 0.2722
-6 22 4 0.2034 0.6187
-6 22 5 -0.1738 -0.3017
-6 22 6 1.2636 -0.0566
-6 22 7 -0.9122 -0.0529
-6 22 8 -1.0031 0.9397
-6 22 9 -0.5065 0.1059
-6 22 10 -0.9278 0.2609
-6 22 11 1.8147 5.5790
-6 24 1 -2.7063 0.1205
-6 24 2 0.5437 0.4779
-6 24 3 -3.2846 -0.4154
-6 24 4 -2.7465 0.1317
-6 24 5 -2.1245 0.5843
-6 24 6 0.7163 0.0817
-6 24 7 0.1269 1.6187
-6 24 8 2.1065 0.1466
-6 24 9 -2.8654 -1.5580
-6 26 1 0.2091 0.3804
-6 26 2 -1.9929 -0.7010
-6 26 3 1.5142 0.6625
-6 26 4 -1.7885 0.6582
-6 26 5 -0.4319 -3.1741
-6 26 6 -2.1747 -2.1550
-6 28 1 -0.8107 1.6718
-6 28 2 -0.4548 -1.7681
-6 28 3 1.3848 -4.4229
-5 1 1 -68.7072 -15.2187
-5 1 2 55.5676 -2.4708
-5 1 3 -14.7999 -1.1567
-5 1 4 20.9253 9.8391
-5 1 5 -10.2454 -11.0512
-5 1 6 -2.0003 3.3530
-5 1 7 -0.9279 4.8172
-5 1 8 5.8713 -3.8431
-5 1 9 -0.0793 -3.2784
-5 1 10 8.7918 3.9992
-5 1 11 2.8941 3.3194
-5 1 12 2.0878 -4.7865
-5 1 13 1.5192 -1.3619
-5 1 14 4.0190 6.1571
-5 1 15 3.1427 -4.4356
-5 1 16 -6.6704 1.8306
-5 1 17 3.6046 0.0493
-5 3 1 6.7815 6.3749
-5 3 2 5.9323 1.4567
-5 3 3 8.2017 -2.6652
-5 3 4 29.4348 -1.5965
-5 3 5 -10.0608 5.0563
-5 3 6 4.9140 -1.1487
-5 3 7 0.7597 -1.5428
-5 3 8 -2.1534 -1.6720
-5 3 9 6.1954 5.4594
-5 3 10 5.4850 -5.1618
-5 3 11 9.4284 2.2584
-5 3 12 4.3064 0.2301
-5 3 13 5.2196 0.8555
-5 3 14 5.0527 -2.5382
-5 3 15 1.3325 1.5090
-5 3 16 5.7112 0.7026
-5 3 17 0.2382 -1.3417
-5 5 1 45.9410 -2.7677
-5 5 2 -25.5898 0.7374
-5 5 3 34.0543 -0.2856
-5 5 4 -4.4874 1.8167
-5 5 5 17.5503 -4.0725
-5 5 6 -5.9580 1.5118
-5 5 7 10.0121 0.5976
-5 5 8 -1.2406 0.1183
-5 5 9 5.7749 -2.4221
-5 5 10 1.6047 2.5786
-5 5 11 7.3988 -1.1519
-5 5 12 1.5186 0.4302
-5 5 13 3.1322 -1.9784
-5 5 14 0.4498 1.8479
-5 5 15 1.2014 -0.6978
-5 5 16 3.8777 1.2323
-5 7 1 11.9322 3.3864
-5 7 2 -6.3600 -1.6311
-5 7 3 25.9093 0.2654
-5 7 4 2.7377 -1.8075
-5 7 5 19.5359 2.9448
-5 7 6 -4.4348 -0.8474
-5 7 7 17.3259 0.0609
-5 7 8 -5.3023 -0.2650
-5 7 9 6.3806 0.6575
-5 7 10 2.4126 -0.8028
-5 7 11 3.6762 0.4121
-5 7 12 1.3290 -0.1674
-5 7 13 1.4213 1.0795
-5 7 14 1.5386 -0.9656
-5 7 15 2.9396 1.0444
-5 7 16 0.9608 -0.9969
-5 9 1 -10.0986 -1.7233
-5 9 2 1.1777 0.8781
-5 9 3 3.7425 -0.4299
-5 9 4 17.7784 0.7659
-5 9 5 -2.4422 -1.2328
-5 9 6 6.3572 0.8456
-5 9 7 6.7925 -0.3017
-5 9 8 4.1956 0.6206
-5 9 9 4.2966 -1.7925
-5 9 10 3.9405 1.8112
-5 9 11 3.4825 -0.4416
-5 9 12 5.2215 0.6528
-5 9 13 -0.4405 -1.0035
-5 9 14 2.2865 1.3019
-5 9 15 1.2865 -0.6264
-5 9 16 2.2200 0.7174
-5 11 1 -4.5216 0.5065
-5 11 2 1.5164 -0.4041
-5 11 3 -1.9292 0.5471
-5 11 4 7.3924 -0.3054
-5 11 5 -6.1749 1.7666
-5 11 6 16.7668 -0.2398
-5 11 7 1.5479 0.0339
-5 11 8 4.9147 -0.2987
-5 11 9 -2.4439 1.4529
-5 11 10 6.1532 -1.2498
-5 11 11 3.7580 1.0150
-5 11 12 6.7375 -0.8132
-5 11 13 -0.7149 1.0872
-5 11 14 3.0324 -1.1159
-5 11 15 2.1308 1.5034
-5 13 1 -2.1682 -0.8362
-5 13 2 1.6567 0.4678
-5 13 3 6.1665 -0.2643
-5 13 4 1.3908 0.6014
-5 13 5 -0.1529 -1.2505
-5 13 6 5.9284 0.1609
-5 13 7 3.5054 -0.2452
-5 13 8 5.0165 -0.1233
-5 13 9 1.0153 -0.9052
-5 13 10 5.5398 0.3071
-5 13 11 2.2184 0.0420
-5 13 12 2.7544 -0.3056
-5 13 13 1.3172 -1.0761
-5 13 14 2.7535 0.9284
-5 13 15 -0.6110 -2.0061
-5 15 1 0.8462 1.2278
-5 15 2 3.0295 -0.9150
-5 15 3 1.8535 0.6607
-5 15 4 4.1023 -0.4111
-5 15 5 4.9445 0.6314
-5 15 6 0.8408 -0.1118
-5 15 7 2.8429 0.5279
-5 15 8 -0.0520 -0.1745
-5 15 9 5.1752 1.2161
-5 15 10 5.0189 -0.4879
-5 15 11 4.9244 0.2819
-5 15 12 1.7051 0.2835
-5 15 13 0.3049 1.4050
-5 15 14 2.8000 0.5884
-5 17 1 0.5194 -0.3757
-5 17 2 0.8586 0.3892
-5 17 3 3.2875 -0.4765
-5 17 4 5.2359 0.6434
-5 17 5 1.4072 -0.8742
-5 17 6 2.8168 0.0619
-5 17 7 3.2682 0.1536
-5 17 8 0.4376 0.1088
-5 17 9 3.2018 -1.1005
-5 17 10 1.9191 1.0159
-5 17 11 6.8058 -0.0907
-5 17 12 0.4186 -0.6939
-5 17 13 2.5358 -0.0360
-5 17 14 3.8764 1.8420
-5 19 1 0.1835 0.2154
-5 19 2 0.3011 -0.1825
-5 19 3 -2.0147 0.9787
-5 19 4 -0.0775 -0.5769
-5 19 5 2.9642 0.1886
-5 19 6 -3.0614 0.3210
-5 19 7 2.1819 0.4544
-5 19 8 3.5247 -0.2615
-5 19 9 0.1178 1.2335
-5 19 10 0.6861 -0.0378
-5 19 11 0.1363 1.1019
-5 19 12 1.6041 -0.1713
-5 19 13 2.1637 0.5586
-5 21 1 4.9418 0.0630
-5 21 2 2.2197 0.3188
-5 21 3 1.4912 -0.2093
-5 21 4 3.2992 0.2314
-5 21 5 0.8497 -0.6412
-5 21 6 0.3401 0.1385
-5 21 7 -1.7027 0.5329
-5 21 8 4.6022 0.2249
-5 21 9 -1.0813 -0.4099
-5 21 10 4.3765 1.3658
-5 21 11 -1.6203 -2.0549
-5 21 12 2.4897 -3.4701
-5 23 1 4.7592 0.5716
-5 23 2 -0.1426 -0.8498
-5 23 3 3.6784 0.4550
-5 23 4 0.7915 -0.6038
-5 23 5 4.4064 1.0555
-5 23 6 3.3430 -0.0224
-5 23 7 3.3449 -0.3673
-5 23 8 -0.2113 -1.9913
-5 23 9 1.8178 0.3369
-5 23 10 1.5548 1.0215
-5 25 1 -0.2456 -0.2281
-5 25 2 0.1500 1.7126
-5 25 3 1.1978 -1.1239
-5 25 4 2.5721 0.3221
-5 25 5 2.2374 -1.1994
-5 25 6 0.8500 -0.8474
-5 25 7 0.0961 0.6612
-5 25 8 -2.2000 1.2352
-5 25 9 4.0756 1.7817
-5 27 1 -1.2741 -0.5386
-5 27 2 2.2116 0.0960
-5 27 3 -2.2363 0.8257
-5 27 4 -1.6576 0.2745
-5 27 5 0.3911 4.8424
-5 27 6 2.1660 -0.1417
-5 29 1 1.3153 0.1657
-4 0 1 88.4799 19.3190
-4 0 2 2.6500 1.5370
-4 0 3 15.9160 4.3273
-4 0 4 0.7193 -25.5510
-4 0 5 -4.8854 26.3648
-4 0 6 2.5158 -7.3495
-4 0 7 14.2855 -2.6412
-4 0 8 -1.6750 -10.2686
-4 0 9 8.8088 21.9210
-4 0 10 -1.4446 -14.2857
-4 0 11 -0.3593 -4.7013
-4 0 12 0.1109 7.4720
-4 0 13 -0.4560 6.3488
-4 0 14 -0.1359 -15.1408
-4 0 15 -8.8808 8.2280
-4 0 16 3.9805 1.4686
-4 0 17 -5.6645 0.4255
-4 2 1 80.3903 -7.0931
-4 2 2 3.9800 -3.6625
-4 2 3 24.7520 -2.8031
-4 2 4 -41.0310 1.5859
-4 2 5 -0.9610 -0.0584
-4 2 6 0.1144 -1.5220
-4 2 7 7.9614 2.0442
-4 2 8 8.2271 1.6063
-4 2 9 4.2192 -4.9097
-4 2 10 -1.5602 5.0060
-4 2 11 -2.8139 -2.7259
-4 2 12 -2.0843 2.6831
-4 2 13 -4.3025 -4.7012
-4 2 14 -4.9312 4.7010
-4 2 15 -2.8574 -1.6738
-4 2 16 0.1922 -0.1356
-4 2 17 -0.7872 -1.1670
-4 4 1 -0.1350 3.1629
-4 4 2 25.0003 -2.0166
-4 4 3 14.0925 2.0389
-4 4 4 -26.3124 -2.6109
-4 4 5 1.5254 1.8988
-4 4 6 0.0585 -1.1284
-4 4 7 4.4270 1.1176
-4 4 8 8.3317 -2.7699
-4 4 9 3.2791 1.3811
-4 4 10 3.0849 -0.0746
-4 4 11 -1.7447 0.0596
-4 4 12 0.2834 -0.7147
-4 4 13 -0.6184 1.3803
-4 4 14 -0.1832 -0.6578
-4 4 15 -0.1274 1.1679
-4 4 16 -5.9929 -0.7196
-4 4 17 -1.2396 0.6897
-4 6 1 -16.7445 -0.8671
-4 6 2 33.1669 0.1465
-4 6 3 -24.9787 -2.2767
-4 6 4 10.4934 2.4105
-4 6 5 -18.4141 -0.7827
-4 6 6 14.4802 0.5853
-4 6 7 -4.7696 -1.7244
-4 6 8 6.5265 2.0836
-4 6 9 2.6852 -0.5251
-4 6 10 1.6327 0.7475
-4 6 11 -0.3229 0.0297
-4 6 12 0.4771 -0.2638
-4 6 13 -1.0630 -0.6745
-4 6 14 1.9965 0.5060
-4 6 15 -1.0462 0.7966
-4 6 16 -3.3356 0.7707
-4 8 1 9.2948 0.0547
-4 8 2 16.4773 0.0924
-4 8 3 -3.1720 1.1568
-4 8 4 5.9594 -0.7446
-4 8 5 -4.0261 -0.9984
-4 8 6 13.0013 0.5962
-4 8 7 -7.8975 -0.4333
-4 8 8 6.0107 -1.1425
-4 8 9 0.2595 0.8955
-4 8 10 0.2291 -0.7282
-4 8 11 -1.4711 0.3006
-4 8 12 -1.2472 -0.9206
-4 8 13 1.1474 0.8201
-4 8 14 1.8579 -0.5173
-4 8 15 -1.4701 0.6070
-4 8 16 -1.2937 0.2674
-4 10 1 17.8822 0.4737
-4 10 2 7.8208 -0.7134
-4 10 3 12.7299 -0.4280
-4 10 4 -4.7782 0.4454
-4 10 5 10.9386 -0.4070
-4 10 6 -1.0502 -0.4454
-4 10 7 -1.2845 -0.1075
-4 10 8 1.9595 0.6856
-4 10 9 3.4647 -0.0151
-4 10 10 2.1581 0.1340
-4 10 11 0.6890 0.1477
-4 10 12 -3.0132 -0.4124
-4 10 13 0.2296 0.4758
-4 10 14 -1.0580 0.7051
-4 10 15 -0.3470 0.0653
-4 10 16 -1.1672 0.0508
-4 12 1 12.2743 -0.1147
-4 12 2 9.4389 -0.0685
-4 12 3 10.6783 0.8472
-4 12 4 3.8058 -0.4493
-4 12 5 13.5639 -0.0080
-4 12 6 -9.5342 0.4014
-4 12 7 -4.6740 0.6453
-4 12 8 -2.1468 -0.4313
-4 12 9 5.4575 -0.0172
-4 12 10 -0.4647 0.2715
-4 12 11 -3.5639 -0.5952
-4 12 12 -2.0455 0.8902
-4 12 13 1.1518 -0.2323
-4 12 14 -2.1513 1.0147
-4 12 15 0.7070 -1.5456
-4 14 1 11.9274 0.1402
-4 14 2 10.1757 0.1810
-4 14 3 0.9461 -0.3290
-4 14 4 1.6018 0.3302
-4 14 5 1.2808 0.5479
-4 14 6 -0.7320 -0.3570
-4 14 7 1.6237 -0.2358
-4 14 8 -1.2460 0.2639
-4 14 9 1.1635 -0.2266
-4 14 10 -2.5282 -0.0181
-4 14 11 -1.7096 -0.0154
-4 14 12 -0.8210 0.0767
-4 14 13 -0.0242 0.8398
-4 14 14 -2.7366 -1.0080
-4 14 15 -1.0305 3.1943
-4 16 1 7.2706 -0.8115
-4 16 2 4.6583 0.4459
-4 16 3 4.8702 0.4484
-4 16 4 -0.6784 -0.5088
-4 16 5 1.7701 -0.6027
-4 16 6 -0.3550 0.6321
-4 16 7 -1.6422 0.0436
-4 16 8 6.9933 -0.2013
-4 16 9 1.6097 0.1116
-4 16 10 -0.2744 0.3472
-4 16 11 -7.1010 -0.3912
-4 16 12 -3.9239 0.8001
-4 16 13 -1.3826 0.2144
-4 16 14 -2.6166 -0.2865
-4 18 1 7.8221 0.4954
-4 18 2 4.4231 -0.2134
-4 18 3 2.2061 -0.2436
-4 18 4 1.4808 0.4636
-4 18 5 3.4135 0.6297
-4 18 6 7.1255 -0.0520
-4 18 7 1.4499 0.0042
-4 18 8 2.5424 0.1495
-4 18 9 -0.5075 0.7355
-4 18 10 3.7181 0.0519
-4 18 11 -1.9277 -0.0890
-4 18 12 0.1091 -0.2363
-4 18 13 -2.3665 1.3859
-4 20 1 4.5836 -0.3780
-4 20 2 0.5670 0.2281
-4 20 3 5.8110 -0.1543
-4 20 4 3.5840 -0.4473
-4 20 5 -1.0917 -0.2199
-4 20 6 2.6677 0.3818
-4 20 7 6.4758 -0.3432
-4 20 8 1.5522 0.3365
-4 20 9 4.8018 0.1140
-4 20 10 0.9181 0.3600
-4 20 11 1.9007 -1.8755
-4 20 12 -0.4686 0.4755
-4 22 1 3.0415 0.1601
-4 22 2 -0.0221 -0.2163
-4 22 3 0.5154 0.0118
-4 22 4 1.9394 0.3430
-4 22 5 4.2347 0.1383
-4 22 6 -0.1002 -0.0305
-4 22 7 3.0715 0.0490
-4 22 8 -1.3964 -0.5577
-4 22 9 2.7619 0.8701
-4 22 10 -2.0112 -0.9450
-4 22 11 -0.3690 -0.1205
-4 24 1 2.1343 -0.1521
-4 24 2 4.2130 0.1477
-4 24 3 0.3647 0.2097
-4 24 4 4.5058 -0.4979
-4 24 5 -1.3767 -0.5098
-4 24 6 -0.7189 0.4490
-4 24 7 -0.8375 -0.3570
-4 24 8 5.4316 0.2549
-4 24 9 1.6459 -1.9570
-4 24 10 0.3415 0.6378
-4 26 1 5.1216 0.2289
-4 26 2 0.3621 -1.0958
-4 26 3 -0.1168 1.8136
-4 26 4 1.7844 -0.0119
-4 26 5 2.4600 -0.2670
-4 26 6 0.5709 1.7532
-4 26 7 1.6215 -1.2115
-4 26 8 3.0138 -3.4819
-4 28 1 1.5886 -0.4150
-4 28 2 1.0705 0.5134
-4 28 3 0.7054 -2.6759
-4 28 4 1.7611 -2.0799
-3 1 1 10.2077 0.3394
-3 1 2 -32.7352 -2.0021
-3 1 3 -24.4076 3.3258
-3 1 4 -16.3422 5.5047
-3 1 5 6.9798 -8.9892
-3 1 6 7.0198 2.9656
-3 1 7 -9.6249 -2.4422
-3 1 8 -4.1229 6.8622
-3 1 9 -6.6060 -9.3068
-3 1 10 -6.1508 5.8496
-3 1 11 -3.3463 1.0097
-3 1 12 -4.9553 -3.9439
-3 1 13 -1.0475 -1.0024
-3 1 14 -3.1892 3.7494
-3 1 15 3.9950 -0.0851
-3 1 16 -3.3468 -2.8749
-3 1 17 5.5531 1.9896
-3 3 1 -32.5032 2.8876
-3 3 2 -2.4450 0.5159
-3 3 3 -66.9742 -0.6688
-3 3 4 35.5374 -1.7268
-3 3 5 6.0597 2.9206
-3 3 6 6.8381 0.7949
-3 3 7 -1.0791 -3.1537
-3 3 8 -11.4721 0.8402
-3 3 9 -7.7769 2.9006
-3 3 10 -7.4005 -1.9675
-3 3 11 -5.0570 -0.7374
-3 3 12 -5.6290 -0.8827
-3 3 13 -3.9303 4.0887
-3 3 14 -1.4930 -3.8285
-3 3 15 -2.4414 1.5116
-3 3 16 -1.3730 -0.7920
-3 3 17 1.3010 -0.5345
-3 5 1 10.9805 -4.9031
-3 5 2 -15.2768 -0.8157
-3 5 3 -24.3142 0.4664
-3 5 4 8.1088 -0.0082
-3 5 5 -0.6050 -2.1526
-3 5 6 1.1351 -0.1516
-3 5 7 -7.6896 -0.3116
-3 5 8 -3.2146 1.0325
-3 5 9 -7.5059 -1.9581
-3 5 10 -6.4979 0.9797
-3 5 11 -7.8147 0.0799
-3 5 12 -5.9375 0.4864
-3 5 13 -4.2792 -2.0909
-3 5 14 -6.0317 2.2291
-3 5 15 -4.0154 -0.5621
-3 5 16 -0.2772 0.3347
-3 5 17 -1.9250 1.4976
-3 7 1 7.4224 0.7795
-3 7 2 -23.1780 -1.5738
-3 7 3 15.5835 0.2684
-3 7 4 -15.2329 -0.5778
-3 7 5 9.7507 2.4972
-3 7 6 -14.8562 -1.2817
-3 7 7 -0.1242 1.3622
-3 7 8 -5.6447 -2.2258
-3 7 9 -7.5436 2.6000
-3 7 10 -4.6158 -0.8506
-3 7 11 -3.8869 0.3421
-3 7 12 -2.1005 -0.8920
-3 7 13 -2.5760 2.1080
-3 7 14 -4.0636 -0.4304
-3 7 15 -1.9865 -0.1601
-3 7 16 -0.3594 0.0112
-3 9 1 -4.8398 -1.0876
-3 9 2 -2.1570 1.4641
-3 9 3 -5.8708 -0.6815
-3 9 4 -4.9768 0.8250
-3 9 5 -0.4438 -1.2351
-3 9 6 -13.7533 -0.4082
-3 9 7 0.3546 -0.7222
-3 9 8 -9.0051 0.9864
-3 9 9 -2.8867 -1.3873
-3 9 10 -5.8484 0.5980
-3 9 11 -4.3475 -0.7298
-3 9 12 -1.6633 1.3352
-3 9 13 -0.8316 -2.2816
-3 9 14 -2.4356 0.8965
-3 9 15 -1.1465 -0.6880
-3 9 16 -5.7263 -0.3729
-3 11 1 -5.7114 0.6953
-3 11 2 0.6002 -0.7353
-3 11 3 -9.5815 0.3045
-3 11 4 -3.3334 -0.6137
-3 11 5 -9.9193 0.6715
-3 11 6 -2.7688 -0.4405
-3 11 7 4.8654 0.2470
-3 11 8 -5.0768 -0.8630
-3 11 9 -4.9194 1.5275
-3 11 10 -8.5459 -0.1769
-3 11 11 -2.2775 -0.2579
-3 11 12 -3.2496 -0.7386
-3 11 13 -4.1836 1.5744
-3 11 14 -0.5679 -0.8942
-3 11 15 -2.7283 1.6414
-3 11 16 -2.5292 3.1487
-3 13 1 -4.0408 -0.9301
-3 13 2 -9.0036 0.8376
-3 13 3 -5.8905 -0.4566
-3 13 4 -0.7559 0.3891
-3 13 5 -9.1783 -1.0418
-3 13 6 3.3974 0.5380
-3 13 7 -4.2840 -0.6516
-3 13 8 -1.6474 1.1730
-3 13 9 -3.7704 -1.5824
-3 13 10 -4.7604 0.6210
-3 13 11 -0.8818 0.1171
-3 13 12 -3.1550 0.8483
-3 13 13 -3.4098 -0.1618
-3 13 14 -0.2237 0.8123
-3 13 15 -0.4289 0.0264
-3 15 1 -1.1039 0.7219
-3 15 2 -4.1609 -0.5136
-3 15 3 -2.8359 0.3055
-3 15 4 -2.4765 -0.3528
-3 15 5 -4.7909 0.7787
-3 15 6 0.9428 -0.2140
-3 15 7 -2.8187 0.5602
-3 15 8 -2.7663 -0.6034
-3 15 9 -5.1389 1.3372
-3 15 10 -1.5589 -0.2203
-3 15 11 -1.6010 0.4031
-3 15 12 -0.1554 -0.3478
-3 15 13 -2.0248 0.1083
-3 15 14 0.6628 -0.2463
-3 17 1 -5.0739 -0.7243
-3 17 2 -3.0066 0.5084
-3 17 3 -2.5026 -0.5290
-3 17 4 4.2146 -0.1001
-3 17 5 -4.6177 0.0107
-3 17 6 -6.0524 0.3752
-3 17 7 -0.0854 -0.6802
-3 17 8 -5.9625 0.7303
-3 17 9 -1.6826 -0.9580
-3 17 10 -5.0015 -0.2001
-3 17 11 0.3628 -0.7878
-3 17 12 0.5885 0.2219
-3 17 13 1.3362 -0.8816
-3 17 14 0.2853 -0.4990
-3 19 1 -4.1222 0.4686
-3 19 2 -1.3095 -0.3101
-3 19 3 -0.6283 0.2002
-3 19 4 -5.2355 -0.3807
-3 19 5 -1.4727 0.2741
-3 19 6 -4.7940 -0.0226
-3 19 7 -5.5792 0.2931
-3 19 8 -4.4732 -0.8033
-3 19 9 -1.6715 0.2273
-3 19 10 -4.7521 -0.3408
-3 19 11 -2.4653 0.4261
-3 19 12 -3.0802 0.7424
-3 19 13 0.6011 2.2964
-3 21 1 -8.3363 -0.6665
-3 21 2 1.4272 0.3505
-3 21 3 -0.8068 -0.5194
-3 21 4 0.1529 0.0708
-3 21 5 -0.9115 -0.0949
-3 21 6 -0.7433 -0.2330
-3 21 7 -7.6689 -0.7836
-3 21 8 -3.5458 0.8760
-3 21 9 -5.5232 -0.4489
-3 21 10 -2.8149 -1.1580
-3 21 11 -0.9961 -0.2826
-3 21 12 -1.6398 -3.8508
-3 23 1 -2.8500 0.0574
-3 23 2 -0.1555 -0.7119
-3 23 3 2.4429 -0.0591
-3 23 4 -5.5528 0.0219
-3 23 5 -5.7978 0.0394
-3 23 6 -2.8917 0.5098
-3 23 7 -1.4728 -0.4167
-3 23 8 -2.0804 -0.0330
-3 23 9 -4.2565 0.9251
-3 23 10 -0.8488 0.2009
-3 25 1 -1.3064 -0.3729
-3 25 2 -2.8326 0.2997
-3 25 3 3.6380 -0.4645
-3 25 4 -1.2959 0.2752
-3 25 5 -0.0167 0.8749
-3 25 6 -1.7110 -0.6103
-3 25 7 -0.9881 -0.0788
-3 25 8 -4.5382 2.0245
-3 25 9 -3.0754 4.3601
-3 27 1 -2.1182 0.7401
-3 27 2 -0.0525 -0.9890
-3 27 3 3.2712 -0.9318
-3 27 4 -0.3659 0.2670
-3 27 5 -1.9954 -1.2590
-3 27 6 0.7569 -0.9783
-3 27 7 1.1446 -0.0828
-3 29 1 1.6178 1.5561
-3 29 2 -2.7426 -2.1183
-2 0 2 -13.2645 -1.1393
-2 0 3 -43.2824 -1.6372
-2 0 4 41.3964 -5.7794
-2 0 5 14.7337 14.1621
-2 0 6 -7.2255 -9.0264
-2 0 7 2.8691 5.7495
-2 0 8 -2.5379 -13.3763
-2 0 9 -6.0881 19.5605
-2 0 10 2.4304 -13.1915
-2 0 11 -1.0621 3.7162
-2 0 12 3.8734 -5.4066
-2 0 13 0.6770 13.2508
-2 0 14 6.9071 -12.4796
-2 0 15 -2.1081 0.6541
-2 0 16 2.7176 4.6134
-2 0 17 -8.2228 2.6799
-2 2 1 -70.2244 -11.8727
-2 2 2 -32.0900 2.7694
-2 2 3 20.6957 -2.2264
-2 2 4 2.4999 5.5939
-2 2 5 -13.9453 -4.4889
-2 2 6 -8.4000 2.5534
-2 2 7 -10.0285 -2.4493
-2 2 8 -1.2653 1.5506
-2 2 9 -3.5665 0.3876
-2 2 10 1.5822 -1.8206
-2 2 11 0.9444 0.9920
-2 2 12 2.6770 2.5752
-2 2 13 1.3747 -3.9524
-2 2 14 -1.2544 3.0435
-2 2 15 -2.8803 -1.1099
-2 2 16 3.0381 1.1320
-2 2 17 -1.2992 -2.2980
-2 4 1 -4.8591 4.2805
-2 4 2 -58.7533 0.0412
-2 4 3 60.0287 1.8084
-2 4 4 -23.9480 0.8224
-2 4 5 -1.3257 -0.2805
-2 4 6 -13.0593 -1.5730
-2 4 7 -5.9295 2.8643
-2 4 8 -5.2740 -2.6906
-2 4 9 -1.8219 1.3366
-2 4 10 -0.1821 -0.4869
-2 4 11 3.7532 0.5361
-2 4 12 3.8115 -2.3926
-2 4 13 4.9707 2.2074
-2 4 14 6.2035 0.0355
-2 4 15 3.9080 -1.7045
-2 4 16 2.4591 -0.2705
-2 4 17 0.2175 -0.5773
-2 6 1 -16.6807 -2.3044
-2 6 2 -2.3252 0.9463
-2 6 3 -0.4415 -1.5586
-2 6 4 -14.2929 0.2931
-2 6 5 -1.2723 -0.1886
-2 6 6 -11.4618 0.2351
-2 6 7 3.0230 -2.1653
-2 6 8 -11.5824 2.5561
-2 6 9 -1.4970 -0.4831
-2 6 10 -2.2640 -0.2078
-2 6 11 4.0584 -1.3514
-2 6 12 1.2668 1.8205
-2 6 13 1.5306 -1.0728
-2 6 14 0.6235 -0.1255
-2 6 15 1.9159 0.2974
-2 6 16 1.3199 -1.2684
-2 8 1 -7.8906 1.1945
-2 8 2 -6.0048 -0.9680
-2 8 3 -17.7506 1.2016
-2 8 4 -0.0324 -1.2264
-2 8 5 -9.7797 0.0196
-2 8 6 4.3718 0.0611
-2 8 7 -6.7747 1.3744
-2 8 8 -2.4451 -0.4198
-2 8 9 -2.9336 -0.8333
-2 8 10 -1.9234 0.6021
-2 8 11 0.2019 -0.4723
-2 8 12 -1.5427 0.0995
-2 8 13 -0.8567 0.8117
-2 8 14 1.0065 0.3178
-2 8 15 -0.8216 -0.0790
-2 8 16 3.9395 -0.0954
-2 10 1 -3.4853 -1.4156
-2 10 2 -15.9192 0.3994
-2 10 3 -9.7764 -0.5993
-2 10 4 -2.6194 -0.0698
-2 10 5 -12.2405 0.3566
-2 10 6 3.4638 0.0113
-2 10 7 -11.4125 -0.7750
-2 10 8 2.4486 0.8024
-2 10 9 -5.9652 0.0388
-2 10 10 1.4382 -0.5039
-2 10 11 1.2743 0.7117
-2 10 12 2.9960 0.1281
-2 10 13 1.8025 0.2774
-2 10 14 -0.8852 -0.0863
-2 10 15 -0.0785 0.1700
-2 10 16 5.1797 -1.1617
-2 12 1 -8.9259 0.5408
-2 12 2 -7.8398 0.1077
-2 12 3 -6.2368 -0.0222
-2 12 4 -2.1250 -0.1755
-2 12 5 -0.0855 -0.2515
-2 12 6 -2.4527 0.0980
-2 12 7 -6.8007 0.4261
-2 12 8 4.9257 -0.8613
-2 12 9 -2.6220 0.0287
-2 12 10 5.5481 -0.2451
-2 12 11 -1.7739 0.0874
-2 12 12 1.7111 -0.1064
-2 12 13 3.0991 -0.7036
-2 12 14 0.6861 -0.6687
-2 12 15 1.2082 -1.2818
-2 14 1 -13.2493 0.2092
-2 14 2 -5.3612 -0.0538
-2 14 3 -6.7459 -0.1426
-2 14 4 -8.4513 -0.1327
-2 14 5 1.0849 0.3565
-2 14 6 -9.2976 -0.3646
-2 14 7 5.3262 -0.4405
-2 14 8 1.7220 -0.1325
-2 14 9 0.4812 0.6417
-2 14 10 -0.6677 -0.5084
-2 14 11 2.4009 0.5603
-2 14 12 3.8275 -0.1331
-2 14 13 4.1461 0.0237
-2 14 14 1.1031 -0.0925
-2 14 15 -0.1664 0.8493
-2 16 1 -10.1590 0.2006
-2 16 2 -8.8269 -0.1447
-2 16 3 -5.7654 -0.2778
-2 16 4 -7.3717 0.0792
-2 16 5 0.7100 -0.6522
-2 16 6 -0.1979 0.0470
-2 16 7 -1.7402 0.2235
-2 16 8 -3.5862 0.2871
-2 16 9 1.5122 -0.6633
-2 16 10 -1.3363 0.3959
-2 16 11 1.4644 -0.1372
-2 16 12 -1.6228 -0.1473
-2 16 13 0.4411 -0.4671
-2 16 14 -1.7701 0.2659
-2 18 1 -4.1679 0.3329
-2 18 2 -2.6308 -0.3234
-2 18 3 -4.7836 -0.0356
-2 18 4 -7.9116 0.0997
-2 18 5 -1.8425 0.4514
-2 18 6 3.3752 -0.5774
-2 18 7 0.8113 -0.0984
-2 18 8 0.8216 -0.2515
-2 18 9 -4.6726 0.1396
-2 18 10 -1.4770 -1.5159
-2 18 11 -0.0885 0.6535
-2 18 12 2.0636 -0.3638
-2 18 13 -0.6744 -1.3777
-2 20 1 1.3923 -0.1522
-2 20 2 -1.9633 -0.0631
-2 20 3 -3.2004 -0.0411
-2 20 4 0.8026 0.3201
-2 20 5 -5.4368 -0.3701
-2 20 6 -5.2417 -0.1600
-2 20 7 -0.2259 -0.0273
-2 20 8 2.0303 0.0821
-2 20 9 0.6919 -0.6064
-2 20 10 2.6880 0.3632
-2 20 11 -0.4673 -0.6818
-2 20 12 2.5080 2.0281
-2 22 1 5.3289 0.0304
-2 22 2 -2.3293 -0.3134
-2 22 3 -4.6835 0.1412
-2 22 4 -3.3707 -0.4082
-2 22 5 -1.5895 0.4678
-2 22 6 1.8855 -0.1231
-2 22 7 2.5693 0.6564
-2 22 8 2.1695 0.1934
-2 22 9 1.4285 -0.0497
-2 22 10 0.2771 -0.2085
-2 22 11 -0.7841 0.7380
-2 24 1 -3.4017 -0.2060
-2 24 2 -0.7125 0.5981
-2 24 3 -6.7770 -0.5468
-2 24 4 0.4372 -0.1905
-2 24 5 -0.2074 0.1839
-2 24 6 2.1357 -1.1908
-2 24 7 -1.7608 0.2794
-2 24 8 0.2074 -0.2679
-2 24 9 2.2779 -2.0178
-2 24 10 -1.6734 -0.5229
-2 26 1 -2.7141 -0.0521
-2 26 2 0.7778 0.5193
-2 26 3 -6.0897 -0.3234
-2 26 4 -5.0306 0.1687
-2 26 5 -4.0177 -1.1713
-2 26 6 -0.8063 0.3474
-2 26 7 -1.5822 -0.4103
-2 26 8 -0.6964 -0.4969
-2 28 1 -3.0745 -1.1045
-2 28 2 -0.9095 0.8241
-2 28 3 -3.4031 -0.9392
-2 28 4 -2.1762 -3.8208
-1 1 1 104.6576 -3.2143
-1 1 2 33.6378 -2.4663
-1 1 3 77.5285 5.0511
-1 1 4 -6.0663 -0.6902
-1 1 5 -8.3997 -4.1988
-1 1 6 -8.2454 -0.4441
-1 1 7 0.1681 5.2441
-1 1 8 -0.0895 -0.3631
-1 1 9 10.0322 -7.0372
-1 1 10 3.2852 6.7682
-1 1 11 4.5719 -3.6985
-1 1 12 1.5416 2.8214
-1 1 13 1.7638 -5.1140
-1 1 14 0.2226 4.6953
-1 1 15 3.4613 -2.6700
-1 1 16 0.8375 -0.4273
-1 1 17 2.9975 1.1821
-1 3 1 -3.2208 5.5661
-1 3 2 68.5703 -0.5505
-1 3 3 -20.0062 -1.2064
-1 3 4 -0.8756 -4.5576
-1 3 5 19.3140 7.4979
-1 3 6 -0.3646 -3.9047
-1 3 7 11.5876 1.8961
-1 3 8 6.9179 -0.8711
-1 3 9 6.6539 2.4316
-1 3 10 5.8775 -2.0833
-1 3 11 2.5160 -0.2541
-1 3 12 2.9568 1.2144
-1 3 13 0.5988 1.7216
-1 3 14 0.5152 -2.0260
-1 3 15 2.2034 0.8434
-1 3 16 1.9946 -0.4637
-1 3 17 -0.3584 0.7095
-1 5 1 -14.6244 -2.9959
-1 5 2 52.4320 1.7273
-1 5 3 -35.4338 1.9666
-1 5 4 24.0886 2.2401
-1 5 5 -7.2119 -3.9145
-1 5 6 12.7076 2.0774
-1 5 7 -3.6155 -0.5860
-1 5 8 11.5855 1.2871
-1 5 9 8.5367 -2.1396
-1 5 10 9.1320 1.1767
-1 5 11 2.0524 -0.9888
-1 5 12 1.6767 1.5728
-1 5 13 1.4444 -1.8922
-1 5 14 0.4527 0.2555
-1 5 15 -0.6687 -0.1440
-1 5 16 0.9681 0.6189
-1 7 1 -1.9064 2.2520
-1 7 2 -2.1659 -0.3369
-1 7 3 1.9489 -0.4621
-1 7 4 24.9773 -0.2446
-1 7 5 -0.3392 1.4134
-1 7 6 10.3574 -0.6611
-1 7 7 -2.0142 0.6191
-1 7 8 12.1371 -0.6133
-1 7 9 6.4896 1.5014
-1 7 10 7.9608 -1.3085
-1 7 11 3.1003 1.7261
-1 7 12 4.8265 -2.1984
-1 7 13 2.2902 1.8907
-1 7 14 2.9403 -0.9590
-1 7 15 1.9345 -0.0979
-1 7 16 1.0229 -0.1034
-1 9 1 -8.0477 -1.0946
-1 9 2 9.9497 0.9737
-1 9 3 13.9740 0.0384
-1 9 4 3.0196 1.0150
-1 9 5 12.6088 -2.5589
-1 9 6 -2.9363 1.4072
-1 9 7 9.3415 -0.8117
-1 9 8 3.5788 0.9886
-1 9 9 8.4876 -0.9441
-1 9 10 8.2339 -0.0549
-1 9 11 4.8429 -0.8001
-1 9 12 2.8248 0.8540
-1 9 13 2.9172 -0.8555
-1 9 14 2.4440 -0.0569
-1 9 15 3.8171 -0.6144
-1 9 16 -0.7692 -0.7553
-1 11 1 0.4128 1.8520
-1 11 2 0.9700 -1.1473
-1 11 3 13.2006 0.0157
-1 11 4 -4.0618 -0.8652
-1 11 5 8.6210 1.5807
-1 11 6 -4.6571 -1.0131
-1 11 7 12.6585 1.0710
-1 11 8 -1.8967 -0.6648
-1 11 9 9.1833 0.8332
-1 11 10 2.1395 -0.2958
-1 11 11 4.7205 0.6521
-1 11 12 2.1784 -0.6610
-1 11 13 -0.4199 0.5269
-1 11 14 2.5903 0.0500
-1 11 15 -0.0276 -0.0601
-1 11 16 -0.4757 2.7547
-1 13 1 4.6602 -1.1655
-1 13 2 -1.2561 0.3890
-1 13 3 4.5876 -0.0904
-1 13 4 3.4328 0.3699
-1 13 5 2.4099 -0.9814
-1 13 6 6.4959 0.6323
-1 13 7 4.4288 -0.4904
-1 13 8 -9.1154 0.8207
-1 13 9 1.3005 -1.1679
-1 13 10 0.2805 0.4403
-1 13 11 3.5273 -1.0087
-1 13 12 0.0117 0.4948
-1 13 13 0.1311 -1.0395
-1 13 14 0.1045 0.0961
-1 13 15 -1.0445 -1.6559
-1 15 1 6.2706 0.8885
-1 15 2 5.2563 -0.2458
-1 15 3 9.3084 0.1505
-1 15 4 7.6187 -0.1351
-1 15 5 -0.8542 0.7508
-1 15 6 5.3621 -0.8081
-1 15 7 -3.5719 0.3033
-1 15 8 5.0276 -1.1802
-1 15 9 -0.2283 0.3921
-1 15 10 5.6617 -0.7822
-1 15 11 0.0839 0.0773
-1 15 12 1.4923 -0.9186
-1 15 13 -2.0465 0.0097
-1 15 14 0.8892 -2.0399
-1 17 1 2.6465 -0.7813
-1 17 2 2.7196 0.0492
-1 17 3 0.7811 -0.0974
-1 17 4 7.8305 0.4104
-1 17 5 5.1497 -0.6635
-1 17 6 -1.5411 0.1398
-1 17 7 -1.2057 -0.4754
-1 17 8 5.1736 0.3677
-1 17 9 2.2717 -0.3061
-1 17 10 6.6491 0.9412
-1 17 11 1.5504 -0.4509
-1 17 12 1.4234 0.3397
-1 17 13 0.0524 0.3019
-1 17 14 2.2287 2.5062
-1 19 1 2.4625 0.3292
-1 19 2 1.0047 -0.0324
-1 19 3 0.8559 0.1280
-1 19 4 -1.0086 -0.0117
-1 19 5 0.7546 0.3630
-1 19 6 1.8461 0.0690
-1 19 7 2.6560 0.3969
-1 19 8 1.2662 -0.5386
-1 19 9 3.1362 0.0182
-1 19 10 1.8470 0.2029
-1 19 11 2.3084 1.1909
-1 19 12 -0.5236 0.2058
-1 19 13 -0.2491 1.6109
-1 21 1 -4.1164 0.1957
-1 21 2 -1.9439 0.2522
-1 21 3 -2.6257 -0.0346
-1 21 4 -4.8595 0.0682
-1 21 5 5.9258 -0.2139
-1 21 6 4.3724 -0.2641
-1 21 7 4.0927 0.2017
-1 21 8 -0.8403 0.6110
-1 21 9 0.6091 0.0689
-1 21 10 -1.3660 0.4078
-1 21 11 1.1156 -0.3438
-1 21 12 -0.9909 -5.4729
-1 23 1 -0.9845 0.1308
-1 23 2 0.0910 0.0509
-1 23 3 2.1629 0.1896
-1 23 4 -1.2095 0.6884
-1 23 5 0.0193 -0.5019
-1 23 6 -5.5708 -0.0691
-1 23 7 1.8594 0.0775
-1 23 8 -0.4682 -1.0229
-1 23 9 -1.2014 -0.3994
-1 23 10 2.0069 -0.7109
-1 25 1 2.4684 0.4870
-1 25 2 -1.6452 -0.6955
-1 25 3 1.2802 1.0430
-1 25 4 1.0792 -0.1954
-1 25 5 4.5930 -0.0918
-1 25 6 -0.7653 0.6895
-1 25 7 1.4856 0.4107
-1 25 8 0.6884 0.5980
-1 25 9 -0.6350 0.9215
-1 27 1 1.0754 -0.5936
-1 27 2 -1.2172 -0.3509
-1 27 3 1.3640 0.6628
-1 27 4 3.4607 1.1595
-1 27 5 3.3006 -2.2783
-1 27 6 2.6630 -3.9554
-1 27 7 2.8298 0.1715
-1 29 1 1.3286 1.8196
-1 29 2 0.8639 1.9663
0 0 1 62.1319 28.2971
0 0 2 40.0008 6.8572
0 0 3 -74.0782 -1.5385
0 0 4 -28.4403 -18.6317
0 0 5 9.2798 23.3125
0 0 6 22.1829 -7.2265
0 0 7 12.7862 -8.5418
0 0 8 13.8140 2.2882
0 0 9 0.0993 13.4010
0 0 10 0.2558 -15.1858
0 0 11 -2.9444 6.4586
0 0 12 -1.9350 -3.3500
0 0 13 -0.2257 9.6000
0 0 14 1.9021 -13.3657
0 0 15 3.8109 8.6446
0 0 16 0.4080 -2.6583
0 0 17 -0.6790 4.3434
0 2 0 259.4440 10.4064
0 2 1 57.8543 -5.8455
0 2 2 21.4517 -0.0198
0 2 3 -21.4396 0.3566
0 2 4 14.4626 4.7221
0 2 5 -15.8452 -8.7566
0 2 6 15.5988 6.9025
0 2 7 3.9362 -4.1684
0 2 8 3.4050 4.8506
0 2 9 0.5480 -4.9456
0 2 10 -2.4520 3.6400
0 2 11 -0.8573 -1.5823
0 2 12 -1.8562 0.7178
0 2 13 -0.5140 -0.8587
0 2 14 -1.8963 -0.5080
0 2 15 -2.8705 1.0089
0 2 16 -6.6985 0.6647
0 2 17 0.6466 -1.7361
0 4 0 -18.9907 -3.2217
0 4 1 53.2117 4.2529
0 4 2 -37.7748 0.7711
0 4 3 24.3444 1.5345
0 4 4 18.6026 -3.0968
0 4 5 -6.0975 1.1820
0 4 6 9.4131 -0.8433
0 4 7 6.5396 1.4228
0 4 8 2.0568 -0.2986
0 4 9 2.0962 -0.4233
0 4 10 -2.9751 -0.5722
0 4 11 -2.3456 2.1449
0 4 12 -1.2625 -2.1470
0 4 13 -2.4652 1.2736
0 4 14 1.3356 -0.4677
0 4 15 3.7362 -0.1902
0 4 16 -2.2246 -0.7159
0 4 17 -0.1120 0.3102
0 6 0 15.8971 2.7032
0 6 1 28.7756 -1.4434
0 6 2 -11.0976 -1.2247
0 6 3 40.9255 -0.7423
0 6 4 -25.4195 0.3133
0 6 5 9.7467 0.5401
0 6 6 -7.6690 0.1545
0 6 7 14.4659 0.0236
0 6 8 2.0351 -0.3356
0 6 9 -0.2951 0.3845
0 6 10 -1.8026 -0.2482
0 6 11 -1.2511 -0.4044
0 6 12 0.1085 1.4027
0 6 13 -0.3369 -0.7836
0 6 14 -2.0994 -0.4096
0 6 15 -0.3114 -0.2793
0 6 16 -2.0500 1.3430
0 8 0 22.5201 -1.6645
0 8 1 20.0642 0.5304
0 8 2 3.0199 1.2387
0 8 3 8.6183 0.6536
0 8 4 -14.6825 -0.4721
0 8 5 0.6409 1.0274
0 8 6 0.7256 -0.4106
0 8 7 7.8949 1.3456
0 8 8 -0.2438 -1.0576
0 8 9 3.1412 -0.1482
0 8 10 0.2357 -0.0405
0 8 11 -1.2177 0.5297
0 8 12 -1.1808 0.0367
0 8 13 -1.9814 -0.6818
0 8 14 0.1702 0.1173
0 8 15 0.4725 -0.7911
0 8 16 -1.5113 -0.5469
0 10 0 15.1833 0.8094
0 10 1 13.5549 -0.3177
0 10 2 11.9204 -0.5899
0 10 3 -3.0385 -0.1594
0 10 4 10.1064 0.7141
0 10 5 -3.9144 0.1848
0 10 6 9.4972 -0.0753
0 10 7 0.2782 -0.6485
0 10 8 2.3179 -0.0931
0 10 9 -2.5364 0.2453
0 10 10 -3.8548 0.3643
0 10 11 -1.7756 -0.5283
0 10 12 -0.9855 -0.2562
0 10 13 0.2223 -0.5039
0 10 14 -1.6009 -1.0198
0 10 15 -0.5902 -0.3822
0 10 16 0.8435 -0.7282
0 12 0 27.7124 -0.6494
0 12 1 4.9329 -0.2111
0 12 2 17.4590 0.3580
0 12 3 1.9321 -0.1621
0 12 4 14.4203 0.1110
0 12 5 2.8524 -0.5252
0 12 6 11.7243 0.4611
0 12 7 -5.6443 0.0541
0 12 8 9.1156 0.3066
0 12 9 0.6797 -0.5895
0 12 10 2.4817 0.4012
0 12 11 -1.7429 -0.1849
0 12 12 -1.3875 -0.5028
0 12 13 -1.1592 -0.2214
0 12 14 -4.2768 -0.2053
0 12 15 1.7682 0.3582
0 14 0 22.5875 0.2011
0 14 1 10.4302 0.1972
0 14 2 16.2640 -0.6177
0 14 3 5.3382 -0.0041
0 14 4 4.6661 0.1679
0 14 5 2.1974 0.4394
0 14 6 -1.2413 -0.1814
0 14 7 0.4194 -0.1882
0 14 8 6.1829 0.1240
0 14 9 3.6256 0.3487
0 14 10 -0.7795 -0.3605
0 14 11 -2.3053 -0.0637
0 14 12 -1.1843 -0.0385
0 14 13 -0.0825 0.7809
0 14 14 -0.3772 0.6276
0 14 15 2.1851 3.9956
0 16 0 15.0183 0.2795
0 16 1 8.8213 -0.6874
0 16 2 6.7317 0.4926
0 16 3 2.3132 0.2472
0 16 4 1.9824 -0.2167
0 16 5 1.5344 -0.3095
0 16 6 2.0970 0.5281
0 16 7 8.4150 0.0405
0 16 8 -5.0665 0.3263
0 16 9 1.4664 -0.6738
0 16 10 -3.5819 0.8478
0 16 11 0.1483 -0.3253
0 16 12 -2.4531 -0.1046
0 16 13 0.4116 -1.1674
0 16 14 -1.8108 -0.0821
0 18 0 9.2629 0.0110
0 18 1 4.6747 0.3931
0 18 2 1.9005 -0.2945
0 18 3 7.9942 0.3252
0 18 4 2.8917 0.1489
0 18 5 0.4346 0.2715
0 18 6 3.6887 -0.1132
0 18 7 4.3170 0.2817
0 18 8 -0.3465 -0.3191
0 18 9 2.0437 0.5600
0 18 10 -2.6042 -0.3957
0 18 11 -1.0309 0.6859
0 18 12 0.0521 -0.5436
0 18 13 1.1200 0.3582
0 20 0 -0.0276 0.1109
0 20 1 1.9809 -0.7068
0 20 2 -0.5485 0.2648
0 20 3 3.0113 0.1415
0 20 4 11.7589 -0.0702
0 20 5 6.9318 -0.3225
0 20 6 1.5784 0.4496
0 20 7 -2.7158 -0.2448
0 20 8 -1.2376 0.4026
0 20 9 -0.3482 -0.4503
0 20 10 2.4775 1.0739
0 20 11 1.3951 -0.5027
0 20 12 0.6807 1.7504
0 22 0 -5.6246 -0.2743
0 22 1 2.2601 0.5406
0 22 2 0.8926 -0.0276
0 22 3 4.6471 0.4632
0 22 4 9.3706 0.4750
0 22 5 1.4239 -0.5093
0 22 6 6.2606 0.3540
0 22 7 -1.1615 -0.3943
0 22 8 1.7093 -1.0910
0 22 9 1.6220 1.0871
0 22 10 0.0362 -0.0327
0 22 11 1.6605 1.2780
0 24 0 4.2791 0.1800
0 24 1 1.7997 -0.2572
0 24 2 0.4687 -0.1795
0 24 3 2.2433 -0.3399
0 24 4 5.1721 -0.8265
0 24 5 2.3312 1.0224
0 24 6 9.4874 0.7667
0 24 7 -0.9566 0.1012
0 24 8 0.3141 0.9032
0 24 9 1.6789 -1.2911
0 24 10 -0.7945 1.1015
0 26 0 6.1586 -0.4577
0 26 1 2.6008 0.2713
0 26 2 2.4255 0.9167
0 26 3 5.0069 -0.1068
0 26 4 2.2885 1.4892
0 26 5 -1.1538 -0.5478
0 26 6 -1.1427 1.5887
0 26 7 -0.2571 0.1369
0 26 8 0.2397 -1.2535
0 28 0 6.0075 -0.6152
0 28 1 3.6567 0.8803
0 28 2 1.7212 -2.7298
0 28 3 3.2299 1.1349
0 28 4 0.0141 -5.7468
1 1 0 -325.6526 -0.9783
1 1 1 -119.5538 -10.3623
1 1 2 -71.2220 -2.5158
1 1 3 -3.9680 -2.5011
1 1 4 11.0015 11.5277
1 1 5 10.9002 -9.6097
1 1 6 -10.8647 0.7337
1 1 7 -8.5828 6.1983
1 1 8 -8.6045 -3.5186
1 1 9 -7.3546 -4.0908
1 1 10 -2.3354 3.4292
1 1 11 -1.6066 3.2247
1 1 12 0.2695 -3.8178
1 1 13 -2.2655 -3.0837
1 1 14 -0.5812 6.0613
1 1 15 -4.2983 -4.6819
1 1 16 0.5844 0.4662
1 1 17 0.0898 -0.5011
1 3 0 -11.9564 -3.1106
1 3 1 -18.5697 4.2646
1 3 2 -21.6084 1.5604
1 3 3 3.0068 -2.9358
1 3 4 -49.3256 -3.2131
1 3 5 15.9349 5.1811
1 3 6 -9.9273 -0.5969
1 3 7 -6.9937 -1.4986
1 3 8 -1.3971 -3.1548
1 3 9 -8.1722 6.2487
1 3 10 -2.9018 -4.4001
1 3 11 -0.4989 1.3112
1 3 12 -0.7819 0.4245
1 3 13 1.1942 1.3350
1 3 14 -1.0447 -1.6612
1 3 15 -4.6099 1.2197
1 3 16 3.7357 1.2068
1 3 17 -0.3037 -1.9429
1 5 0 31.9265 3.4775
1 5 1 -17.8153 -3.3138
1 5 2 22.5810 0.9841
1 5 3 -15.5302 -0.4702
1 5 4 -10.7053 3.1820
1 5 5 3.0745 -4.2191
1 5 6 -4.3641 1.2695
1 5 7 -9.1471 0.0877
1 5 8 -10.9778 0.9780
1 5 9 -5.8125 -3.0947
1 5 10 -5.0350 2.4122
1 5 11 1.4094 -0.5423
1 5 12 -3.7416 0.0767
1 5 13 0.0160 -2.3326
1 5 14 -1.5090 1.3202
1 5 15 -3.6197 -0.5583
1 5 16 -0.1190 -0.9426
1 7 0 -19.0657 -1.0138
1 7 1 -26.6335 3.4796
1 7 2 11.7102 -0.6498
1 7 3 -33.2380 0.1425
1 7 4 22.3488 -3.1430
1 7 5 2.5424 2.7654
1 7 6 9.0537 -0.0994
1 7 7 -7.2782 -0.3323
1 7 8 -5.5150 -0.5983
1 7 9 -4.0504 0.9522
1 7 10 -9.7427 -0.2892
1 7 11 -2.5166 0.0313
1 7 12 -4.0485 -0.3932
1 7 13 -1.5194 1.2013
1 7 14 -2.4230 -1.0571
1 7 15 -3.9650 0.5656
1 7 16 -1.0328 -0.5526
1 9 0 -4.5551 1.9159
1 9 1 -13.0946 -1.7538
1 9 2 -1.3325 0.0061
1 9 3 -2.7871 -0.2992
1 9 4 3.4510 1.3643
1 9 5 0.8265 -1.5500
1 9 6 2.9784 0.6211
1 9 7 -7.9211 -0.1459
1 9 8 -0.9189 1.3541
1 9 9 -5.2310 -1.9409
1 9 10 -4.2588 1.0710
1 9 11 -3.2347 -0.4880
1 9 12 -4.7746 0.7800
1 9 13 -0.7305 -0.9900
1 9 14 -2.5960 0.8023
1 9 15 -2.6146 0.3312
1 9 16 -3.5593 1.2370
1 11 0 -13.7710 -0.8329
1 11 1 -0.5835 0.6384
1 11 2 -12.3728 -0.0532
1 11 3 -0.3844 0.5276
1 11 4 -11.3724 -1.2131
1 11 5 -2.3382 1.9447
1 11 6 -9.9096 -0.2878
1 11 7 -4.0181 0.2606
1 11 8 -2.9302 -1.4389
1 11 9 -1.1865 1.7798
1 11 10 0.6318 -1.3117
1 11 11 -3.2620 0.7014
1 11 12 -1.9895 -0.5577
1 11 13 -4.2636 0.5890
1 11 14 1.4445 -0.9055
1 11 15 -1.9356 0.3023
1 13 0 -12.9037 1.1599
1 13 1 -0.2036 -1.0772
1 13 2 -15.3233 0.2184
1 13 3 -5.8122 -0.1913
1 13 4 -14.6927 0.8948
1 13 5 -0.8771 -1.1697
1 13 6 -7.1452 0.4016
1 13 7 5.1546 -0.0693
1 13 8 -6.5013 0.5289
1 13 9 -5.6587 -1.0532
1 13 10 -5.6849 0.7836
1 13 11 -0.3046 -0.0659
1 13 12 -0.5208 0.5294
1 13 13 -1.4394 -0.4264
1 13 14 2.3726 0.9604
1 13 15 -2.8510 -0.9876
1 15 0 -5.6468 -1.0416
1 15 1 -6.8439 0.8886
1 15 2 -13.0168 -0.2362
1 15 3 -2.0299 0.3595
1 15 4 -3.8895 -0.5681
1 15 5 -1.0711 0.6729
1 15 6 -1.3638 -0.0496
1 15 7 -4.6023 0.6081
1 15 8 -2.1303 -0.2684
1 15 9 -0.9574 1.5301
1 15 10 -0.7859 -0.6704
1 15 11 -0.3623 0.7219
1 15 12 0.7045 0.0373
1 15 13 -0.3043 0.8424
1 15 14 -0.2648 0.4782
1 17 0 -1.1559 0.0248
1 17 1 -2.8535 -0.4894
1 17 2 0.2461 0.2128
1 17 3 -4.9184 -0.3844
1 17 4 -3.8464 0.3132
1 17 5 2.3159 -0.6428
1 17 6 0.8991 0.0383
1 17 7 -6.1045 -0.6732
1 17 8 0.5903 0.8689
1 17 9 -3.5125 -0.1555
1 17 10 -0.4972 0.5730
1 17 11 0.0528 -0.3614
1 17 12 -0.6450 0.3918
1 17 13 -1.5185 -0.0191
1 17 14 -0.4021 3.2502
1 19 0 -1.3459 -0.1173
1 19 1 -3.6402 0.5236
1 19 2 5.5340 -0.0584
1 19 3 0.6747 0.2634
1 19 4 -0.1812 -0.3341
1 19 5 -4.0481 0.5313
1 19 6 -4.1440 0.2000
1 19 7 -3.5197 0.5019
1 19 8 -0.3868 -0.9327
1 19 9 -3.2498 0.3845
1 19 10 -1.8246 -0.9755
1 19 11 -3.1395 -1.4097
1 19 12 -0.7434 -0.2147
1 19 13 -0.8395 -0.7617
1 21 0 6.9159 0.1851
1 21 1 0.6892 -0.3334
1 21 2 4.7427 0.1434
1 21 3 2.6522 -0.2413
1 21 4 -5.0645 -0.2170
1 21 5 -4.4753 0.1498
1 21 6 -3.2417 -0.1392
1 21 7 -1.2154 -0.4219
1 21 8 -1.3437 0.9310
1 21 9 -2.0748 -0.2130
1 21 10 0.1955 0.6817
1 21 11 -1.2540 0.9412
1 21 12 -1.6519 -3.6636
1 23 0 1.5360 0.6538
1 23 1 -0.7355 -0.1769
1 23 2 3.8406 -0.1581
1 23 3 0.2850 0.0971
1 23 4 -3.2628 -0.2846
1 23 5 -0.2632 0.4860
1 23 6 -11.6496 0.0326
1 23 7 -1.6679 0.3657
1 23 8 -0.5050 -0.1529
1 23 9 -1.8425 -0.0090
1 23 10 0.9268 0.2981
1 25 0 -1.4259 -0.8441
1 25 1 -1.7490 -0.5447
1 25 2 1.2704 0.8954
1 25 3 -1.1583 -0.1283
1 25 4 -2.4241 -0.8590
1 25 5 -0.2713 0.1819
1 25 6 -4.4439 0.3417
1 25 7 0.3017 0.4346
1 25 8 -1.5743 1.1927
1 25 9 -0.4803 2.2660
1 27 0 -2.2036 1.4207
1 27 1 -2.9959 -0.0318
1 27 2 1.2186 -0.0823
1 27 3 -4.5413 -0.5946
1 27 4 -1.9292 1.0432
1 27 6 0.7440 -2.5786
1 27 7 1.0672 -2.1846
1 29 0 -1.1916 -2.8850
1 29 1 -0.4722 -2.3724
1 29 2 -0.0329 5.8649
1 29 3 -1.7280 -3.4258
2 0 0 117.4673 -13.6987
2 0 1 85.9729 13.0716
2 0 2 -1.4894 2.9006
2 0 3 31.1730 11.8846
2 0 4 -17.6391 -30.5314
2 0 5 -12.1596 23.9543
2 0 6 -3.8360 -2.4376
2 0 7 -2.8904 -3.4058
2 0 8 -3.5369 -12.3695
2 0 9 1.6379 21.1974
2 0 10 -1.5542 -9.1021
2 0 11 1.1423 -7.6445
2 0 12 -1.3473 5.2986
2 0 13 3.2765 9.6452
2 0 14 -0.6935 -14.6540
2 0 15 2.8212 5.7427
2 0 16 6.3960 1.3303
2 0 17 1.2895 2.4567
2 2 0 4.6987 6.7845
2 2 1 -37.6871 -3.1220
2 2 2 -10.5526 -2.3744
2 2 3 -2.0283 -3.0225
2 2 4 31.9797 1.7833
2 2 5 -6.5764 0.3705
2 2 6 -4.0222 -1.8583
2 2 7 1.0713 1.1446
2 2 8 -7.6750 3.4621
2 2 9 0.4941 -5.9166
2 2 10 -0.8899 4.0140
2 2 11 0.3066 -2.3270
2 2 12 -0.1237 3.1131
2 2 13 1.2600 -4.7552
2 2 14 -0.4921 3.7498
2 2 15 1.6520 -0.6778
2 2 16 -2.1494 -0.5036
2 2 17 -3.1760 -0.2890
2 4 0 -64.9222 -1.9850
2 4 1 -75.6122 2.7395
2 4 2 -17.2210 -0.3631
2 4 3 -41.3787 2.8755
2 4 4 33.9252 -2.8503
2 4 5 -11.6606 2.1829
2 4 6 0.5185 -0.6785
2 4 7 0.1163 1.4878
2 4 8 -2.2865 -2.8309
2 4 9 -0.0383 1.3386
2 4 10 3.0104 0.3351
2 4 11 -4.2978 -0.3650
2 4 12 1.0991 -1.4123
2 4 13 -4.0616 1.6734
2 4 14 0.0014 -0.2702
2 4 15 2.9846 0.3989
2 4 16 1.1130 -0.9183
2 6 0 -11.9357 0.1684
2 6 1 11.3387 -1.3502
2 6 2 -20.4141 -0.5019
2 6 3 9.2224 -3.0205
2 6 4 -1.5183 2.5083
2 6 5 -14.0792 -0.4218
2 6 6 -6.2999 0.2472
2 6 7 -8.0536 -2.0851
2 6 8 4.2712 1.2420
2 6 9 -5.6692 0.0500
2 6 10 4.2550 0.0994
2 6 11 -3.7326 0.1404
2 6 12 1.4122 0.2624
2 6 13 -1.1656 -0.7844
2 6 14 0.3450 0.0108
2 6 15 -0.0012 0.3577
2 6 16 -0.8535 2.0269
2 8 0 -2.2029 0.2490
2 8 1 21.0927 0.4545
2 8 2 -13.9912 0.7250
2 8 3 8.9799 1.1765
2 8 4 -15.8916 -0.2160
2 8 5 -5.2137 -1.3460
2 8 6 -14.0250 0.4713
2 8 7 -3.8122 0.2187
2 8 8 -4.0236 -0.9999
2 8 9 -5.9432 0.8251
2 8 10 5.1842 -0.5275
2 8 11 -0.2516 0.6598
2 8 12 3.5945 -1.0094
2 8 13 -2.2827 0.6624
2 8 14 0.6615 0.2610
2 8 15 0.6887 1.1737
2 10 0 -7.9169 -0.3892
2 10 1 -2.2762 0.4664
2 10 2 -2.4668 -0.0288
2 10 3 -1.7143 -0.7185
2 10 4 -3.8588 0.4327
2 10 5 3.2031 0.1265
2 10 6 -10.0858 -0.5249
2 10 7 2.8184 -0.4759
2 10 8 -4.2243 0.8651
2 10 9 -0.3351 0.0139
2 10 10 -4.7195 0.1796
2 10 11 -0.7014 -0.1775
2 10 12 2.0164 -0.1772
2 10 13 1.0574 0.4150
2 10 14 0.0434 0.9095
2 10 15 -0.2306 0.3917
2 12 0 1.3970 0.0204
2 12 1 -8.7893 0.1025
2 12 2 -2.2396 -0.0877
2 12 3 -8.4607 0.7214
2 12 4 1.5292 -0.2821
2 12 5 -2.3507 -0.2644
2 12 6 0.8635 0.3108
2 12 7 -1.1359 0.3503
2 12 8 -2.1080 0.0893
2 12 9 1.1743 -0.1994
2 12 10 0.0555 0.3508
2 12 11 2.0867 0.1334
2 12 12 -0.9846 1.1717
2 12 13 5.1610 0.2808
2 12 14 -0.9520 1.1021
2 12 15 2.2999 0.9984
2 14 0 -9.2419 -0.5515
2 14 1 -10.0588 0.0742
2 14 2 3.7791 0.3475
2 14 3 -4.2235 -0.3787
2 14 4 2.8379 0.0028
2 14 5 -5.8797 0.7113
2 14 6 -1.3863 -0.5817
2 14 7 -7.1866 0.0414
2 14 8 2.1546 -0.1770
2 14 9 0.5055 0.6967
2 14 10 4.1531 -0.3608
2 14 11 -0.7022 -0.1133
2 14 12 -1.5456 -0.0861
2 14 13 -0.1759 0.5329
2 14 14 0.5868 -0.3101
2 14 15 2.8142 1.6504
2 16 0 -10.9032 0.6431
2 16 1 -5.8017 -0.3234
2 16 2 -3.4827 0.1382
2 16 3 -7.2204 0.2916
2 16 4 -4.6052 0.0478
2 16 5 -6.5144 -0.4977
2 16 6 -4.6613 0.3048
2 16 7 -1.0536 0.0307
2 16 8 0.5043 -0.1712
2 16 9 -2.9964 -0.6889
2 16 10 -0.0014 0.6308
2 16 11 -1.6798 -0.3840
2 16 12 0.0974 -0.1059
2 16 13 1.2016 -0.1172
2 16 14 1.4349 -2.6784
2 18 0 -6.4686 -0.4140
2 18 1 -1.5724 0.4555
2 18 2 -9.5795 0.0661
2 18 3 -0.9472 -0.4617
2 18 4 -3.1177 -0.1731
2 18 5 -6.1911 0.5952
2 18 6 -5.9531 -0.5822
2 18 7 -1.7017 0.1342
2 18 8 -1.5808 -0.2850
2 18 9 1.6315 0.3227
2 18 10 0.8853 -0.9809
2 18 11 -0.9619 1.1154
2 18 12 0.2548 0.1853
2 18 13 0.2654 2.1631
2 20 0 -5.0461 0.2913
2 20 1 2.5482 -0.1909
2 20 2 -4.0212 0.1767
2 20 3 -4.9362 0.0222
2 20 4 -8.8629 -0.3591
2 20 5 -1.4312 -0.6890
2 20 6 -2.5906 0.2716
2 20 7 0.5533 -0.2270
2 20 8 -0.2734 1.1319
2 20 9 3.4779 0.2359
2 20 10 -1.1634 0.3144
2 20 11 1.6094 -1.5632
2 20 12 -1.7532 -1.6471
2 22 0 -3.3259 -0.6526
2 22 1 -0.6533 0.2291
2 22 2 -4.8428 0.3663
2 22 3 -2.8088 -0.2678
2 22 4 -2.4995 0.3653
2 22 5 -4.4829 0.8346
2 22 6 -0.8249 -0.7521
2 22 7 0.9228 0.2912
2 22 8 0.4990 -1.2835
2 22 9 3.6852 0.8013
2 22 10 -1.6464 -1.1276
2 22 11 -2.4466 -0.2821
2 24 0 -2.1260 0.4402
2 24 1 -0.6250 0.4456
2 24 2 -2.7989 -0.7918
2 24 3 -2.7151 -0.6790
2 24 4 -0.9591 -0.0880
2 24 5 -5.6964 -0.7592
2 24 6 5.1088 0.0628
2 24 7 -0.1198 -0.0667
2 24 8 -0.6141 1.4757
2 24 9 -0.4577 -0.3967
2 26 0 -4.2009 -0.1123
2 26 1 -1.2655 0.1950
2 26 2 -3.9630 0.2945
2 26 3 -1.0136 0.3918
2 26 4 -2.3838 2.1667
2 26 5 0.6437 0.4669
2 26 6 -0.3983 -2.1785
2 26 7 -2.5273 -1.0456
2 26 8 0.7820 -3.9388
2 28 0 -2.6684 0.9918
2 28 1 -2.2079 0.2339
2 28 2 -4.0776 -1.7210
2 28 3 -0.8667 1.2946
2 28 4 -0.6631 -6.4819
2 28 5 2.9775 1.1872
3 1 0 9.1020 1.0702
3 1 1 -6.8189 -0.6582
3 1 2 86.6729 -2.2483
3 1 3 4.4313 0.4124
3 1 4 -5.7030 8.8747
3 1 5 -6.8676 -8.5331
3 1 6 -0.8304 2.2340
3 1 7 0.4403 -2.6304
3 1 8 7.3589 7.2824
3 1 9 4.7227 -7.9836
3 1 10 6.6430 3.2612
3 1 11 1.3063 3.2104
3 1 12 2.2637 -4.0541
3 1 13 -4.3635 -1.5023
3 1 14 -0.9286 2.7943
3 1 15 2.4712 0.1222
3 1 16 -2.9680 -3.1315
3 3 0 14.6065 -2.4196
3 3 1 125.5365 2.6507
3 3 2 54.0608 -0.3845
3 3 3 52.3552 0.7737
3 3 4 -29.4529 -2.6724
3 3 5 -10.9511 1.7986
3 3 6 1.6966 1.3985
3 3 7 -3.2902 -2.9529
3 3 8 7.3616 -0.1921
3 3 9 6.0464 3.5875
3 3 10 1.3878 -1.4667
3 3 11 2.4984 -1.2728
3 3 12 0.0543 -0.8020
3 3 13 2.6115 4.5588
3 3 14 0.0195 -2.9893
3 3 15 0.8278 1.0257
3 3 16 -0.7244 1.3820
3 5 0 7.5745 2.7257
3 5 1 46.0803 -2.1216
3 5 2 2.3400 -0.6122
3 5 3 31.0392 0.6714
3 5 4 -16.7598 1.9652
3 5 5 7.3890 -1.2917
3 5 6 -2.9751 -0.7198
3 5 7 4.5423 -0.1280
3 5 8 -1.0510 2.2650
3 5 9 7.2480 -2.0009
3 5 10 0.8088 0.3716
3 5 11 6.8588 0.4083
3 5 12 0.1883 0.6688
3 5 13 3.4295 -2.2249
3 5 14 0.7541 1.4939
3 5 15 2.6036 0.3209
3 5 16 2.2322 0.0538
3 7 0 4.1919 -1.3277
3 7 1 -29.4033 0.8367
3 7 2 0.4597 -1.4128
3 7 3 -11.6488 0.3985
3 7 4 -5.4853 -2.1314
3 7 5 4.8141 2.8459
3 7 6 -0.2909 -1.1859
3 7 7 10.8501 1.5414
3 7 8 -0.0071 -2.7492
3 7 9 12.7638 2.2258
3 7 10 0.7087 -0.2923
3 7 11 3.6376 -0.2400
3 7 12 1.1051 -0.8640
3 7 13 4.2313 2.0225
3 7 14 2.2829 0.4789
3 7 15 4.9757 -0.3238
3 9 0 10.6199 0.9148
3 9 1 -9.3674 -1.3584
3 9 2 5.2119 0.7081
3 9 3 -5.4873 -0.4828
3 9 4 8.3305 1.6530
3 9 5 -10.0856 -1.1267
3 9 6 6.7808 -0.1647
3 9 7 1.7641 -0.9861
3 9 8 3.0819 1.2966
3 9 9 4.9416 -1.2337
3 9 10 1.6987 0.3635
3 9 11 5.1759 -0.2201
3 9 12 -0.9975 1.3332
3 9 13 3.5039 -1.3551
3 9 14 3.2370 0.9532
3 9 15 7.2521 0.7650
3 11 0 2.9233 -1.0621
3 11 1 -0.3704 1.2555
3 11 2 2.4082 -0.2953
3 11 3 1.1752 0.3975
3 11 4 7.9746 -0.6231
3 11 5 -7.0963 0.6567
3 11 6 8.1512 -0.2510
3 11 7 -3.8671 0.5255
3 11 8 3.7589 -1.4029
3 11 9 -2.2328 1.4014
3 11 10 5.3610 0.2478
3 11 11 1.7569 0.4110
3 11 12 3.6729 -0.7452
3 11 13 -1.0997 1.1887
3 11 14 1.8331 -0.7961
3 11 15 1.4013 -0.0095
3 13 0 -1.1109 0.8017
3 13 1 4.0524 -0.7785
3 13 2 0.9190 0.7177
3 13 3 7.4082 -0.4653
3 13 4 2.8153 0.6479
3 13 5 2.3514 -0.9853
3 13 6 3.1588 0.4082
3 13 7 4.7460 -1.0026
3 13 8 1.6403 1.4918
3 13 9 -1.0169 -1.6829
3 13 10 -4.2898 0.1066
3 13 11 -3.3188 -0.2772
3 13 12 2.8565 -0.1273
3 13 13 0.8868 -0.4112
3 13 14 1.5170 0.5676
3 13 15 -1.9649 0.1836
3 15 0 6.3441 -0.8715
3 15 1 4.7837 0.8390
3 15 2 -2.6851 -0.6166
3 15 3 5.8797 0.4004
3 15 4 4.5489 -0.5182
3 15 5 7.4367 0.6756
3 15 6 0.1266 -0.2617
3 15 7 4.7066 0.4802
3 15 8 -4.5049 -0.7436
3 15 9 2.5472 0.5776
3 15 10 -0.9375 -0.2230
3 15 11 2.1319 0.2192
3 15 12 2.0249 0.0099
3 15 13 0.8766 0.1849
3 15 14 0.0026 0.0587
3 17 0 0.8620 0.9077
3 17 1 0.4651 -0.6532
3 17 2 5.2437 0.4771
3 17 3 2.4443 -0.2512
3 17 4 -0.2032 0.3619
3 17 5 3.1164 -0.2019
3 17 6 3.8641 0.3522
3 17 7 5.4797 -0.6237
3 17 8 0.0525 0.7399
3 17 9 3.4099 -1.0883
3 17 10 0.1444 -0.3029
3 17 11 4.3759 -0.1244
3 17 12 1.7200 0.2215
3 17 13 0.3021 -2.0978
3 19 0 2.1937 -0.3613
3 19 1 -4.7579 0.6885
3 19 2 0.5000 -0.5262
3 19 3 -4.8784 0.0128
3 19 4 1.1042 -0.0321
3 19 5 1.9558 0.0821
3 19 6 2.7318 -0.3315
3 19 7 1.7692 0.7851
3 19 8 1.2014 -0.4411
3 19 9 -1.3779 0.4919
3 19 10 0.9347 0.3489
3 19 11 -0.0577 0.2236
3 19 12 1.8500 1.9323
3 21 0 -2.1302 -0.0929
3 21 1 -4.5083 -0.5314
3 21 2 -3.1384 -0.0886
3 21 3 -4.8469 -0.1762
3 21 4 2.3827 0.5908
3 21 5 0.2600 -0.4990
3 21 6 5.7729 -0.0581
3 21 7 1.4449 -0.8126
3 21 8 1.7121 0.3557
3 21 9 -4.9380 -0.6976
3 21 10 0.9171 0.0051
3 21 11 1.1799 2.1193
3 23 0 -3.0890 -0.2989
3 23 1 -2.1795 0.7667
3 23 2 -0.1347 -0.3231
3 23 3 -0.8380 0.0812
3 23 4 -2.9838 0.4104
3 23 5 3.8347 -0.1152
3 23 6 1.1634 -0.0592
3 23 7 -0.4273 0.0483
3 23 8 1.5077 -1.1359
3 23 9 -0.9276 -1.4628
3 23 10 0.1442 0.5314
3 25 0 0.3096 -0.0041
3 25 1 1.2732 -0.9365
3 25 2 -1.0668 0.2529
3 25 3 -0.0081 0.8739
3 25 4 -0.1130 -1.6125
3 25 5 4.0938 -0.5398
3 25 6 0.5070 0.9472
3 25 7 2.7834 -0.4714
3 25 8 0.8309 0.2425
3 27 0 1.8941 -0.2867
3 27 1 2.0569 1.8505
3 27 2 3.8611 -0.8640
3 27 3 2.3900 -0.9532
3 27 4 2.8652 2.8311
3 27 5 -0.0335 2.0953
3 27 6 -1.8521 0.3296
3 29 0 0.1042 -2.3988
3 29 1 3.0742 0.6430
4 0 0 -1.1186 -9.8128
4 0 1 87.4085 10.4210
4 0 2 -75.3810 -0.4565
4 0 3 -23.3606 2.6717
4 0 4 -5.2374 -9.7152
4 0 5 4.4019 12.7204
4 0 6 15.0969 -6.6681
4 0 7 4.7025 7.5017
4 0 8 3.7419 -16.3329
4 0 9 -0.2981 17.4573
4 0 10 -3.3468 -7.7691
4 0 11 -0.3693 1.1947
4 0 12 -2.7179 -5.9311
4 0 13 5.5096 12.8603
4 0 14 4.1061 -9.2018
4 0 15 -2.6318 -2.4335
4 0 16 0.9090 3.8560
4 2 0 44.0049 5.6578
4 2 1 -25.4765 -8.7080
4 2 2 -80.8316 2.1716
4 2 3 -46.3408 -5.1817
4 2 4 4.9519 5.2724
4 2 5 20.9546 -2.7386
4 2 6 11.1176 1.1379
4 2 7 9.4148 -1.6758
4 2 8 4.6010 1.7065
4 2 9 0.4478 0.4652
4 2 10 0.6985 -2.1131
4 2 11 2.6776 0.8227
4 2 12 1.2792 3.7566
4 2 13 2.3844 -4.5825
4 2 14 5.8353 2.3621
4 2 15 0.0233 -0.3882
4 4 0 41.7881 -2.9293
4 4 1 -76.1231 2.0172
4 4 2 -15.0668 0.1167
4 4 3 -35.9276 1.8379
4 4 4 7.2105 0.4688
4 4 5 12.5985 -0.7047
4 4 6 3.8539 -1.5458
4 4 7 8.4644 2.8526
4 4 8 4.9575 -2.7973
4 4 9 -0.3739 0.9356
4 4 10 2.9829 0.0296
4 4 11 -0.0569 0.9488
4 4 12 3.5290 -2.4988
4 4 13 -0.2793 2.2021
4 4 14 2.8364 0.7440
4 4 15 0.3163 -0.4735
4 6 0 2.9131 1.6364
4 6 1 0.0795 -1.9537
4 6 2 19.7163 0.3551
4 6 3 1.2733 -1.1240
4 6 4 18.9579 0.7238
4 6 5 2.6397 -0.3930
4 6 6 12.5625 0.9948
4 6 7 0.9902 -2.4800
4 6 8 6.2094 2.6938
4 6 9 -0.5743 -0.2761
4 6 10 0.8800 -0.1172
4 6 11 1.3325 -1.3063
4 6 12 2.1126 2.0840
4 6 13 1.5584 -0.7341
4 6 14 1.8489 -0.4543
4 6 15 -1.9379 0.0802
4 8 0 -6.1251 -1.0192
4 8 1 17.5700 1.9243
4 8 2 4.4073 -0.2383
4 8 3 8.5970 1.5217
4 8 4 3.8084 -0.8688
4 8 5 5.6173 -0.4251
4 8 6 11.8981 0.0413
4 8 7 0.7976 1.4484
4 8 8 5.6770 0.1962
4 8 9 -3.1479 -0.9771
4 8 10 1.4969 0.3726
4 8 11 -0.0606 -0.1802
4 8 12 2.4395 -0.4568
4 8 13 0.3308 1.0756
4 8 14 1.0703 0.2602
4 8 15 -6.1073 0.1923
4 10 0 -3.3301 0.9114
4 10 1 2.2910 -1.7566
4 10 2 -3.3866 -0.3724
4 10 3 9.1341 -0.6585
4 10 4 -5.2283 -0.5949
4 10 5 16.0575 0.9151
4 10 6 0.0497 -0.1744
4 10 7 5.0891 -0.7459
4 10 8 1.5992 0.2424
4 10 9 5.2357 0.4905
4 10 10 2.4643 -0.3306
4 10 11 -1.6514 -0.0337
4 10 12 -0.3982 0.3156
4 10 13 2.1571 -0.5510
4 10 14 -0.6911 -0.5509
4 10 15 -4.7857 -1.6751
4 12 0 4.9680 0.1193
4 12 1 7.9922 0.7849
4 12 2 3.8002 -0.1566
4 12 3 4.6255 0.2187
4 12 4 -9.1393 0.1415
4 12 5 7.0341 -0.4719
4 12 6 -4.3778 0.1684
4 12 7 4.5706 0.9116
4 12 8 -0.0554 -0.8366
4 12 9 3.6826 -0.6865
4 12 10 1.4453 -0.3136
4 12 11 3.9445 0.0368
4 12 12 0.2712 -0.3059
4 12 13 0.0501 -0.1640
4 12 14 -0.1663 -0.4962
4 12 15 0.1641 -1.9152
4 14 0 3.5315 0.2646
4 14 1 2.6738 0.0357
4 14 2 6.3939 0.2245
4 14 3 1.8714 -0.1092
4 14 4 1.4111 -0.1548
4 14 5 0.6069 0.2336
4 14 6 3.6566 -0.2770
4 14 7 -0.5564 -0.4663
4 14 8 5.0977 0.1225
4 14 9 2.5723 0.8693
4 14 10 4.8183 -0.7209
4 14 11 4.7386 -0.1402
4 14 12 0.7105 0.2387
4 14 13 -1.0041 -0.8582
4 14 14 -2.9634 -0.3989
4 16 0 4.6318 -0.3208
4 16 1 4.8670 0.1998
4 16 2 7.4815 -0.3775
4 16 3 1.1377 -0.0478
4 16 4 1.4132 0.4747
4 16 5 -1.3256 -0.6311
4 16 6 5.4723 0.3674
4 16 7 0.6734 0.2148
4 16 8 8.3175 -0.0104
4 16 9 0.8405 -0.2220
4 16 10 1.7477 1.2394
4 16 11 -1.5496 0.2658
4 16 12 -1.4645 -0.3295
4 16 13 1.1136 0.8204
4 16 14 -0.1101 -0.1069
4 18 0 3.8528 -0.2972
4 18 1 5.0116 -0.1897
4 18 2 -0.3127 -0.2368
4 18 3 3.8690 -0.1066
4 18 4 9.3905 -0.2421
4 18 5 5.3461 0.4248
4 18 6 5.5808 0.0443
4 18 7 -0.0166 -0.0622
4 18 8 4.5613 -0.3146
4 18 9 0.9429 -0.0170
4 18 10 1.8749 -0.6691
4 18 11 -0.6926 0.2635
4 18 12 -0.1186 1.0321
4 18 13 0.1431 3.0193
4 20 0 0.7919 0.3489
4 20 1 3.6249 -0.0177
4 20 2 4.6801 -0.0488
4 20 3 9.5576 0.1353
4 20 4 5.7271 0.0542
4 20 5 4.9500 -0.2680
4 20 6 2.7843 0.2308
4 20 7 2.9169 0.2899
4 20 8 1.3246 0.4070
4 20 9 3.2057 -0.6468
4 20 10 0.4101 0.8477
4 20 11 2.3196 -0.3709
4 20 12 -2.4362 -5.9910
4 22 0 6.4139 0.4255
4 22 1 5.3997 -0.4229
4 22 2 4.0889 -0.2004
4 22 3 5.5121 0.4819
4 22 4 5.3663 -0.4178
4 22 5 4.9632 0.4699
4 22 6 -1.1985 0.3881
4 22 7 1.5818 -0.4120
4 22 8 -0.6272 -0.8362
4 22 9 2.5334 -0.7066
4 22 10 0.5562 -2.0263
4 24 0 5.2979 -0.1634
4 24 1 1.9666 -0.1273
4 24 2 4.0929 -0.1677
4 24 3 1.7992 -0.0339
4 24 4 6.5897 -0.0435
4 24 5 1.6374 -0.4117
4 24 6 0.6020 -0.7987
4 24 7 1.5121 0.4511
4 24 8 -0.1410 2.1222
4 24 9 -0.7273 2.6879
4 26 0 3.2376 -0.4885
4 26 1 -0.0633 -1.2264
4 26 2 1.5686 0.2842
4 26 3 1.5703 -0.3599
4 26 4 2.6384 1.0001
4 26 5 -2.0562 -1.0795
4 26 6 0.1981 0.1679
4 26 7 -0.7164 -0.0093
4 28 0 2.1894 1.5305
4 28 2 -0.9687 0.8341
4 28 3 -2.6904 1.9734
4 28 4 0.4763 -4.9498
5 1 0 -10.5967 5.4926
5 1 1 -72.3145 -2.9591
5 1 2 23.9992 -3.7810
5 1 3 33.4361 4.7788
5 1 4 10.7640 0.0934
5 1 5 12.4577 -3.9863
5 1 6 -8.7671 -0.7948
5 1 7 2.0852 3.8814
5 1 8 -5.8192 1.8260
5 1 9 -0.2296 -7.4583
5 1 10 -2.8575 5.4649
5 1 11 -3.0155 -2.1720
5 1 12 -0.7859 2.4024
5 1 13 -2.1890 -4.0116
5 1 14 -5.2977 3.2130
5 1 15 -2.3698 -1.1815
5 1 16 -0.2409 -1.6025
5 3 0 -51.1576 -3.5887
5 3 1 30.2321 4.2024
5 3 2 43.1080 0.3960
5 3 3 29.4772 0.8659
5 3 4 14.6015 -5.8764
5 3 5 -8.0464 5.5643
5 3 6 2.0727 -2.7221
5 3 7 -2.3586 1.3226
5 3 8 -4.7246 -0.8439
5 3 9 -1.7382 1.7568
5 3 10 -5.8495 -1.1075
5 3 11 -5.4909 -1.3804
5 3 12 -5.5598 0.8129
5 3 13 0.9051 1.6251
5 3 14 -4.7954 -1.5099
5 3 15 -3.3760 0.5882
5 3 16 -5.6167 -0.7145
5 5 0 -1.9391 0.2149
5 5 1 34.5761 -3.6417
5 5 2 -1.9132 0.7931
5 5 3 -2.3123 0.4378
5 5 4 3.6337 2.6180
5 5 5 -2.3179 -3.2017
5 5 6 4.9917 1.2947
5 5 7 -4.9232 -0.2473
5 5 8 -2.7340 1.2517
5 5 9 -6.0640 -1.9412
5 5 10 -3.4677 0.4475
5 5 11 -3.9401 0.1623
5 5 12 -2.9490 1.4198
5 5 13 -3.9689 -2.0354
5 5 14 -3.6714 0.0667
5 5 15 -2.0203 -0.9102
5 7 0 10.0835 -1.8822
5 7 1 0.6260 1.4534
5 7 2 -7.4247 0.3958
5 7 3 -0.8414 -0.9015
5 7 4 -7.5440 -1.0706
5 7 5 4.4626 0.9490
5 7 6 -7.1595 -0.6610
5 7 7 -3.0828 0.7813
5 7 8 -0.9644 -1.4276
5 7 9 -3.6282 1.4943
5 7 10 -0.9791 -0.8613
5 7 11 -5.9960 1.0808
5 7 12 -3.4903 -1.4202
5 7 13 -2.6586 1.9535
5 7 14 -3.3613 -0.6457
5 7 15 0.1382 -0.6608
5 9 0 0.9955 0.7559
5 9 1 0.4971 -1.4053
5 9 2 5.7309 0.6937
5 9 3 2.7594 0.3790
5 9 4 3.5093 2.0709
5 9 5 1.7088 -2.3088
5 9 6 -4.0031 0.9025
5 9 7 -1.6443 -0.8297
5 9 8 -3.5130 1.6069
5 9 9 -3.1355 -0.6675
5 9 10 -3.8635 -0.2309
5 9 11 -1.7301 -0.6536
5 9 12 -0.1437 0.3284
5 9 13 -4.5990 -1.7338
5 9 14 -4.7145 -0.6083
5 11 0 2.9571 -1.0525
5 11 1 2.1396 1.4474
5 11 2 7.2041 -0.5530
5 11 3 -6.1889 -0.3490
5 11 4 9.7402 -1.4555
5 11 5 -6.4576 1.2687
5 11 6 5.2795 -0.4433
5 11 7 -1.3649 0.4614
5 11 8 -0.4292 -0.5187
5 11 9 -2.0889 0.7410
5 11 10 -2.4713 -0.0965
5 11 11 0.5945 0.0203
5 11 12 0.2736 -0.3170
5 11 13 -1.4274 1.1012
5 11 14 -3.1513 -0.3836
5 11 15 -1.7746 0.7620
5 13 0 5.2140 0.7405
5 13 1 -0.5254 -1.3012
5 13 2 2.3518 -0.0421
5 13 3 -3.8646 -0.0546
5 13 4 5.4705 0.3442
5 13 5 -2.3217 -0.8850
5 13 6 1.8555 0.3689
5 13 7 -0.0512 -0.1734
5 13 8 -0.3873 0.6029
5 13 9 0.4260 -0.6550
5 13 10 -0.6231 0.4902
5 13 11 -2.8367 -0.6218
5 13 12 -5.0808 0.3952
5 13 13 -0.1420 -0.9401
5 13 14 -0.0397 0.4403
5 15 0 4.1499 -0.2527
5 15 1 2.7233 0.5735
5 15 2 -3.4854 0.0101
5 15 3 0.1612 -0.0578
5 15 4 -0.5315 -0.4355
5 15 5 2.4335 0.9204
5 15 6 -2.4137 -0.8770
5 15 7 -1.4518 0.5771
5 15 8 -6.3760 -1.0581
5 15 9 -4.3424 0.6024
5 15 10 -2.2567 0.3826
5 15 11 -3.2301 0.8655
5 15 12 0.5579 -0.2248
5 15 13 -2.2975 1.7922
5 15 14 0.1690 -0.5457
5 17 0 0.4457 0.6648
5 17 1 -0.0401 -0.6862
5 17 2 0.0365 0.0701
5 17 3 2.7926 0.1205
5 17 4 -2.5100 0.2113
5 17 5 -0.1944 -0.5872
5 17 6 -5.3064 0.5503
5 17 7 0.5142 -0.3298
5 17 8 -6.0879 0.5785
5 17 9 -1.9906 -0.3093
5 17 10 -3.6135 -0.6199
5 17 11 -0.8230 -0.2850
5 17 12 -1.5608 -0.6739
5 17 13 -2.6613 -3.2963
5 19 0 3.6604 -0.2966
5 19 1 2.9157 0.2681
5 19 2 3.6510 -0.0007
5 19 3 3.2442 0.1582
5 19 4 -5.3804 -0.3821
5 19 5 -1.5170 0.3658
5 19 6 -4.6786 -0.5090
5 19 7 -1.6179 0.1725
5 19 8 -5.5977 -0.8439
5 19 9 -2.6217 0.8464
5 19 10 -2.4935 0.3563
5 19 11 -3.2993 -0.5142
5 19 12 -1.0640 -0.0119
5 21 0 2.6074 -0.0443
5 21 1 2.1364 -0.6631
5 21 2 0.8076 0.0296
5 21 3 -1.4473 0.2200
5 21 4 -2.0325 0.3114
5 21 5 -2.5784 -0.4192
5 21 6 -0.9202 0.4455
5 21 7 -2.5370 -0.0635
5 21 8 -2.5663 0.4273
5 21 9 -0.4558 0.5445
5 21 10 -0.7648 0.6972
5 21 11 -0.9290 0.0795
5 23 0 -0.6317 0.3039
5 23 1 -1.0312 0.6960
5 23 2 -1.6702 0.7561
5 23 3 0.9768 -0.8904
5 23 4 -1.6728 -0.5519
5 23 5 -3.8182 0.8850
5 23 6 0.3896 -0.4453
5 23 7 -1.8067 1.5010
5 23 8 -1.1461 -0.1130
5 23 9 -1.4062 -0.0331
5 23 10 -0.2145 2.2369
5 25 0 -2.3860 0.0512
5 25 1 0.7839 -0.4118
5 25 2 -1.6649 0.1919
5 25 3 -0.8813 0.3729
5 25 4 -5.0376 0.1951
5 25 5 -2.0389 -1.3717
5 25 6 0.5893 0.2160
5 25 7 -0.7170 -2.4692
5 25 8 -1.0969 -0.2186
5 27 0 -2.4338 0.4275
5 27 1 0.1780 0.5107
5 27 2 1.9741 -1.2209
5 27 3 2.7042 -1.0080
5 27 4 -3.6764 -2.3686
5 27 5 1.8981 9.3009
5 27 6 0.5864 -1.7717
5 29 0 0.2255 -1.7126
6 0 0 -24.7645 -39.4661
6 0 1 48.0958 12.6767
6 0 2 33.2571 7.6960
6 0 3 -7.6983 2.2587
6 0 4 9.5721 -17.5192
6 0 5 -28.2454 18.0787
6 0 6 -0.3704 -2.1177
6 0 7 -15.5470 -7.0535
6 0 8 -3.5050 -1.9982
6 0 9 -10.6925 13.0726
6 0 10 -2.1689 -11.3735
6 0 11 -3.1883 4.7797
6 0 12 -1.3711 -5.0410
6 0 13 -0.5155 9.3401
6 0 14 0.3711 -9.3998
6 0 15 1.4016 4.4115
6 0 16 -3.6446 -1.5242
6 2 0 12.2714 3.8266
6 2 1 18.7493 -3.8664
6 2 2 -16.7384 -0.9287
6 2 3 -17.1166 -2.1964
6 2 4 -8.0748 5.2007
6 2 5 -11.9781 -7.5949
6 2 6 -4.7197 5.4208
6 2 7 -11.8268 -3.9305
6 2 8 -3.0103 4.1048
6 2 9 -7.4148 -3.3659
6 2 10 1.1422 1.9341
6 2 11 0.2372 -0.7308
6 2 12 2.1512 0.6644
6 2 13 -5.0234 -1.1101
6 2 14 0.3151 -0.8711
6 2 15 3.6556 0.5170
6 2 16 2.7605 -0.2856
6 4 0 -7.3607 -4.0428
6 4 1 -25.8728 2.7416
6 4 2 -32.7761 0.7265
6 4 3 15.1900 2.2856
6 4 4 -11.4841 -2.1745
6 4 5 2.5700 0.8224
6 4 6 -18.4081 -0.7744
6 4 7 -6.9807 1.1386
6 4 8 -5.9986 -0.5450
6 4 9 -1.9574 -0.4168
6 4 10 -0.3122 -0.2664
6 4 11 0.1045 1.6325
6 4 12 -1.1312 -2.9154
6 4 13 -3.7041 1.2467
6 4 14 -1.8584 0.0041
6 4 15 -1.5443 -0.7865
6 4 16 3.0717 -1.4774
6 6 0 -17.9075 2.4216
6 6 1 -12.8083 -0.3674
6 6 2 -4.4705 -1.5155
6 6 3 12.5893 -0.8110
6 6 4 -1.3325 -0.8132
6 6 5 -2.6850 0.9928
6 6 6 -14.0901 0.1233
6 6 7 0.0211 -0.1721
6 6 8 -11.7093 -0.2598
6 6 9 1.5225 0.4431
6 6 10 -2.5684 -0.0446
6 6 11 3.1373 -0.7892
6 6 12 -1.3631 1.9481
6 6 13 -0.4345 -0.9105
6 6 14 -1.5729 -1.5766
6 6 15 -3.4970 -1.1928
6 8 0 5.1391 -1.4771
6 8 1 0.7150 0.1175
6 8 2 6.6555 0.6674
6 8 3 -8.2519 0.5160
6 8 4 3.2150 -0.8886
6 8 5 -14.5268 0.3542
6 8 6 -7.4918 -0.6483
6 8 7 -1.4299 1.3085
6 8 8 -5.8941 -0.8995
6 8 9 1.1137 -0.7502
6 8 10 -3.3708 -0.3961
6 8 11 2.2280 0.7167
6 8 12 -1.8024 -0.7402
6 8 13 -1.3482 -0.9176
6 8 14 -1.6072 0.7952
6 8 15 0.7633 0.5444
6 10 0 6.3791 0.3408
6 10 1 -2.2646 -0.5064
6 10 2 -4.7911 -0.3053
6 10 3 -7.1712 -0.6579
6 10 4 -3.9774 0.7521
6 10 5 -4.1964 0.2979
6 10 6 -5.5675 0.0029
6 10 7 -7.1389 -0.6079
6 10 8 -2.5111 -0.6176
6 10 9 -1.7598 0.5678
6 10 10 0.4351 0.5560
6 10 11 -0.1292 -0.1965
6 10 12 -4.1480 0.6832
6 10 13 -1.0416 0.6740
6 10 14 1.6486 -1.0882
6 12 0 -8.4187 -0.3373
6 12 1 -2.4824 0.1389
6 12 2 -10.5725 0.4313
6 12 3 2.9070 0.2201
6 12 4 -7.7487 0.3271
6 12 5 -2.7668 -0.5400
6 12 6 -6.7217 0.1649
6 12 7 -6.2908 0.2390
6 12 8 -0.9095 0.8194
6 12 9 -6.0061 -0.6905
6 12 10 -1.5855 0.1745
6 12 11 -5.8200 1.0319
6 12 12 1.0947 -0.7373
6 12 13 -3.0723 -0.5530
6 12 14 0.3255 1.3740
6 14 0 -8.9838 0.1687
6 14 1 -5.0109 -0.1574
6 14 2 -6.2913 -0.4847
6 14 3 -3.2892 -0.2251
6 14 4 -3.8845 -0.2513
6 14 5 -1.0020 0.0956
6 14 6 -3.1368 0.1634
6 14 7 -2.2432 -0.9132
6 14 8 -2.7671 -0.0309
6 14 9 -1.8432 0.8267
6 14 10 -3.1113 -0.5585
6 14 11 0.0665 -0.7252
6 14 12 0.8345 0.4672
6 14 13 -1.1782 0.7394
6 14 14 0.3366 -1.0305
6 16 0 -3.4735 -0.1272
6 16 1 -4.1973 -0.2832
6 16 2 -1.6987 0.0155
6 16 3 -3.6076 0.1988
6 16 4 -4.1007 -0.2589
6 16 5 -5.6192 -0.0202
6 16 6 -2.8325 0.1356
6 16 7 -3.1449 0.0842
6 16 8 -0.4644 0.3717
6 16 9 -0.8519 -0.9663
6 16 10 -0.7383 0.5729
6 16 11 1.1920 0.0314
6 16 12 -1.4474 -0.4884
6 16 13 0.9720 -2.2224
6 18 0 -1.3126 0.2692
6 18 1 -1.3364 0.3237
6 18 2 -2.7879 0.5131
6 18 3 -8.3772 -0.0039
6 18 4 -0.7898 0.3410
6 18 5 -3.8645 0.2431
6 18 6 0.3166 -0.2751
6 18 7 -4.1881 -0.0354
6 18 8 -0.0257 -0.4119
6 18 9 -1.2872 0.6070
6 18 10 1.2650 -0.9161
6 18 11 -0.1082 -1.5198
6 18 12 1.4517 0.0756
6 20 0 -3.1204 -0.3694
6 20 1 -3.7878 0.1388
6 20 2 -4.1460 0.2262
6 20 3 -7.5715 -0.1306
6 20 4 -1.4120 -0.1485
6 20 5 -3.8034 0.0808
6 20 6 -1.3377 -0.2878
6 20 7 -2.4150 -0.4971
6 20 8 3.0157 0.6983
6 20 9 -2.3841 0.1172
6 20 10 0.1342 1.7560
6 20 11 2.3352 3.2426
6 22 0 -5.0472 0.0323
6 22 1 -2.1145 0.0772
6 22 2 -1.7526 -0.0433
6 22 3 -2.3809 -0.4980
6 22 4 -2.9370 0.5670
6 22 5 -2.2011 -0.1672
6 22 6 -3.1106 0.5794
6 22 7 -2.4628 -0.1619
6 22 8 0.5574 -0.9622
6 22 9 -1.6331 0.5945
6 22 10 0.6965 -1.5613
6 24 0 -1.8456 -0.3731
6 24 1 -1.4388 0.8453
6 24 2 -1.1220 -0.3711
6 24 3 -2.2216 1.4431
6 24 4 -2.6880 -0.7997
6 24 5 1.6770 0.0789
6 24 6 -0.3865 -0.0544
6 24 7 -0.8075 0.9544
6 24 8 -0.7386 1.8087
6 26 0 0.8916 0.7174
6 26 1 -0.1005 0.4049
6 26 2 -1.9932 0.8425
6 26 3 -2.1920 -1.0382
6 26 4 3.5906 1.8999
6 26 5 1.4611 -1.9830
6 26 6 -2.5929 0.9269
6 28 0 -0.2551 -3.2662
6 28 1 1.4033 1.0763
6 28 2 -3.3724 1.9738
6 28 3 -4.6784 1.5464
7 1 0 -0.9106 17.3392
7 1 1 -10.9170 -2.2601
7 1 2 -27.7099 -1.8044
7 1 3 -4.8418 -4.2078
7 1 4 -24.8766 10.1540
7 1 5 2.9305 -6.0495
7 1 6 -6.6871 -1.4329
7 1 7 5.3663 6.1175
7 1 8 0.3719 -1.9459
7 1 9 8.8124 -4.1956
7 1 10 0.5582 2.1919
7 1 11 5.0212 3.3470
7 1 12 1.8753 -1.5876
7 1 13 4.0372 -3.6898
7 1 14 1.2311 5.4998
7 1 15 -2.2237 -3.8201
7 3 0 1.9960 -5.7987
7 3 1 -8.4862 0.7021
7 3 2 28.9579 2.5149
7 3 3 -12.4150 -1.5705
7 3 4 -6.0419 -4.5909
7 3 5 -11.4442 4.4497
7 3 6 1.0664 0.3245
7 3 7 5.2926 -0.8537
7 3 8 2.2847 -3.9690
7 3 9 6.0438 5.6072
7 3 10 0.6114 -2.6662
7 3 11 1.9741 -0.1445
7 3 12 1.0203 0.1422
7 3 13 7.6307 1.6347
7 3 14 5.6709 -2.1036
7 3 15 0.7279 0.6783
7 5 0 20.0740 4.0302
7 5 1 0.7345 -0.9366
7 5 2 22.4588 -0.3511
7 5 3 -34.7457 -1.4023
7 5 4 -7.9243 4.2089
7 5 5 -13.9794 -3.1720
7 5 6 12.4457 0.7622
7 5 7 0.7778 -0.1553
7 5 8 8.6839 1.5545
7 5 9 1.4364 -2.8980
7 5 10 2.9350 1.2146
7 5 11 1.8331 0.5212
7 5 12 6.6023 0.4173
7 5 13 5.3833 -2.9482
7 5 14 3.0322 0.8144
7 5 15 7.4542 0.3209
7 7 0 -6.5499 -2.1707
7 7 1 -8.4453 2.3032
7 7 2 -13.2381 0.5173
7 7 3 -8.7004 0.5080
7 7 4 -11.6293 -3.0818
7 7 5 -1.6998 1.5146
7 7 6 10.3633 0.6136
7 7 7 -4.1326 -0.5052
7 7 8 11.3879 -0.8613
7 7 9 1.5766 0.8581
7 7 10 5.9955 0.3931
7 7 11 -0.9986 -0.5706
7 7 12 1.1828 -1.4498
7 7 13 2.0294 2.1853
7 7 14 6.1858 -0.3858
7 7 15 5.8536 1.4274
7 9 0 -20.6606 1.7205
7 9 1 -5.3142 -0.6202
7 9 2 -22.2951 -0.8392
7 9 3 4.4958 0.1956
7 9 4 -9.3150 1.3274
7 9 5 4.8227 -0.9669
7 9 6 5.3339 -0.0282
7 9 7 3.2890 -0.1986
7 9 8 4.0440 1.4358
7 9 9 -2.1534 -1.5893
7 9 10 3.3942 0.2019
7 9 11 -1.2753 0.1360
7 9 12 2.1130 1.2907
7 9 13 1.9213 -1.7823
7 9 14 4.0625 0.1583
7 11 0 -6.5229 -0.6186
7 11 1 -6.5421 0.4958
7 11 2 -3.3971 -0.0966
7 11 3 -1.4061 0.2695
7 11 4 -3.3273 -2.0459
7 11 5 1.0427 1.5360
7 11 6 -1.5098 0.0295
7 11 7 8.2958 0.4319
7 11 8 -1.4347 -1.7879
7 11 9 3.5071 1.0001
7 11 10 -1.5349 -0.6983
7 11 11 0.8820 0.3171
7 11 12 0.2915 -0.2754
7 11 13 2.5951 1.4436
7 11 14 1.8045 0.7776
7 13 0 1.6503 0.3590
7 13 1 -4.2785 -0.5874
7 13 2 2.1917 0.2709
7 13 3 -5.0245 -0.0398
7 13 4 -2.8558 1.7001
7 13 5 -1.5855 -0.8560
7 13 6 0.0082 -0.0929
7 13 7 1.5892 0.2010
7 13 8 -1.9658 0.9138
7 13 9 3.5855 -0.6156
7 13 10 0.9564 -0.1337
7 13 11 4.0865 -0.6563
7 13 12 -2.4940 0.1500
7 13 13 1.8825 -1.8478
7 13 14 0.9224 -1.7208
7 15 0 -4.0267 -0.8298
7 15 1 -5.4258 0.7529
7 15 2 -2.3381 0.0262
7 15 3 -3.9192 0.2237
7 15 4 1.7618 -0.4696
7 15 5 -1.2561 0.7194
7 15 6 1.9471 -0.0137
7 15 7 -0.5374 -0.0634
7 15 8 1.9339 -0.8115
7 15 9 0.5786 0.6755
7 15 10 2.7297 0.2161
7 15 11 -1.5486 0.0680
7 15 12 0.0065 -1.2254
7 15 13 3.4365 0.4459
7 17 0 -6.1538 0.0013
7 17 1 -5.8352 -0.2566
7 17 2 -3.2347 -0.0964
7 17 3 -2.4947 -0.6541
7 17 4 -1.5694 0.6261
7 17 5 1.1772 -0.8779
7 17 6 -0.1696 0.2876
7 17 7 -0.3703 -0.0931
7 17 8 0.2684 0.9140
7 17 9 2.6654 -0.5285
7 17 10 1.9255 -0.5325
7 17 11 2.4782 0.4650
7 17 12 1.2761 1.7465
7 19 0 -4.9105 -0.1829
7 19 1 -7.1829 0.5236
7 19 2 -6.0211 0.0740
7 19 3 0.9775 0.6556
7 19 4 -2.0820 -0.8179
7 19 5 -0.7872 0.4662
7 19 6 -1.7035 -0.0805
7 19 7 0.9662 -0.0348
7 19 8 -0.8101 -0.1454
7 19 9 1.7997 0.0266
7 19 10 -0.4847 0.3801
7 19 11 -0.0203 -0.9224
7 21 0 -2.3064 0.1537
7 21 1 -5.1965 -0.2529
7 21 2 -2.5214 -0.1552
7 21 3 0.8141 0.0909
7 21 4 -0.7662 1.0409
7 21 5 2.3916 -0.4796
7 21 6 0.0978 0.0859
7 21 7 2.6778 0.0300
7 21 8 -3.6396 0.6675
7 21 9 3.8153 -0.8148
7 21 10 0.6600 -2.2032
7 23 0 1.2383 0.1079
7 23 1 -2.3487 0.5138
7 23 2 -0.6017 -0.2402
7 23 3 -0.9893 0.1413
7 23 4 2.7152 -1.2701
7 23 5 1.7776 0.9192
7 23 6 -0.6153 -0.0216
7 23 7 1.2457 -0.3938
7 23 8 2.5496 -0.5606
7 23 9 2.1716 -1.6011
7 25 0 -1.7391 -0.4875
7 25 1 -2.3810 -1.6907
7 25 2 -0.1321 0.2035
7 25 3 -1.1319 -1.2483
7 25 4 1.3940 2.4801
7 25 5 -1.3371 -0.5973
7 25 6 -1.5270 0.9605
7 25 7 0.0687 -3.5328
7 27 0 -1.1761 1.2906
7 27 1 -4.1666 2.9426
7 27 2 0.8555 -1.0287
7 27 3 1.7525 3.4608
7 27 4 -1.6427 -6.5814
8 0 0 12.3601 -21.1449
8 0 1 -12.4370 2.8869
8 0 2 25.6842 1.4730
8 0 3 10.7720 15.6562
8 0 4 25.7082 -27.3401
8 0 5 16.2001 15.7628
8 0 6 12.4634 2.0137
8 0 7 9.6982 -2.0762
8 0 8 5.2352 -11.9132
8 0 9 -0.3005 16.5920
8 0 10 4.7478 -3.9355
8 0 11 -1.0547 -7.4580
8 0 12 -0.3870 1.6804
8 0 13 -0.8957 10.0130
8 0 14 3.5536 -10.3701
8 0 15 3.8406 2.4044
8 2 0 3.3783 7.5658
8 2 1 10.0536 3.9725
8 2 2 0.6230 -0.6232
8 2 3 3.9974 -2.2293
8 2 4 10.3555 2.0857
8 2 5 13.2309 0.6578
8 2 6 11.0453 -2.1822
8 2 7 5.4310 -0.2546
8 2 8 5.6825 4.5976
8 2 9 0.8623 -5.1384
8 2 10 5.7766 2.4328
8 2 11 2.5985 -1.8316
8 2 12 2.1045 3.2340
8 2 13 -3.1676 -3.2057
8 2 14 -4.3838 2.0250
8 2 15 3.8945 1.4120
8 4 0 -18.3716 -0.8181
8 4 1 8.2214 0.4199
8 4 2 -30.2938 -0.6398
8 4 3 19.4689 2.8296
8 4 4 14.7949 -1.8125
8 4 5 21.0305 1.3851
8 4 6 6.6467 -0.3227
8 4 7 3.0575 1.3577
8 4 8 4.2745 -2.0765
8 4 9 1.5484 0.8323
8 4 10 2.1522 0.5548
8 4 11 0.5962 -0.1787
8 4 12 -2.0141 -1.4489
8 4 13 -3.3561 0.8058
8 4 14 -1.3947 0.7670
8 4 15 -1.8879 0.6844
8 6 0 -9.5843 1.1081
8 6 1 6.4795 -1.0258
8 6 2 -2.1329 0.3079
8 6 3 18.0520 -2.5429
8 6 4 13.7908 1.5431
8 6 5 13.7314 0.2466
8 6 6 -1.6000 0.2228
8 6 7 7.6472 -1.2801
8 6 8 -1.1794 0.4443
8 6 9 -0.6107 0.4642
8 6 10 -0.8557 -0.2454
8 6 11 0.3323 -0.2626
8 6 12 -2.7565 0.8797
8 6 13 -2.3667 0.3738
8 6 14 0.6012 0.0329
8 6 15 -5.0999 -0.0702
8 8 0 11.6930 0.0438
8 8 1 -2.8236 0.1170
8 8 2 23.5692 0.5643
8 8 3 2.1954 0.8564
8 8 4 12.1147 0.7639
8 8 5 3.2652 -0.8555
8 8 6 -4.4118 0.3143
8 8 7 6.1419 0.1067
8 8 8 -0.8660 -0.4260
8 8 9 4.9122 0.5471
8 8 10 -2.1799 -0.3027
8 8 11 -0.1950 0.8262
8 8 12 0.7271 -0.7308
8 8 13 2.4768 -0.9819
8 8 14 -3.2453 0.8301
8 10 0 7.3667 -0.2668
8 10 1 -1.8021 -0.0243
8 10 2 16.3402 0.3409
8 10 3 0.6553 -0.8260
8 10 4 8.0062 0.5460
8 10 5 0.4467 0.2460
8 10 6 7.0814 0.1506
8 10 7 -0.6868 -0.6511
8 10 8 0.7238 0.3771
8 10 9 3.2176 0.2666
8 10 10 1.9604 0.7651
8 10 11 3.5778 -1.0005
8 10 12 1.4653 -0.8537
8 10 13 1.5453 1.1270
8 10 14 -0.8102 -0.5895
8 12 0 0.0726 0.0034
8 12 1 3.9967 0.4101
8 12 2 2.9180 -0.3081
8 12 3 5.5339 0.7180
8 12 4 11.2934 -0.4573
8 12 5 2.2210 -0.6684
8 12 6 5.8032 0.1757
8 12 7 -2.3679 0.4036
8 12 8 7.2395 0.3811
8 12 9 1.8029 -0.8327
8 12 10 5.0210 -0.1071
8 12 11 2.2142 0.0385
8 12 12 2.0807 0.0256
8 12 13 2.3819 -1.8142
8 12 14 0.1445 -0.4564
8 14 0 2.8761 -0.2217
8 14 1 5.6375 -0.4212
8 14 2 1.7790 0.3624
8 14 3 9.1573 -0.1790
8 14 4 4.8813 -0.1195
8 14 5 6.9043 1.0592
8 14 6 2.6183 -0.4835
8 14 7 3.5238 0.3078
8 14 8 4.1331 -0.3859
8 14 9 2.0877 0.3697
8 14 10 3.0643 -0.1779
8 14 11 0.8943 -0.4331
8 14 12 4.2030 0.0831
8 14 13 -0.8119 2.7749
8 16 0 5.7721 0.5408
8 16 1 9.0638 -0.1010
8 16 2 2.3196 -0.1790
8 16 3 8.0981 0.4721
8 16 4 3.0146 0.1844
8 16 5 2.4770 -0.4066
8 16 6 -0.2027 0.1185
8 16 7 2.7480 0.2529
8 16 8 2.4751 0.2205
8 16 9 2.1929 -0.2703
8 16 10 -0.3662 0.1116
8 16 11 0.2540 1.3458
8 16 12 1.3703 1.4033
8 18 0 1.5474 -0.1139
8 18 1 4.8645 0.2656
8 18 2 3.7102 0.0336
8 18 3 5.9415 -0.3829
8 18 4 5.2812 0.0378
8 18 5 6.5464 0.2085
8 18 6 3.4210 -0.3986
8 18 7 5.6774 0.5241
8 18 8 3.7669 -0.1938
8 18 9 2.7717 0.7652
8 18 10 3.3850 -0.1605
8 18 11 -1.5338 -1.3554
8 18 12 -0.8520 -3.0238
8 20 0 3.5497 0.0966
8 20 1 10.2349 -0.3392
8 20 2 7.1195 -0.7401
8 20 3 3.3755 0.0179
8 20 4 3.4018 -0.0834
8 20 5 2.7638 -0.3962
8 20 6 5.0028 0.2010
8 20 7 2.2053 -0.2436
8 20 8 4.8961 -0.2215
8 20 9 0.2548 -0.9825
8 20 10 0.2711 -0.8271
8 22 0 0.1863 0.1686
8 22 1 5.1148 -0.3175
8 22 2 2.8118 0.7613
8 22 3 1.6926 -0.5262
8 22 4 3.3381 -0.0070
8 22 5 -1.1690 0.5333
8 22 6 2.0555 -0.2278
8 22 7 0.4536 0.7948
8 22 8 2.2521 -0.1658
8 22 9 -2.0303 0.4482
8 24 0 0.9371 -0.1579
8 24 1 3.6181 -0.2151
8 24 2 0.8969 -0.1512
8 24 3 2.7404 0.9652
8 24 4 -1.8849 0.1009
8 24 5 -4.5203 -0.2777
8 24 6 2.8489 -0.7369
8 24 7 3.5206 -0.5463
8 24 8 -0.0317 2.4091
8 26 0 1.0042 0.9102
8 26 1 1.8564 -0.2392
8 26 2 0.4530 -1.2256
8 26 3 3.7888 -2.6603
8 26 4 1.4072 -1.7807
8 26 5 3.0087 1.3137
8 28 0 -0.3287 -2.0257
8 28 1 4.3828 -5.4729
9 1 0 -4.2746 1.2491
9 1 1 14.9764 -1.6749
9 1 2 1.1936 -2.8653
9 1 3 -4.3839 -2.3363
9 1 4 4.0069 9.4558
9 1 5 -11.3098 -6.1646
9 1 6 0.0377 1.1731
9 1 7 -6.7782 -2.4907
9 1 8 2.0027 6.3795
9 1 9 -0.7422 -5.2567
9 1 10 -3.7374 0.8733
9 1 11 -2.6448 3.5527
9 1 12 -2.2379 -2.0138
9 1 13 -0.3505 -2.0464
9 1 14 -0.2025 2.6196
9 1 15 -3.2688 1.1935
9 3 0 15.9144 -2.9907
9 3 1 1.8111 -0.3748
9 3 2 18.7578 -0.0363
9 3 3 6.2736 1.8435
9 3 4 1.9601 -2.4831
9 3 5 -5.6810 0.4449
9 3 6 -6.4516 1.6507
9 3 7 -0.5156 -2.0203
9 3 8 -2.1064 -1.5660
9 3 9 -1.5674 2.9578
9 3 10 -2.6858 -0.3943
9 3 11 -3.5858 -1.0559
9 3 12 -3.4003 -2.4346
9 3 13 -4.6251 3.5228
9 3 14 2.3797 -1.6346
9 3 15 -2.4530 0.4200
9 5 0 19.2396 2.7157
9 5 1 8.7461 0.6750
9 5 2 18.8120 -0.6681
9 5 3 0.9551 0.1525
9 5 4 -9.0590 2.4241
9 5 5 -6.5896 0.3067
9 5 6 -3.3428 -0.9622
9 5 7 1.3527 -0.5547
9 5 8 -6.0417 2.8435
9 5 9 -1.4705 -1.3633
9 5 10 -4.1890 -0.3325
9 5 11 -2.2985 0.4741
9 5 12 1.6250 1.8223
9 5 13 2.4078 -1.5427
9 5 14 -3.6934 1.4691
9 5 15 0.2475 1.8439
9 7 0 7.7603 -0.6383
9 7 1 15.1890 0.5531
9 7 2 -2.8351 -0.9423
9 7 3 3.4175 0.9932
9 7 4 -2.0064 -2.6610
9 7 5 0.1619 1.4966
9 7 6 4.3238 -0.5113
9 7 7 -3.0768 1.6859
9 7 8 -3.9898 -2.4415
9 7 9 -1.2878 1.4025
9 7 10 -1.1198 0.7919
9 7 11 0.7268 -0.4501
9 7 12 0.3854 -1.5571
9 7 13 -0.4620 2.0327
9 7 14 -2.8600 1.0245
9 9 0 3.5776 1.0823
9 9 1 19.8427 -1.1534
9 9 2 -1.9247 0.4633
9 9 3 4.3992 -0.7728
9 9 4 0.4925 2.0572
9 9 5 3.9832 -0.0954
9 9 6 2.6404 -0.4461
9 9 7 -2.1073 -0.5501
9 9 8 -0.0229 1.5457
9 9 9 -4.6698 -0.4168
9 9 10 -2.7764 -0.4957
9 9 11 -1.1634 -0.2146
9 9 12 1.0541 1.2490
9 9 13 -1.8572 -1.6302
9 9 14 0.6301 -1.6030
9 11 0 8.3901 -0.6762
9 11 1 10.0129 0.6672
9 11 2 3.6279 -0.0636
9 11 3 4.5114 0.1837
9 11 4 -3.4913 -0.9207
9 11 5 2.6601 0.4454
9 11 6 -4.6150 0.2922
9 11 7 0.6780 0.2368
9 11 8 1.2192 -1.4673
9 11 9 -0.5674 0.7119
9 11 10 -1.6269 0.4677
9 11 11 -6.9653 0.8686
9 11 12 0.4613 -0.8082
9 11 13 -0.9747 1.1229
9 11 14 -0.5436 1.8429
9 13 0 2.3690 0.8269
9 13 1 6.2083 -0.4676
9 13 2 9.0876 0.6714
9 13 3 1.9666 -0.3974
9 13 4 -4.1328 1.1536
9 13 5 -4.0013 -0.8686
9 13 6 -0.6602 0.0931
9 13 7 2.4283 -0.8829
9 13 8 -2.9562 1.4477
9 13 9 -1.8569 -0.1353
9 13 10 -5.0724 -0.2580
9 13 11 -2.5887 -0.3389
9 13 12 0.0824 1.0352
9 13 13 -0.8407 0.6000
9 15 0 1.7618 -0.5257
9 15 1 -0.9610 0.9085
9 15 2 5.1340 -0.7870
9 15 3 -2.1601 0.4256
9 15 4 0.3671 -1.0530
9 15 5 -0.7013 -0.0294
9 15 6 1.3008 0.2827
9 15 7 2.6911 0.2939
9 15 8 1.5786 -1.0883
9 15 9 1.7574 -0.1746
9 15 10 -2.0832 0.8069
9 15 11 0.1131 0.6628
9 15 12 -3.1526 -0.5996
9 17 0 3.7106 0.6706
9 17 1 1.8218 -1.0973
9 17 2 8.3108 0.5318
9 17 3 2.0366 -0.3938
9 17 4 1.3977 0.3609
9 17 5 -2.6060 0.1545
9 17 6 2.6751 0.0999
9 17 7 0.6350 -0.2008
9 17 8 0.4581 1.1041
9 17 9 -2.5531 -0.3047
9 17 10 -2.6871 -0.7784
9 17 11 1.5589 -1.0965
9 17 12 0.2982 0.9922
9 19 0 5.0186 -0.3846
9 19 1 0.6601 0.5008
9 19 2 4.2536 -0.1548
9 19 3 -0.0661 0.4809
9 19 4 1.4404 -0.6175
9 19 5 -3.7914 0.3840
9 19 6 -2.9732 -0.0327
9 19 7 -2.9104 0.1778
9 19 8 -0.6479 -1.2945
9 19 9 -0.5435 0.1064
9 19 10 -2.7261 1.6412
9 21 0 3.6032 0.7644
9 21 1 -3.0467 -0.6610
9 21 2 -0.3515 0.4644
9 21 3 2.9841 -1.1276
9 21 4 -1.0479 0.4168
9 21 5 1.1905 -0.6155
9 21 6 -0.9350 0.2230
9 21 7 0.1977 -0.1056
9 21 8 -2.1112 0.5144
9 21 9 -1.0785 0.4946
9 23 0 2.6182 -1.3304
9 23 1 1.1129 1.5793
9 23 2 2.2952 -1.0574
9 23 3 3.4484 1.1355
9 23 4 -0.3697 -0.8576
9 23 5 4.8506 -0.1241
9 23 6 0.6119 -0.2161
9 23 7 -2.3911 1.2782
9 23 8 -0.4253 -1.2040
9 25 0 1.5013 1.0635
9 25 1 2.1459 -1.8657
9 25 2 1.9143 0.9372
9 25 3 -1.8006 -0.9187
9 25 4 -1.1471 2.8344
9 25 5 4.5450 -0.5071
9 25 6 0.3641 0.1143
9 27 0 0.0158 -1.6947
9 27 1 0.9878 1.2710
9 27 2 2.9605 1.1085
9 27 3 -1.8839 6.0019
10 0 0 12.6675 -5.8376
10 0 1 -9.3244 4.2033
10 0 2 -18.6244 -0.1525
10 0 3 7.0235 4.4102
10 0 4 -18.0356 -10.6755
10 0 5 11.0900 7.8906
10 0 6 -8.6355 -4.1364
10 0 7 6.0530 8.3725
10 0 8 -8.3231 -15.0775
10 0 9 -0.6800 11.9678
10 0 10 -2.1213 -2.8878
10 0 11 -4.3253 0.1328
10 0 12 -1.9393 -5.5345
10 0 13 -2.0019 10.0210
10 0 14 0.8097 -5.2483
10 0 15 0.3088 -4.6864
10 2 0 0.0483 5.0579
10 2 1 -6.0163 -4.6959
10 2 2 -11.0104 1.8954
10 2 3 -3.2777 -4.5850
10 2 4 -13.7174 3.2083
10 2 5 -1.3016 -0.5582
10 2 6 -5.7779 0.1964
10 2 7 -0.7871 -0.9428
10 2 8 -9.1260 1.5252
10 2 9 -1.7133 0.5066
10 2 10 -0.6036 -2.1289
10 2 11 1.1548 0.0722
10 2 12 1.2677 3.7085
10 2 13 5.9321 -3.6166
10 2 14 -2.1771 1.4552
10 2 15 -2.0642 -0.5702
10 4 0 -4.5795 -2.6599
10 4 1 -12.7655 -0.0230
10 4 2 -11.2336 -1.1191
10 4 3 -17.8999 1.0047
10 4 4 -1.1039 0.2873
10 4 5 -2.5658 -1.3363
10 4 6 4.0717 -1.1917
10 4 7 -6.3882 2.7381
10 4 8 0.4354 -2.2722
10 4 9 0.0629 0.3503
10 4 10 0.4726 0.6395
10 4 11 0.2749 1.2531
10 4 12 -1.3808 -1.6953
10 4 13 5.1485 1.7258
10 4 14 3.6345 0.0597
10 6 0 -1.0965 0.9501
10 6 1 -15.3462 -1.1295
10 6 2 -0.0932 1.1747
10 6 3 -7.9554 -0.8788
10 6 4 1.8434 0.7033
10 6 5 -4.3382 -0.4602
10 6 6 -1.4056 0.9328
10 6 7 -7.9631 -2.1897
10 6 8 4.0090 2.0869
10 6 9 -1.8902 0.1481
10 6 10 3.0444 -0.2550
10 6 11 1.8398 -0.8260
10 6 12 0.7550 1.0028
10 6 13 -4.1977 -0.5452
10 6 14 3.5621 -1.3992
10 8 0 -2.4995 -1.2148
10 8 1 -12.0333 1.6642
10 8 2 -3.7933 -0.6111
10 8 3 -3.8730 1.6035
10 8 4 -4.8986 -0.4317
10 8 5 -5.9579 -0.6274
10 8 6 -7.8417 -0.3874
10 8 7 -3.9446 0.6715
10 8 8 1.3091 0.4035
10 8 9 0.6181 -0.7018
10 8 10 3.2952 -0.1475
10 8 11 -1.0616 0.3691
10 8 12 -2.0884 -0.0338
10 8 13 -0.7577 0.6837
10 8 14 2.5584 1.2617
10 10 0 -5.2966 0.5909
10 10 1 -6.9946 -0.5582
10 10 2 -10.0944 -0.4481
10 10 3 -6.3613 -0.1694
10 10 4 -5.5353 -0.8775
10 10 5 -4.9753 0.7945
10 10 6 -2.6823 -0.0386
10 10 7 3.1627 -0.2483
10 10 8 -3.8378 -0.1443
10 10 9 -2.5982 0.6007
10 10 10 -3.5769 0.1016
10 10 11 5.5863 -0.5465
10 10 12 -1.2948 0.6057
10 10 13 -1.4355 1.4355
10 10 14 -1.6660 3.0795
10 12 0 -0.9705 0.2564
10 12 1 -3.8859 0.8967
10 12 2 -9.0763 0.0352
10 12 3 -7.4581 0.3599
10 12 4 -2.4313 0.2096
10 12 5 1.8902 -0.3201
10 12 6 -1.7318 -0.4115
10 12 7 -1.1693 0.9143
10 12 8 -5.1234 -0.3505
10 12 9 -1.6382 -0.3805
10 12 10 -1.6606 -0.4325
10 12 11 5.2636 0.7213
10 12 12 -1.3814 0.9669
10 12 13 -2.7113 0.1459
10 14 0 3.5906 -0.2910
10 14 1 -2.9081 -0.6420
10 14 2 -7.7086 0.3185
10 14 3 -5.8894 -0.3889
10 14 4 -3.6661 -0.0854
10 14 5 -1.2126 0.5591
10 14 6 -0.3684 0.1888
10 14 7 -3.8327 -0.9038
10 14 8 -1.7471 -0.2504
10 14 9 -5.1179 0.8036
10 14 10 1.2655 0.5762
10 14 11 0.1457 0.1142
10 14 12 -1.0632 -0.7153
10 16 0 -0.9550 0.0489
10 16 1 -0.2647 0.6759
10 16 2 -3.6359 -0.0054
10 16 3 -4.3919 -0.2328
10 16 4 -3.1715 0.1570
10 16 5 -1.4417 -0.7014
10 16 6 -2.3099 0.1880
10 16 7 -5.4868 0.2824
10 16 8 -6.1844 -0.1822
10 16 9 -5.3155 -0.8764
10 16 10 -1.0833 -0.7796
10 16 11 -4.3252 0.0303
10 18 0 -2.0895 -0.5583
10 18 1 -2.5395 -0.1258
10 18 2 -10.1892 0.1423
10 18 3 -4.0747 0.1912
10 18 4 -6.3826 -0.1123
10 18 5 1.4875 -0.1931
10 18 6 -0.1535 0.0511
10 18 7 -1.5795 -0.2837
10 18 8 -3.9784 0.2283
10 18 9 -2.5308 0.6013
10 18 10 1.2266 0.8694
10 18 11 0.2974 -0.0613
10 20 0 -3.6010 -0.0189
10 20 1 1.4648 0.0719
10 20 2 -2.4602 -0.5273
10 20 3 -3.6435 0.3942
10 20 4 -2.5348 0.5466
10 20 5 -0.7116 0.2733
10 20 6 0.9929 0.3274
10 20 7 0.4324 -0.3280
10 20 8 -1.2338 0.3838
10 20 9 -1.1903 -0.3228
10 20 10 -3.6815 -1.2811
10 22 0 -3.9719 -0.2422
10 22 1 -2.4212 0.1002
10 22 2 -2.4993 0.3846
10 22 3 -7.2346 0.2039
10 22 4 -1.0962 -0.6870
10 22 5 -0.4326 0.2185
10 22 6 -1.6755 -0.4035
10 22 7 -0.3236 -0.9766
10 22 8 -1.2871 0.0670
10 24 0 0.3903 1.4115
10 24 1 -1.4961 -0.6315
10 24 2 0.3653 0.2820
10 24 3 -3.2162 -0.2315
10 24 4 2.1885 0.4114
10 24 5 -4.1942 -1.4423
10 24 6 -3.4303 0.8828
10 26 0 0.6895 -4.1829
10 26 1 -4.5600 3.5039
10 26 2 -4.5915 -0.5583
10 26 3 -0.3029 1.4545
11 1 0 -11.8581 1.8138
11 1 1 -12.9508 -0.5636
11 1 2 10.8134 -3.5293
11 1 3 -8.3177 3.7363
11 1 4 13.5566 0.7088
11 1 5 -5.2736 -3.0576
11 1 6 6.6436 -1.2664
11 1 7 -5.1163 1.5181
11 1 8 5.7490 3.2541
11 1 9 -4.0690 -5.4703
11 1 10 -3.5699 3.6095
11 1 11 1.4977 -1.2454
11 1 12 0.4908 2.1837
11 1 13 1.0952 -0.9381
11 1 14 0.5055 2.9451
11 3 0 -8.2385 -4.0288
11 3 1 1.8292 2.4693
11 3 2 -3.7033 1.9195
11 3 3 9.9042 1.8177
11 3 4 5.6341 -5.0402
11 3 5 4.1194 3.1837
11 3 6 -0.0356 -1.2785
11 3 7 -0.6149 0.7388
11 3 8 3.9636 -0.7673
11 3 9 -0.6121 0.9247
11 3 10 0.3507 -0.2733
11 3 11 -0.0253 -1.1953
11 3 12 3.6085 0.1184
11 3 13 -6.7308 1.2906
11 3 14 -4.5359 -1.8165
11 5 0 -16.1667 1.1759
11 5 1 9.1639 -2.8354
11 5 2 -10.6306 -0.7992
11 5 3 7.4213 -0.7774
11 5 4 -3.1501 1.9202
11 5 5 0.9122 -1.7716
11 5 6 -5.1380 0.2387
11 5 7 7.7128 -0.3522
11 5 8 -0.4980 1.0780
11 5 9 0.0905 -0.8118
11 5 10 -1.4715 -0.3243
11 5 11 -1.3681 -0.0716
11 5 12 -0.0624 1.9476
11 5 13 1.4186 -1.3395
11 5 14 -2.1094 0.4012
11 7 0 -8.3042 -2.0869
11 7 1 -1.5501 0.4419
11 7 2 -8.9572 0.6120
11 7 3 -5.1939 -0.2488
11 7 4 -3.0962 -1.1669
11 7 5 1.5039 -0.0571
11 7 6 -0.3028 -0.5005
11 7 7 6.1013 1.0055
11 7 8 -3.2331 -1.9118
11 7 9 2.3736 0.1988
11 7 10 -1.9208 -0.3631
11 7 11 2.7509 0.5006
11 7 12 1.2973 -1.1880
11 7 13 5.5831 1.3982
11 9 0 -1.0030 1.2734
11 9 1 -12.0800 -1.4369
11 9 2 0.3827 0.5902
11 9 3 -2.9989 -0.1126
11 9 4 2.9051 2.2235
11 9 5 1.4656 -1.1131
11 9 6 3.9083 0.5794
11 9 7 -0.2998 -1.1243
11 9 8 -0.4778 1.3834
11 9 9 -0.1663 -0.1630
11 9 10 1.6696 -0.1955
11 9 11 -1.5077 -0.3757
11 9 12 2.7333 1.2615
11 9 13 1.7559 -0.4930
11 11 0 -0.7209 -1.3148
11 11 1 -10.1642 1.0717
11 11 2 -0.2271 -0.3333
11 11 3 -1.4328 -0.0236
11 11 4 3.3836 -1.3675
11 11 5 -4.3154 0.1958
11 11 6 1.6696 -0.2190
11 11 7 -7.9944 0.2589
11 11 8 1.8504 -0.4081
11 11 9 -0.0780 -0.4967
11 11 10 7.7006 0.0685
11 11 11 -2.3953 0.7975
11 11 13 2.4146 -0.0939
11 13 0 -7.9327 0.8972
11 13 1 -5.1777 -0.9490
11 13 2 -0.9501 -0.0715
11 13 3 0.8100 0.1914
11 13 4 3.5261 0.6137
11 13 5 -1.6100 -0.1740
11 13 6 0.0949 -0.0247
11 13 7 -1.5888 -0.0691
11 13 8 -0.1531 1.1380
11 13 9 -0.5665 0.2646
11 13 10 -1.4053 0.0961
11 13 11 -2.1914 -1.6183
11 15 0 -5.2686 -0.5336
11 15 1 0.5002 0.7719
11 15 2 -6.2591 -0.5315
11 15 3 0.3563 0.0600
11 15 4 -1.3314 -0.7390
11 15 5 2.3924 0.9475
11 15 6 -0.7908 -0.5926
11 15 7 1.1032 0.6666
11 15 8 -0.7387 -1.1615
11 15 9 2.7878 -0.2840
11 15 10 0.5015 -0.1324
11 15 11 2.3530 1.1441
11 17 0 -3.0139 0.7558
11 17 1 -1.8801 -0.7816
11 17 2 -0.7529 0.5726
11 17 3 -1.4204 -0.1457
11 17 4 1.1757 0.9023
11 17 5 -1.6265 -0.1583
11 17 6 -1.9973 0.1440
11 17 7 2.1158 -0.6756
11 17 8 2.6487 0.6197
11 17 9 2.5348 1.0386
11 17 10 -1.3975 0.3729
11 17 11 3.0838 -0.4005
11 19 0 -1.7246 -0.9763
11 19 1 -4.0158 1.0516
11 19 2 1.3474 -0.3904
11 19 3 -1.4439 0.1907
11 19 4 -0.2678 -0.6156
11 19 5 -0.9192 0.6306
11 19 6 -3.5761 -0.5193
11 19 7 -1.8597 0.2477
11 19 8 -1.2423 -0.7446
11 19 9 0.6092 -0.0160
11 19 10 4.2564 -1.1717
11 21 0 2.5291 1.3643
11 21 1 -0.1824 -1.2191
11 21 2 -1.1418 0.4215
11 21 3 2.0486 -0.6807
11 21 4 0.1994 0.9222
11 21 5 -3.2977 -0.7027
11 21 6 -0.5706 0.3305
11 21 7 -0.2674 0.2203
11 21 8 -0.3279 0.4643
11 23 0 -1.9065 -2.0263
11 23 1 -1.0303 0.6970
11 23 2 -3.7515 -0.6158
11 23 3 2.3054 1.0729
11 23 4 -0.9039 -0.6249
11 23 5 -2.9448 1.7315
11 23 6 0.8568 -0.1787
11 25 0 -2.7994 2.9808
11 25 1 1.4126 -0.7722
11 25 2 -3.0510 2.0385
11 25 3 -0.3337 -2.1210
11 25 4 -4.4623 0.1753
12 0 0 -2.5693 -27.0085
12 0 1 19.8820 4.5588
12 0 2 -5.0924 7.2729
12 0 3 10.5347 3.2064
12 0 4 -5.8328 -12.6234
12 0 5 3.5136 10.6465
12 0 6 -1.5199 0.9605
12 0 7 3.9006 -3.8531
12 0 8 0.0595 -4.6448
12 0 9 9.1478 9.7161
12 0 10 11.5161 -6.5715
12 0 11 0.0582 3.5009
12 0 12 3.5852 -4.9968
12 0 13 -4.5121 7.1155
12 0 14 -3.0590 -4.9120
12 2 0 -1.7527 3.9145
12 2 1 6.4299 -1.9703
12 2 2 5.6270 -1.2084
12 2 3 2.1547 -3.1801
12 2 4 -1.6258 5.0798
12 2 5 0.2881 -4.8304
12 2 6 -4.1289 3.6466
12 2 7 2.0568 -3.1828
12 2 8 -3.0398 2.7605
12 2 9 2.9671 -1.7407
12 2 10 3.7742 0.6745
12 2 11 3.8082 -0.1843
12 2 12 3.3007 0.8601
12 2 13 0.9986 -2.5652
12 2 14 3.3318 -3.1405
12 4 0 9.8821 -3.7942
12 4 1 -9.5259 1.2913
12 4 2 10.3865 0.2355
12 4 3 -5.9860 2.4129
12 4 4 -3.8938 -1.4435
12 4 5 -2.5570 0.4691
12 4 6 1.4782 -0.4542
12 4 7 -0.0168 0.8239
12 4 8 -0.3622 -0.6832
12 4 9 2.9859 -0.7961
12 4 10 0.7311 -0.3886
12 4 11 0.8796 1.0465
12 4 12 -3.4685 -2.8972
12 4 13 -0.4294 0.7040
12 4 14 2.2750 1.1836
12 6 0 10.9320 1.7871
12 6 1 -1.8843 0.2433
12 6 2 8.7285 -0.4178
12 6 3 4.4100 -0.7301
12 6 4 2.9367 -1.3075
12 6 5 0.6958 0.8061
12 6 6 4.7793 0.6517
12 6 7 -4.0215 -0.2388
12 6 8 1.1490 0.0276
12 6 9 -0.6334 0.0500
12 6 10 1.1742 0.2579
12 6 11 -2.2271 -1.0764
12 6 12 0.5302 1.2673
12 6 13 -4.9184 -0.2599
12 8 0 -4.2120 -1.0177
12 8 1 10.3336 -0.0981
12 8 2 5.1312 -0.0092
12 8 3 6.0589 0.2643
12 8 4 1.5373 -0.6627
12 8 5 -1.8928 0.3480
12 8 6 0.6432 -0.9132
12 8 7 -2.5410 1.0606
12 8 8 2.2366 -0.1895
12 8 9 0.4811 -0.5187
12 8 10 2.1941 -0.6832
12 8 11 -1.3417 0.8589
12 8 12 -6.6455 -0.5054
12 8 13 -6.9264 -1.2935
12 10 0 -4.2401 0.6439
12 10 1 13.9225 -0.8193
12 10 2 4.8958 -0.0942
12 10 3 4.0903 -1.1477
12 10 4 -2.7427 0.1100
12 10 5 1.6072 0.0398
12 10 6 -2.5734 0.5180
12 10 7 4.9664 -0.1879
12 10 8 1.1196 -0.8238
12 10 9 5.9648 0.2659
12 10 10 -3.2363 0.7429
12 10 11 -1.0032 -0.5115
12 10 12 -0.5293 -0.2033
12 12 0 -3.7155 -0.1842
12 12 1 5.2120 0.1244
12 12 2 3.4179 0.2297
12 12 3 6.2294 0.1774
12 12 4 -0.5316 0.4239
12 12 5 5.5851 -0.5755
12 12 6 0.3220 0.0194
12 12 7 5.4468 0.1271
12 12 8 0.5971 0.5771
12 12 9 4.7115 -0.2653
12 12 10 2.4520 -0.6934
12 12 11 0.0842 -0.1329
12 12 12 1.4241 -0.8298
12 14 0 1.7767 -0.0472
12 14 1 -3.3645 -0.3126
12 14 2 5.7355 -0.2115
12 14 3 2.3415 -0.3470
12 14 4 2.1574 0.1629
12 14 5 -2.1196 0.0050
12 14 6 -2.4834 0.1968
12 14 7 -0.3441 -0.7205
12 14 8 2.0960 -0.0646
12 14 9 5.1079 0.5327
12 14 10 4.1169 0.9094
12 14 11 2.1243 0.6530
12 14 12 0.0575 -0.5131
12 16 0 1.3588 0.3583
12 16 1 -6.1715 0.1755
12 16 2 5.0710 -0.1501
12 16 3 2.0129 0.2995
12 16 4 2.6731 -0.1234
12 16 5 1.0742 -0.1200
12 16 6 1.2860 0.2292
12 16 7 -2.4680 0.4410
12 16 8 0.1192 0.9955
12 16 9 1.1612 -0.2826
12 16 10 3.9373 -0.2531
12 16 11 -2.2741 -0.9185
12 18 0 1.8417 0.0283
12 18 1 2.0599 -0.3919
12 18 2 0.0339 -0.2289
12 18 3 3.2737 -0.0317
12 18 4 3.9145 -0.1892
12 18 5 0.5632 0.3536
12 18 6 3.1070 -0.3807
12 18 7 -1.2562 -0.1149
12 18 8 1.0940 -0.8050
12 18 9 1.3200 -0.8892
12 18 10 -0.1855 0.7880
12 20 0 0.5306 0.6774
12 20 1 1.3979 0.0399
12 20 2 0.4701 0.6704
12 20 3 0.2066 -0.0540
12 20 4 1.9312 -0.0741
12 20 5 2.4071 -0.3667
12 20 6 2.2200 0.3034
12 20 7 -0.1724 0.6011
12 20 8 3.8692 0.4441
12 22 0 0.0321 -1.2025
12 22 1 -0.5019 0.5895
12 22 2 0.2062 0.1163
12 22 3 -0.5714 0.1552
12 22 4 -1.5756 -0.3681
12 22 5 4.6416 0.0998
12 22 6 0.2903 -0.4040
12 24 0 1.2231 1.8872
12 24 1 0.0161 -0.4839
12 24 2 6.2493 -1.3038
12 24 3 2.1484 -1.5907
12 24 4 2.5006 1.7883
12 26 0 1.9599 -5.3161
13 1 0 12.6882 12.9887
13 1 1 -3.1210 0.0753
13 1 2 -1.5828 -1.8297
13 1 3 -2.5025 -3.8088
13 1 4 -4.1277 5.9096
13 1 5 -0.1776 -2.7605
13 1 6 -1.0174 -2.6915
13 1 7 2.4037 4.5175
13 1 8 2.6730 -0.8977
13 1 9 -1.4897 -3.2997
13 1 10 -4.3245 0.7270
13 1 11 0.3351 1.3981
13 1 12 -7.6118 -1.0380
13 1 13 0.9311 -4.2510
13 3 0 3.9729 -4.4180
13 3 1 10.3977 0.0895
13 3 2 -4.2540 2.7434
13 3 3 3.5366 -0.3524
13 3 4 3.9423 -3.8602
13 3 5 1.5363 2.7528
13 3 6 5.2308 1.0009
13 3 7 1.6455 0.4760
13 3 8 1.4350 -2.9561
13 3 9 -1.9063 3.3808
13 3 10 2.3958 -1.2802
13 3 11 -0.9057 -0.4246
13 3 12 -2.7449 -0.4863
13 3 13 2.3053 0.5625
13 5 0 -2.4921 3.5163
13 5 1 6.9584 0.3432
13 5 2 2.6168 -0.5218
13 5 3 1.2648 -2.1616
13 5 4 6.4905 3.7549
13 5 5 2.5743 -1.5306
13 5 6 1.1089 0.0154
13 5 7 3.5892 -0.5995
13 5 8 3.1662 1.5226
13 5 9 0.3154 -1.4187
13 5 10 -0.9632 0.3942
13 5 11 -0.3269 1.0377
13 5 12 -0.8772 1.0796
13 5 13 -0.6466 -2.2882
13 7 0 7.1447 -2.6014
13 7 1 -0.3470 1.0651
13 7 2 1.8838 0.7024
13 7 3 0.7825 1.1499
13 7 4 1.6036 -2.1913
13 7 5 5.3582 0.2373
13 7 6 -0.4199 1.0677
13 7 7 2.2334 -0.0498
13 7 8 -1.2866 -0.7577
13 7 9 0.2774 0.7201
13 7 10 -1.8951 0.6250
13 7 11 0.9428 0.0096
13 7 12 4.4287 -1.9653
13 9 0 8.9548 1.2442
13 9 1 -3.9663 0.2258
13 9 2 -2.5135 -0.9562
13 9 3 2.0466 -0.1862
13 9 4 2.2237 0.7955
13 9 5 6.2835 -0.3652
13 9 6 3.1277 -0.2050
13 9 7 2.7920 -0.2222
13 9 8 3.2994 1.0354
13 9 9 -0.4569 -0.3406
13 9 10 -0.9004 0.5675
13 9 11 -1.6387 -0.0369
13 9 12 3.4270 0.4256
13 11 0 7.5139 -1.3915
13 11 1 -0.1770 0.5008
13 11 2 -0.9879 0.0429
13 11 3 -0.8357 0.5642
13 11 4 1.0473 -2.1261
13 11 5 -1.7745 0.7528
13 11 6 -0.3736 -0.2437
13 11 7 -1.7276 0.5758
13 11 8 3.1124 -1.1175
13 11 9 -3.3637 0.3299
13 11 10 -3.4963 -0.7772
13 11 11 2.3010 0.4963
13 11 12 -0.5026 -0.2728
13 13 0 6.6175 0.8918
13 13 1 6.1165 -0.9120
13 13 2 2.4063 0.2073
13 13 3 -0.5612 -0.2837
13 13 4 -1.7652 1.5819
13 13 5 -0.8960 -0.3245
13 13 6 0.2174 -0.0019
13 13 7 -0.6229 0.0939
13 13 8 3.0573 0.2740
13 13 9 -1.6764 -0.0948
13 13 10 -3.7221 0.3654
13 13 11 -3.3599 -0.6251
13 15 0 2.1239 -0.9019
13 15 1 11.8637 0.5955
13 15 2 0.3385 -0.0768
13 15 3 0.9179 0.1346
13 15 4 -0.3055 -0.9997
13 15 5 -1.0563 -0.3891
13 15 6 2.4130 0.2581
13 15 7 3.6053 0.0126
13 15 8 3.4044 -0.7464
13 15 9 -2.4034 -0.5223
13 15 10 -3.5343 -1.1021
13 15 11 -0.3563 -1.1111
13 17 0 -1.7615 0.5958
13 17 1 4.7634 -0.5194
13 17 2 0.0052 0.4153
13 17 3 0.7747 -0.2926
13 17 4 -0.9724 1.0508
13 17 5 0.8599 -0.6753
13 17 6 -2.0715 -0.4347
13 17 7 3.3980 0.0821
13 17 8 1.9169 1.3597
13 17 9 0.9154 1.0097
13 17 10 -1.8066 -0.3244
13 19 0 -1.9490 -0.8051
13 19 1 -1.4074 0.7381
13 19 2 -0.4506 -0.5371
13 19 3 1.3484 0.3336
13 19 4 -3.1595 -0.6346
13 19 5 0.9055 -0.0470
13 19 6 -0.0451 0.5110
13 19 7 2.5201 -0.3630
13 19 8 -1.6176 -0.2579
13 21 0 -3.1523 0.7126
13 21 1 -1.4316 -0.4174
13 21 2 2.5283 -0.2528
13 21 3 2.3297 -0.4167
13 21 4 2.0779 0.4481
13 21 5 -0.4362 -0.2471
13 21 6 -0.7863 -0.3397
13 21 7 4.6523 -0.7712
13 23 0 0.4636 -0.0770
13 23 1 0.3447 0.4818
13 23 2 -1.1187 0.4676
13 23 3 -0.3812 1.7373
13 23 4 2.3011 -1.0881
13 23 5 -3.1778 -0.6097
13 25 0 0.8927 -0.3573
13 25 1 2.6145 -0.1649
13 25 2 -0.7062 2.8579
14 0 0 -2.6068 -15.8285
14 0 1 0.5055 -0.4972
14 0 2 4.0336 -0.3757
14 0 3 -2.6865 14.1321
14 0 4 8.2208 -18.3623
14 0 5 -4.5134 7.3154
14 0 6 5.9427 3.6479
14 0 7 -2.6302 -0.4346
14 0 8 -1.6889 -9.3095
14 0 9 -2.2878 10.2221
14 0 10 -2.1555 -0.3528
14 0 11 -4.4504 -4.9302
14 0 12 1.9598 -1.4687
14 0 13 1.2533 7.8011
14 2 0 -0.7204 5.3255
14 2 1 -5.5702 4.0326
14 2 2 4.4421 -0.2730
14 2 3 -0.7305 -1.8875
14 2 4 3.5141 1.6262
14 2 5 2.9656 0.6737
14 2 6 1.5429 -1.9008
14 2 7 -3.2713 -1.8104
14 2 8 -3.2629 4.1857
14 2 9 -1.9680 -2.9300
14 2 10 -6.0598 1.1529
14 2 11 -6.1881 -0.9412
14 2 12 6.8974 2.6758
14 2 13 0.2590 1.5755
14 4 0 0.0050 -0.4713
14 4 1 -1.5607 -0.5738
14 4 2 -3.8627 -1.0491
14 4 3 0.8020 2.7447
14 4 4 -5.7424 -1.2168
14 4 5 -0.0437 0.6037
14 4 6 -3.1026 -0.1364
14 4 7 -4.2915 1.3896
14 4 8 -2.0377 -1.8932
14 4 9 -0.1143 0.7569
14 4 10 -2.7382 1.1653
14 4 11 0.3070 -0.0637
14 4 12 2.3124 -1.0776
14 4 13 0.5042 1.2197
14 6 0 -6.4849 1.2079
14 6 1 5.1257 0.1114
14 6 2 -4.0816 0.7030
14 6 3 1.7593 -2.1279
14 6 4 -1.9184 0.6490
14 6 5 -0.6950 0.4459
14 6 6 0.7543 -0.2406
14 6 7 -1.4303 -0.7880
14 6 8 -2.2266 -0.0012
14 6 9 -2.0120 0.1041
14 6 10 0.8360 -0.0132
14 6 11 0.8672 -0.0033
14 6 12 -1.7866 1.5605
14 8 0 -5.9781 -0.3125
14 8 1 0.6494 -0.5326
14 8 2 1.3216 -0.0662
14 8 3 -2.4397 0.6992
14 8 4 2.1430 1.2356
14 8 5 -5.3266 -0.0615
14 8 6 -1.3234 -0.0563
14 8 7 -1.1352 -0.1752
14 8 8 -0.9420 -0.2498
14 8 9 -2.6175 0.5975
14 8 10 -2.7013 -0.3345
14 8 11 1.9183 0.2509
14 8 12 -2.8437 -0.0566
14 10 0 1.1014 0.2096
14 10 1 1.2673 0.1692
14 10 2 5.3757 0.4516
14 10 3 -2.2380 -0.6066
14 10 4 1.1462 0.5007
14 10 5 -2.9101 0.1869
14 10 6 0.2569 0.6096
14 10 7 -2.9671 -0.6562
14 10 8 -6.2849 0.0256
14 10 9 -4.2669 -0.3205
14 10 10 0.5733 0.3958
14 10 11 -2.3175 -0.3389
14 10 12 -0.6382 0.2042
14 12 0 -0.0189 -0.1080
14 12 1 -1.9391 0.3051
14 12 2 -1.8910 -0.4720
14 12 3 -3.7158 0.6888
14 12 4 1.1753 -0.0807
14 12 5 -0.0435 -0.4420
14 12 6 5.0054 -0.1429
14 12 7 3.5924 0.1105
14 12 8 -4.7997 0.4956
14 12 9 -3.5630 -0.1576
14 12 10 -1.5130 -0.2688
14 12 11 0.5723 -0.1093
14 14 0 -1.4621 -0.5703
14 14 1 -4.8826 0.0593
14 14 2 -4.3260 0.1113
14 14 3 -1.9318 0.0977
14 14 4 -0.5283 -0.8325
14 14 5 3.4893 1.0194
14 14 6 0.8215 -0.4754
14 14 7 0.7190 -0.0489
14 14 8 -3.2773 -0.2669
14 14 9 -0.1971 0.0076
14 14 10 -1.7131 -0.6755
14 16 0 3.5701 0.4920
14 16 1 -4.6209 -0.1381
14 16 2 0.1130 0.1839
14 16 3 -0.1519 0.1239
14 16 4 -3.2397 0.1970
14 16 5 0.0846 -0.2309
14 16 6 2.2207 -0.1054
14 16 7 -0.5241 0.5268
14 16 8 -0.9079 -0.5519
14 16 9 -0.9342 -0.4018
14 18 0 4.0102 -0.7896
14 18 1 -2.0201 0.0886
14 18 2 2.8361 -0.0812
14 18 3 -0.7870 0.0095
14 18 4 3.1302 -0.2032
14 18 5 -0.7460 0.3059
14 18 6 -0.7635 0.2070
14 18 7 -1.2264 -0.5789
14 18 8 0.1391 -1.0492
14 20 0 4.8017 0.7743
14 20 1 5.2113 0.0948
14 20 2 2.3317 0.4171
14 20 3 -1.4540 -0.0285
14 20 4 1.4465 0.1694
14 20 5 -2.5460 -0.1194
14 20 6 -0.4298 -0.6205
14 20 7 -4.3717 1.0330
14 22 0 2.3509 -0.7981
14 22 1 2.5412 -0.2914
14 22 2 -0.4090 -0.6255
14 22 3 -1.2747 -1.2938
14 22 4 0.0123 -0.3131
14 22 5 0.0991 1.1774
14 24 0 -1.3164 0.3561
14 24 1 -1.3905 -0.1218
14 24 2 0.7230 -0.8707
15 1 0 -8.0995 2.0374
15 1 1 -0.7872 -1.1883
15 1 2 -7.1135 -1.3753
15 1 3 2.4949 -3.0020
15 1 4 -6.2810 7.1512
15 1 5 2.9272 -3.2113
15 1 6 -4.4572 0.5742
15 1 7 0.2079 -1.4778
15 1 8 0.6594 3.6938
15 1 9 3.0707 -3.1203
15 1 10 8.1790 0.1175
15 1 11 5.8945 2.9984
15 1 12 0.1300 0.3786
15 3 0 -5.5673 -2.3884
15 3 1 -2.9893 -0.7442
15 3 2 -0.7570 0.1459
15 3 3 -3.0168 1.1497
15 3 4 0.6680 -1.4583
15 3 5 -4.0967 -0.2578
15 3 6 -2.8055 1.5226
15 3 7 2.0828 -1.0669
15 3 8 -1.1321 -1.4536
15 3 9 -0.2817 1.7876
15 3 10 3.0824 0.0117
15 3 11 5.9995 -0.1131
15 3 12 -4.3002 -0.8356
15 5 0 5.6806 2.4759
15 5 1 -11.7090 0.8265
15 5 2 2.8678 -1.2162
15 5 3 -5.8497 -0.0311
15 5 4 -0.9150 1.6043
15 5 5 -4.8864 0.7707
15 5 6 -5.7083 -0.8397
15 5 7 -0.3061 -1.2771
15 5 8 1.3444 2.0895
15 5 9 2.2226 -1.0604
15 5 10 2.4569 -1.0228
15 5 11 -3.5798 -0.5456
15 5 12 0.9425 -0.6280
15 7 0 5.4434 -0.0918
15 7 1 -5.5498 0.1807
15 7 2 -0.3541 -0.3086
15 7 3 -4.4918 1.3236
15 7 4 -5.5861 -1.8286
15 7 5 -4.4967 0.4288
15 7 6 -2.8735 0.1556
15 7 7 -4.3032 1.5019
15 7 8 -1.5747 -1.6212
15 7 9 -0.9574 0.3578
15 7 10 -0.4119 0.4242
15 7 11 -2.1409 -1.2002
15 9 0 -3.9332 1.2602
15 9 1 -2.2270 -0.6119
15 9 2 -5.3679 0.2452
15 9 3 -0.0199 -1.0665
15 9 4 -5.0860 1.3156
15 9 5 -0.9180 0.8540
15 9 6 -1.8161 -0.3777
15 9 7 1.4528 -0.5516
15 9 8 1.5020 0.9653
15 9 9 3.3955 -0.5397
15 9 10 4.1257 -0.8534
15 9 11 2.8361 -0.9052
15 11 0 -8.1101 -0.5516
15 11 1 -2.3878 0.3967
15 11 2 -4.3825 0.4334
15 11 3 2.2879 0.2414
15 11 4 -1.9140 -0.4673
15 11 5 1.8499 -0.2458
15 11 6 -3.9079 0.3178
15 11 7 -1.4055 0.4470
15 11 8 4.9521 -0.8939
15 11 9 5.3449 0.2835
15 11 10 1.5394 0.2783
15 11 11 2.4653 -0.2084
15 13 0 -4.1441 0.6623
15 13 1 -4.8116 -0.2591
15 13 2 0.3118 0.3234
15 13 3 3.9609 -0.5998
15 13 4 1.5930 0.9781
15 13 5 0.0123 0.1916
15 13 6 -3.5051 0.2239
15 13 7 -5.7340 -0.6831
15 13 8 0.5084 0.7638
15 13 9 -0.5103 0.0222
15 13 10 7.7389 0.7308
15 15 0 -2.2274 -0.4197
15 15 1 -1.8314 0.5155
15 15 2 1.7827 -0.2271
15 15 3 -1.6665 0.3225
15 15 4 2.8420 -0.4518
15 15 5 -4.0105 -0.3913
15 15 6 -5.3731 0.5901
15 15 7 0.3406 0.1904
15 15 8 -1.8022 -0.9800
15 15 9 -0.8633 -0.6440
15 17 0 -5.8500 0.2127
15 17 1 2.6989 -0.3034
15 17 2 -2.4390 -0.1207
15 17 3 -1.4114 -0.1485
15 17 4 0.8284 -0.2549
15 17 5 0.5241 0.7839
15 17 6 0.5645 -0.0866
15 17 7 -0.9728 -0.1536
15 17 8 -2.6438 1.5991
15 19 0 -3.7705 -0.0183
15 19 1 0.9167 -0.2139
15 19 2 -1.8624 0.1101
15 19 3 0.8700 0.2609
15 19 4 -2.6255 -0.1386
15 19 5 -0.1141 0.2065
15 19 6 2.5256 0.4854
15 19 7 2.9842 0.8523
15 21 0 -1.4613 -0.0418
15 21 1 -4.2510 -0.3088
15 21 2 -2.0173 -0.2262
15 21 3 2.6277 0.4412
15 21 4 -4.4021 0.7956
15 21 5 2.1812 -0.1397
15 23 0 -0.0287 0.0457
15 23 1 0.9819 0.3173
15 23 2 -0.2649 0.4997
16 0 0 2.5902 -3.6689
16 0 1 -0.3143 1.1851
16 0 2 5.2453 -1.0889
16 0 3 -5.0655 4.8604
16 0 4 2.4570 -7.9559
16 0 5 -9.3905 3.7756
16 0 6 -4.4500 -2.4159
16 0 7 -1.0289 7.3031
16 0 8 -0.5066 -10.3464
16 0 9 -0.7041 5.6738
16 0 10 -10.6999 0.1581
16 0 11 -1.0548 -1.0323
16 0 12 -1.4573 -3.6752
16 2 0 3.4654 3.6267
16 2 1 0.5644 -2.1975
16 2 2 0.3058 1.2633
16 2 3 -1.7500 -2.7085
16 2 4 -1.5128 1.5170
16 2 5 -2.1276 0.5194
16 2 6 1.9176 -0.4079
16 2 7 -0.8821 -0.8850
16 2 8 3.4652 1.5961
16 2 9 -3.3295 0.8444
16 2 10 -2.5225 -2.1946
16 2 11 -6.2228 -1.0986
16 2 12 0.9841 0.9659
16 4 0 -2.5724 -1.8427
16 4 1 9.5086 -0.9256
16 4 2 -2.0311 -0.5830
16 4 3 1.2562 0.5976
16 4 4 -2.8538 0.4731
16 4 5 -1.1802 -1.0978
16 4 6 3.7491 -0.6101
16 4 7 -1.1670 2.5505
16 4 8 1.7097 -1.1005
16 4 9 1.2740 0.1524
16 4 10 -0.5229 0.8782
16 4 11 0.0751 0.5554
16 6 0 -9.2700 0.1894
16 6 1 7.2311 -0.4749
16 6 2 -4.2338 1.5872
16 6 3 2.8066 -1.0088
16 6 4 0.3564 0.4601
16 6 5 3.5133 -0.4204
16 6 6 4.1490 0.9313
16 6 7 5.6581 -1.6342
16 6 8 -0.9688 1.4156
16 6 9 -1.6254 0.4524
16 6 10 -0.0096 -0.9393
16 6 11 7.3208 -1.0778
16 8 0 -0.3982 -0.7774
16 8 1 1.0511 1.0389
16 8 2 -3.0737 -0.8744
16 8 3 -0.0419 1.2746
16 8 4 0.0295 0.1318
16 8 5 3.7448 -0.8257
16 8 6 -0.5941 -0.6759
16 8 7 1.6629 0.7203
16 8 8 0.3573 0.7379
16 8 9 1.4926 -0.1625
16 8 10 0.6665 0.3128
16 10 0 4.3203 0.2126
16 10 1 0.0064 -0.0766
16 10 2 -0.0217 0.0472
16 10 3 -2.1568 0.4369
16 10 4 -1.5087 -0.8471
16 10 5 -1.4048 0.1187
16 10 6 1.0482 0.0612
16 10 7 -2.2280 -0.0832
16 10 8 -4.1664 -0.1076
16 10 9 -3.1928 0.5887
16 10 10 0.7710 -0.1880
16 12 0 4.2471 0.4887
16 12 1 2.5466 0.1504
16 12 2 1.3381 -0.2800
16 12 3 -4.0550 0.2273
16 12 4 -2.3103 0.3404
16 12 5 -3.5441 0.0714
16 12 6 -0.9354 -0.5782
16 12 7 5.5182 0.5841
16 12 8 -0.4053 -0.2599
16 12 9 0.3537 -0.7486
16 12 10 -4.9044 -0.1166
16 14 0 -2.0666 -0.2758
16 14 1 4.4063 -0.4994
16 14 2 -1.3856 0.3391
16 14 3 -2.6036 -0.6728
16 14 4 -3.5427 0.2401
16 14 5 2.1184 -0.0134
16 14 6 8.7683 0.6346
16 14 7 0.9695 -0.3723
16 14 8 1.4593 0.4015
16 14 9 3.2435 0.5364
16 16 0 0.7099 0.5332
16 16 1 -0.5251 0.5339
16 16 2 -0.8379 0.0064
16 16 3 1.6824 -0.0959
16 16 4 -2.8261 0.4264
16 16 5 1.2690 -0.2633
16 16 6 4.6216 -0.1579
16 16 7 -1.8926 0.2128
16 18 0 4.6511 -0.3893
16 18 1 -5.6077 -0.2970
16 18 2 -4.3512 -0.1313
16 18 3 -2.3949 -0.5191
16 18 4 -4.3665 0.4084
16 20 0 -1.3100 -0.0465
16 20 1 0.3407 0.4010
16 20 2 0.5862 -0.1771
16 20 3 -3.8917 0.1438
16 20 4 1.5794 -0.3437
16 20 5 -2.8083 -0.3194
16 22 0 -1.0380 0.4265
16 22 1 -1.3049 -0.5860
16 22 2 -0.4633 0.6189
17 1 0 5.2839 -0.2850
17 1 1 3.3286 0.6517
17 1 2 0.9396 -2.6089
17 1 3 3.4623 2.1001
17 1 4 0.6886 0.8708
17 1 5 6.7721 -2.0896
17 1 6 5.7699 -0.7349
17 1 7 2.2820 0.1241
17 1 8 -1.7763 2.7553
17 1 9 1.8651 -3.1416
17 1 10 4.8549 2.2471
17 1 11 2.4793 0.7101
17 3 0 1.8573 -2.9636
17 3 1 -3.5542 0.9166
17 3 2 0.6263 1.5411
17 3 3 0.7702 1.6664
17 3 4 3.1810 -3.3233
17 3 5 6.2477 1.5090
17 3 6 -0.3916 -0.3795
17 3 7 4.2908 0.6019
17 3 8 -4.4448 -0.9207
17 3 9 1.0119 0.3812
17 3 10 -5.1485 0.5833
17 3 11 1.8631 -0.4293
17 5 0 7.8569 0.7105
17 5 1 -5.5233 -1.1053
17 5 2 1.8846 -1.2770
17 5 3 1.3524 -0.4634
17 5 4 3.3923 1.2469
17 5 5 5.7198 -0.5994
17 5 6 0.9534 -0.7089
17 5 7 -2.7924 -0.1433
17 5 8 3.1275 1.1655
17 5 9 1.7340 -0.0640
17 5 10 2.0187 0.1002
17 5 11 -3.4724 1.9666
17 7 0 4.6414 -1.3707
17 7 1 -0.8288 -0.5661
17 7 2 6.6076 0.8293
17 7 3 1.6066 0.4151
17 7 4 5.5522 -0.8100
17 7 5 0.5505 -0.2081
17 7 6 4.9553 -0.4775
17 7 7 -2.0141 0.7974
17 7 8 1.9346 -1.6304
17 7 9 3.6420 0.6105
17 7 10 -0.0626 1.3022
17 9 0 -0.6127 0.5369
17 9 1 0.2191 -0.6396
17 9 2 4.3867 -0.1674
17 9 3 0.6091 -0.7678
17 9 4 5.9489 1.3285
17 9 5 0.9447 -0.3383
17 9 6 2.9673 0.4807
17 9 7 1.3109 -1.2437
17 9 8 3.2876 0.4263
17 9 9 1.0645 -0.0974
17 11 0 -2.1751 -0.4398
17 11 1 2.2917 0.6743
17 11 2 4.0353 0.1623
17 11 3 3.4288 0.1244
17 11 4 2.5781 -0.6444
17 11 5 0.6558 -0.1348
17 11 6 2.8323 -0.2053
17 11 7 -1.9601 0.4292
17 11 8 -0.9910 0.2369
17 11 9 0.8878 0.3411
17 13 0 3.6912 0.2623
17 13 1 1.0106 -0.0257
17 13 2 -0.6082 -0.7584
17 13 3 3.9902 0.2821
17 13 4 2.6804 0.1094
17 13 5 1.1652 -0.1520
17 13 6 -3.5061 -0.2030
17 13 7 -4.9768 -0.5803
17 13 8 -4.6681 0.2109
17 13 9 -4.9747 2.3630
17 15 0 5.7368 0.0329
17 15 1 2.0670 0.1680
17 15 2 2.4046 -0.1259
17 15 3 3.8704 0.6166
17 15 4 3.1731 -0.5406
17 15 5 -1.1762 0.8741
17 15 6 -14.7097 -0.7388
17 15 7 -0.4843 0.5267
17 15 8 -1.7507 -1.4722
17 17 0 -1.8157 0.2692
17 17 1 3.9167 -0.2390
17 17 2 5.3550 0.3349
17 17 3 0.2351 -0.5561
17 17 4 7.7470 0.3025
17 17 5 0.0315 -0.8362
17 17 6 0.2359 -0.2047
17 17 7 1.1833 -0.9111
17 19 0 -0.5468 -0.2537
17 19 1 1.6045 0.1034
17 19 2 4.8634 0.1197
17 19 3 2.8895 0.6827
17 19 4 5.7485 -0.3369
17 21 0 3.5239 -0.1218
17 21 1 0.9896 0.4170
17 21 2 -1.4415 0.3690
18 0 0 -4.7148 -14.3791
18 0 1 -2.4568 -0.0308
18 0 2 -2.7060 4.6959
18 0 3 -0.5776 2.9560
18 0 4 3.0652 -7.3588
18 0 5 -1.8028 4.7539
18 0 6 -5.6543 1.3914
18 0 7 -0.8528 -0.8017
18 0 8 0.9466 -4.4565
18 0 9 -0.1538 4.9846
18 0 10 1.3259 -3.1041
18 2 0 -1.6461 2.5892
18 2 1 0.1137 -0.7986
18 2 2 -1.2784 -0.2532
18 2 3 0.9100 -2.8880
18 2 4 1.9489 3.3231
18 2 5 -2.6599 -2.5507
18 2 6 2.3111 1.6232
18 2 7 -0.6617 -2.3309
18 2 8 5.6530 1.8932
18 2 9 -0.6324 -0.4713
18 2 10 3.8427 -1.0871
18 4 0 -2.2867 -2.5618
18 4 1 2.5509 0.4495
18 4 2 1.2704 -0.2134
18 4 3 0.3751 1.8902
18 4 4 2.0425 -0.9229
18 4 5 -3.5729 -0.0165
18 4 6 0.9299 0.1260
18 4 7 1.5320 0.4112
18 4 8 -0.9410 -1.1424
18 4 9 -1.1703 -1.2414
18 4 10 5.9193 -0.7992
18 6 0 -4.1746 1.1829
18 6 1 -0.9154 0.8614
18 6 2 -2.2876 -0.1068
18 6 3 -3.8216 -0.7529
18 6 4 -3.0291 -1.1228
18 6 5 -3.9195 0.4672
18 6 6 -4.0043 0.8347
18 6 7 4.1669 -0.2351
18 6 8 -1.7624 -0.4762
18 6 9 -4.7675 -1.1966
18 6 10 -4.8814 -1.1033
18 8 0 1.1292 -0.4487
18 8 1 -0.7866 -0.0444
18 8 2 -2.8980 -0.2896
18 8 3 1.4864 0.2224
18 8 4 -2.6030 -0.8121
18 8 5 1.3901 0.4204
18 8 6 -3.0346 -0.5770
18 8 7 0.9428 0.7252
18 8 8 -0.0951 0.3604
18 8 9 -1.9521 -1.0704
18 10 0 1.9600 0.4824
18 10 1 -0.2401 -0.8135
18 10 2 -2.3907 0.2491
18 10 3 1.8820 -0.8796
18 10 4 0.6316 -0.3450
18 10 5 4.9120 -0.1843
18 10 6 -0.0889 0.4268
18 10 7 1.1283 0.0107
18 10 8 2.1759 -1.1344
18 12 0 1.8795 -0.4856
18 12 1 -3.2202 0.2734
18 12 2 -0.2484 0.3812
18 12 3 -1.7849 0.5343
18 12 4 2.1356 0.1080
18 12 5 5.2454 -0.0752
18 12 6 0.5472 -0.0656
18 12 7 1.3977 0.3350
18 12 8 9.0402 0.6765
18 14 0 -3.5305 0.1306
18 14 1 -3.9272 -0.5365
18 14 2 2.6890 0.2022
18 14 3 -4.5779 -0.4406
18 14 4 -1.2791 -0.1988
18 14 5 -2.0273 -0.2751
18 14 6 11.1498 -0.2308
18 14 7 4.4279 0.0672
18 16 0 -0.7577 -0.2488
18 16 1 -3.3470 0.4998
18 16 2 -2.0556 -0.3439
18 16 3 -0.3980 0.9772
18 16 4 -5.0130 0.0972
18 16 5 -0.2312 0.2412
18 16 6 6.9449 -0.3608
18 18 0 3.2802 0.2004
18 18 1 0.8886 -0.0398
18 18 2 -6.4723 -0.4152
18 18 3 0.9068 0.6591
18 18 4 -8.1494 -0.5784
18 18 5 -2.2756 1.4259
18 20 0 -2.7280 0.4175
18 20 1 -0.4050 0.7413
18 20 2 0.1038 -0.2338
19 1 0 -1.7886 7.4427
19 1 1 -1.1152 1.3439
19 1 2 4.0112 -1.2099
19 1 3 0.1831 -2.1787
19 1 4 -2.4435 3.1107
19 1 5 0.5144 -0.6996
19 1 6 -0.0304 -2.0737
19 1 7 -2.1943 2.4802
19 1 8 -2.7621 -0.6385
19 1 9 -0.0582 -2.0401
19 1 10 -5.4973 0.7833
19 3 0 -0.8210 -2.3979
19 3 1 -0.6787 -0.2230
19 3 2 3.2000 1.7892
19 3 3 -0.4193 -0.1196
19 3 4 -2.4214 -2.6997
19 3 5 -0.2464 1.4246
19 3 6 -5.4396 0.9534
19 3 7 -6.2108 0.8652
19 3 8 -1.1114 -2.1855
19 3 9 -0.1975 1.1654
19 5 0 0.9574 2.1367
19 5 1 2.6860 0.0446
19 5 2 1.8130 0.2808
19 5 3 7.8857 -2.0177
19 5 4 1.6917 2.3887
19 5 5 3.7893 -0.8684
19 5 6 -1.7692 -0.1268
19 5 7 -6.8096 -0.8935
19 5 8 -0.8120 1.8349
19 5 9 4.1433 0.2579
19 7 0 -3.6065 -1.6690
19 7 1 3.9466 0.2325
19 7 2 0.8291 0.6674
19 7 3 5.5563 0.9773
19 7 4 1.9611 -1.2276
19 7 5 2.9680 -0.6440
19 7 6 0.4932 0.9458
19 7 7 -2.4715 0.4250
19 7 8 -0.5748 -0.3541
19 9 0 -1.3768 0.1668
19 9 1 2.3865 0.4094
19 9 2 0.1131 -0.4631
19 9 3 -2.5519 -0.3345
19 9 4 -4.2907 1.0301
19 9 5 -6.6682 -0.0532
19 9 6 -3.7795 -0.6126
19 9 7 -2.2576 -0.4057
19 11 0 -3.2763 -0.5135
19 11 1 1.8109 0.1280
19 11 2 -0.2573 -0.3534
19 11 3 -0.1401 0.8343
19 11 4 -4.0554 -1.1048
19 11 5 -11.1118 0.3523
19 11 6 -6.3518 -0.0796
19 11 7 2.1978 0.0021
19 11 8 -5.3512 -0.0621
19 13 0 -2.4190 0.4584
19 13 1 2.7334 -1.0231
19 13 2 -6.3953 0.4246
19 13 3 -0.7858 -1.1749
19 13 4 -4.7546 1.1560
19 13 5 -2.5881 -0.3694
19 13 6 -4.4635 0.4491
19 13 7 1.7916 -0.8973
19 15 0 -2.0331 -0.4429
19 15 1 2.0752 0.4580
19 15 2 -5.4971 -0.0774
19 15 3 -0.3518 0.5115
19 15 4 1.6072 -0.5492
19 15 5 2.0535 -0.5914
19 15 6 -6.5012 2.2146
19 17 0 -2.8443 0.1093
19 17 1 -1.5632 -0.5354
19 17 2 2.5109 1.0762
19 17 3 -3.9765 -1.7628
19 17 4 4.0253 0.9469
19 19 0 -1.4961 -0.4187
19 19 1 -1.5958 -1.0079
20 0 0 4.4000 -8.9343
20 0 1 2.5421 -1.1848
20 0 2 -2.2735 -1.3883
20 0 3 -1.9922 9.3298
20 0 4 1.5361 -9.8636
20 0 5 -1.4383 2.1588
20 0 6 -0.7687 3.0612
20 0 7 0.0260 1.0543
20 0 8 0.7275 -5.2910
20 0 9 -2.1458 3.3719
20 2 0 2.2588 2.9972
20 2 1 1.0973 2.7513
20 2 2 -6.6723 0.3464
20 2 3 1.4072 -1.2596
20 2 4 0.1611 0.9586
20 2 5 0.8364 0.4790
20 2 6 -0.1015 -0.9868
20 2 7 8.1667 -1.8709
20 2 8 -0.8834 3.9357
20 2 9 2.4464 -0.0380
20 4 0 -0.2389 -0.3280
20 4 1 -0.5985 -0.3991
20 4 2 -4.8224 -1.4813
20 4 3 -6.4612 1.9405
20 4 4 -3.4506 -0.6240
20 4 5 -2.9742 0.2418
20 4 6 4.7785 -0.3331
20 4 7 8.8919 1.1621
20 4 8 1.6718 -1.4331
20 6 0 3.9898 0.7243
20 6 1 -4.2463 0.4129
20 6 2 1.4021 0.3986
20 6 3 -10.4226 -1.5162
20 6 4 -3.2292 0.3635
20 6 5 -11.0591 1.1669
20 6 6 0.6808 -0.8012
20 6 7 1.9854 -1.0512
20 6 8 0.2922 -0.8162
20 8 0 3.5460 -0.2916
20 8 1 -3.9658 -0.6683
20 8 2 1.0677 -0.7660
20 8 3 -5.0289 0.3894
20 8 4 1.8624 1.1198
20 8 5 -1.9101 0.4672
20 8 6 2.3614 0.4912
20 8 7 2.1835 -0.0066
20 10 0 -1.0444 0.3900
20 10 1 -5.5907 0.0977
20 10 2 0.0467 0.7292
20 10 3 -0.8677 -0.9666
20 10 4 3.2193 -0.0023
20 10 5 6.1975 -0.0134
20 10 6 8.3254 1.0633
20 10 7 -0.8888 0.2755
20 12 0 2.2231 -0.6237
20 12 1 -2.2261 0.5022
20 12 2 2.7803 -0.5562
20 12 3 0.8081 0.3556
20 12 4 3.9422 0.4123
20 12 5 5.7779 -0.2137
20 12 6 7.1503 -0.2168
20 14 0 3.7054 -0.2630
20 14 1 -0.6872 0.6855
20 14 2 9.6942 -0.2406
20 14 3 5.1190 -0.7448
20 14 4 4.8099 -0.5693
20 14 5 -0.3252 1.2950
20 16 0 1.9264 0.5590
20 16 1 0.3061 -0.7928
20 16 2 2.8181 0.3452
20 16 3 5.5010 -0.0891
20 18 0 2.6981 0.0066
21 1 0 -4.4994 2.2478
21 1 1 -1.5502 -0.7913
21 1 2 0.7554 -0.5034
21 1 3 -0.5980 -2.5198
21 1 4 -2.0970 4.4088
21 1 5 -3.5412 -1.3221
21 1 6 -1.4118 -0.2728
21 1 7 -4.4272 -1.9467
21 1 8 0.3775 -0.7200
21 3 0 -1.7411 -1.5825
21 3 1 -3.3881 -0.5093
21 3 2 6.2893 -0.1343
21 3 3 -2.7568 0.4708
21 3 4 0.6122 -0.8827
21 3 5 -5.2865 -0.4141
21 3 6 -1.9654 0.7862
21 3 7 -10.7232 -0.6097
21 5 0 -2.2827 1.9152
21 5 1 1.3234 0.8146
21 5 2 -2.2274 -1.0319
21 5 3 6.3900 0.0114
21 5 4 -0.8166 1.1928
21 5 5 9.4333 1.1889
21 5 6 -5.9354 0.2594
21 5 7 -2.7085 -0.4491
21 7 0 -2.8291 -0.2341
21 7 1 2.1317 0.3844
21 7 2 -3.7251 -0.1419
21 7 3 5.9141 1.2366
21 7 4 -4.3157 -1.7816
21 7 5 7.3023 -0.8329
21 7 6 0.0740 0.1382
21 9 0 1.4737 1.1446
21 9 1 5.7924 -0.3516
21 9 2 -1.2912 -0.0024
21 9 3 4.7977 -0.8099
21 9 4 -2.7689 0.0045
21 9 5 0.9520 0.5097
21 11 0 -0.0352 -0.6713
21 11 1 3.8945 0.8027
21 11 2 1.7199 0.0489
21 11 3 1.8057 0.6808
21 11 4 -0.3644 -1.0562
21 11 5 -0.2040 -0.1777
21 13 0 -1.0076 1.1764
21 13 1 0.3715 -1.1297
21 13 2 -4.2813 0.0974
21 13 3 -2.7987 0.9032
21 15 0 -2.6397 -0.5506
21 15 1 -0.3701 0.9968
21 15 2 -4.8949 -1.3922
22 0 0 2.8359 -1.9650
22 0 1 -2.1729 0.2864
22 0 2 7.7695 -2.0195
22 0 3 -1.8268 4.2952
22 0 4 -1.3455 -4.7047
22 0 5 0.9964 1.4092
22 0 6 5.0627 -1.3016
22 2 0 3.1667 1.9477
22 2 1 4.4344 -0.7808
22 2 2 -1.7702 1.0674
22 2 3 4.1140 -1.4277
22 2 4 -0.9632 0.3117
22 2 5 9.5958 1.2446
22 2 6 2.6798 -0.5557
22 4 0 2.1777 -0.9831
22 4 1 3.2086 -1.4819
22 4 2 1.8816 -0.2259
22 4 3 1.9828 0.6198
22 4 4 2.5005 0.3844
22 4 5 -0.0199 -2.0384
22 4 6 7.1572 -0.7384
22 6 0 -0.3950 0.4058
22 6 1 -1.8934 -0.5446
22 6 2 2.6795 1.8488
22 6 3 -5.1037 -0.6812
22 6 4 8.3913 0.8376
22 6 5 -5.3433 -0.7495
22 8 0 -3.1705 -0.3665
22 8 1 -1.5771 0.6047
22 8 2 3.3532 -0.4124
22 8 3 -5.4710 1.0637
22 8 4 2.7945 1.2164
22 10 0 0.6798 0.5216
22 10 1 -3.3768 -0.3298
22 10 2 -0.1845 -0.0176
22 12 0 -0.2337 0.3567
22 12 1 1.2723 -0.1616
22 12 2 -1.0706 -0.2704
22 14 0 0.5135 -0.6857
23 1 0 0.7824 -0.7824
23 1 1 3.9395 0.3549
23 1 2 -7.4550 -1.5352
23 1 3 -1.6129 1.2291
23 1 4 6.2215 1.7392
23 1 5 1.3217 -1.5000
23 3 0 0.4162 -1.9602
23 3 1 -3.8210 0.1068
23 3 2 -2.1366 0.6759
23 3 3 -6.7798 1.3234
23 3 4 0.5022 -1.1230
23 3 5 -4.6796 0.7157
23 5 0 1.9820 0.3052
23 5 1 1.6919 0.2451
23 5 2 -2.8554 -0.8317
23 5 3 0.8211 -0.3428
23 5 4 -5.7192 -0.2801
23 7 0 6.0035 -1.3006
23 7 1 0.2007 -0.8215
23 7 2 -1.4939 0.0992
23 7 3 5.1013 0.4078
23 9 0 0.6942 0.5014
23 9 1 1.2683 -0.3159
23 9 2 -4.0672 0.2549
23 11 0 -1.6371 -1.1424
23 11 1 -2.6592 0.1447
24 0 0 -0.5337 -6.0738
24 0 1 -10.2265 -1.3846
24 0 2 6.4547 2.1574
24 0 3 4.1905 1.0724
24 2 0 -0.4353 1.5734
24 2 1 -1.9158 0.3788
24 2 2 3.4551 1.5771
24 2 3 5.2610 -1.5965
24 4 0 -3.7715 -1.2669
24 4 1 -2.8257 0.4353
24 4 2 0.7743 -0.4555
24 4 3 5.3884 0.7483
24 6 0 -4.5818 0.7050
24 6 1 -0.9542 1.0639
24 8 0 -2.8051 -0.3974
25 1 0 -3.9343 1.9569
0 0 0 0.0 0.0
;
_shelx_fab_checksum              38726
_olex2_submission_special_instructions 'No special instructions were received'
_oxdiff_exptl_absorpt_empirical_details 
;
Empirical correction (ABSPACK) includes:
- Absorption correction using spherical harmonics
- Frame scaling
;
_oxdiff_exptl_absorpt_empirical_full_max 2.586
_oxdiff_exptl_absorpt_empirical_full_min 0.489
####################################################################### 
# 
# This file contains crystal structure data downloaded from the 
# Cambridge Structural Database (CSD) hosted by the Cambridge 
# Crystallographic Data Centre (CCDC).
# 
# Full information about CCDC data access policies and citation 
# guidelines are available at http://www.ccdc.cam.ac.uk/access/V1 
# 
# Audit and citation data items may have been added by the CCDC. 
# Please retain this information to preserve the provenance of 
# this file and to allow appropriate attribution of the data. 
# 
#######################################################################

data_hy_CCDC1
_database_code_depnum_ccdc_archive 'CCDC 2281560'
loop_
_audit_author_name
_audit_author_address
'Fei Wang'
;fujian institute
China
;
_audit_update_record             
;
2023-07-14 deposited with the CCDC.	2023-11-23 downloaded from the CCDC.
;
# start Validation Reply Form
_vrf_PLAT971_hy                  
;
PROBLEM: Check Calcd Resid. Dens.  1.01Ang From In4             4.37 eA-3
RESPONSE: The presence of iron leads to X-ray fluorescence and micro-absorption effects.
;
# Added during the CSD deposition process: Friday 14 July 2023 02:32 AM
# end Validation Reply Form

_audit_creation_date             2023-07-11
_audit_creation_method           
;
Olex2 1.5
(compiled 2022.04.07 svn.rca3783a0 for OlexSys, GUI svn.r6498)
;
_shelx_SHELXL_version_number     2017/1
_chemical_name_common            ?
_chemical_name_systematic        ?
_chemical_formula_moiety         'C106 H86 Fe6 In13 O52'
_chemical_formula_sum            'C106 H86 Fe6 In13 O52'
_chemical_formula_weight         4019.50
_chemical_melting_point          ?
_chemical_oxdiff_formula         'In Fe C H O P N'
loop_
_atom_type_symbol
_atom_type_description
_atom_type_scat_dispersion_real
_atom_type_scat_dispersion_imag
_atom_type_scat_source
C C 0.0150 0.0070 'International Tables Vol C Tables 4.2.6.8 and 6.1.1.4'
H H 0.0000 0.0000 'International Tables Vol C Tables 4.2.6.8 and 6.1.1.4'
Fe Fe -0.2760 2.5770 'International Tables Vol C Tables 4.2.6.8 and 6.1.1.4'
In In 0.1340 3.9100 'International Tables Vol C Tables 4.2.6.8 and 6.1.1.4'
O O 0.0410 0.0250 'International Tables Vol C Tables 4.2.6.8 and 6.1.1.4'

_shelx_space_group_comment       
;
The symmetry employed for this shelxl refinement is uniquely defined
by the following loop, which should always be used as a source of
symmetry information in preference to the above space-group names.
They are only intended as comments.
;
_space_group_crystal_system      monoclinic
_space_group_IT_number           12
_space_group_name_H-M_alt        'C 1 2/m 1'
_space_group_name_Hall           '-C 2y'
loop_
_space_group_symop_operation_xyz
'x, y, z'
'-x, y, -z'
'x+1/2, y+1/2, z'
'-x+1/2, y+1/2, -z'
'-x, -y, -z'
'x, -y, z'
'-x+1/2, -y+1/2, -z'
'x+1/2, -y+1/2, z'

_cell_length_a                   21.2041(3)
_cell_length_b                   25.0454(3)
_cell_length_c                   13.8544(2)
_cell_angle_alpha                90
_cell_angle_beta                 103.7827(15)
_cell_angle_gamma                90
_cell_volume                     7145.74(18)
_cell_formula_units_Z            2
_cell_measurement_reflns_used    16011
_cell_measurement_temperature    179.97(10)
_cell_measurement_theta_max      60.3270
_cell_measurement_theta_min      2.8480
_shelx_estimated_absorpt_T_max   0.323
_shelx_estimated_absorpt_T_min   0.142
_exptl_absorpt_coefficient_mu    14.591
_exptl_absorpt_correction_T_max  1.00000
_exptl_absorpt_correction_T_min  0.54003
_exptl_absorpt_correction_type   multi-scan
_exptl_absorpt_process_details   
;
CrysAlisPro 1.171.41.93a (Rigaku Oxford Diffraction, 2020)
Empirical absorption correction using spherical harmonics,
implemented in SCALE3 ABSPACK scaling algorithm.
;
_exptl_absorpt_special_details   ?
_exptl_crystal_colour            'clear orangish orange'
_exptl_crystal_colour_lustre     clear
_exptl_crystal_colour_modifier   orangish
_exptl_crystal_colour_primary    orange
_exptl_crystal_density_diffrn    1.868
_exptl_crystal_density_meas      ?
_exptl_crystal_density_method    ?
_exptl_crystal_description       block
_exptl_crystal_F_000             3862
_exptl_crystal_size_max          0.22
_exptl_crystal_size_mid          0.11
_exptl_crystal_size_min          0.1
_exptl_transmission_factor_max   ?
_exptl_transmission_factor_min   ?
_diffrn_reflns_av_R_equivalents  0.0389
_diffrn_reflns_av_unetI/netI     0.0309
_diffrn_reflns_Laue_measured_fraction_full 0.997
_diffrn_reflns_Laue_measured_fraction_max 0.963
_diffrn_reflns_limit_h_max       27
_diffrn_reflns_limit_h_min       -27
_diffrn_reflns_limit_k_max       31
_diffrn_reflns_limit_k_min       -32
_diffrn_reflns_limit_l_max       17
_diffrn_reflns_limit_l_min       -14
_diffrn_reflns_number            28167
_diffrn_reflns_point_group_measured_fraction_full 0.997
_diffrn_reflns_point_group_measured_fraction_max 0.963
_diffrn_reflns_theta_full        53.543
_diffrn_reflns_theta_max         60.466
_diffrn_reflns_theta_min         2.855
_diffrn_ambient_environment      N~2~
_diffrn_ambient_temperature      179.97(10)
_diffrn_detector                 'Hybrid Pixel Array Detector'
_diffrn_detector_area_resol_mean 10.0000
_diffrn_detector_type            HyPix
_diffrn_measured_fraction_theta_full 0.997
_diffrn_measured_fraction_theta_max 0.963
_diffrn_measurement_details      
;
List of Runs (angles in degrees, time in seconds):

  # Type    Start    End  Width  t~exp~   \w     \q     \k     \f   Frames
#--------------------------------------------------------------------------
  1  \w     60.00 140.00   0.50    0.35    --   72.28  57.00  30.00  160
  2  \w     79.00 136.00   0.50    0.35    --   72.28 125.00 120.00  114
  3  \w     84.00 139.00   0.50    0.35    --   72.28 118.00  35.00  110
  4  \w     68.00 103.00   0.50    0.35    --   72.28 159.00-171.00   70
  5  \w     -7.00  66.00   0.50    0.07    --   -1.25  38.00   0.00  146
  6  \w     54.00  80.00   0.50    0.35    --   72.28-118.00 -50.00   52
  7  \w     33.00  70.00   0.50    0.35    --   72.28 -38.00 -30.00   74
  8  \w     32.00  71.00   0.50    0.07    --   -1.25  57.00 -90.00   78
  9  \w    -84.00 -47.00   0.50    0.35    --  -74.78  57.00  60.00   74
 10  \w   -109.00 -40.00   0.50    0.35    --  -74.78 118.00  35.00  138
 11  \w   -105.00 -23.00   0.50    0.35    --  -74.78 125.00 150.00  164
 12  \w   -113.00 -79.00   0.50    0.35    --  -74.78 159.00-171.00   68
 13  \w   -142.00 -94.00   0.50    0.35    --  -74.78 -99.00  60.00   96
 14  \w   -126.00 -88.00   0.50    0.35    --  -74.78-118.00 -50.00   76
 15  \w   -147.00 -80.00   0.50    0.35    --  -74.78-125.00-180.00  134
;
_diffrn_measurement_device       'four-circle diffractometer'
_diffrn_measurement_device_type  'ROD, Synergy Custom system, HyPix'
_diffrn_measurement_method       '\w scans'
_diffrn_orient_matrix_type       
'CrysAlisPro convention (1999,Acta A55,543-557)'
_diffrn_orient_matrix_UB_11      0.0115058000
_diffrn_orient_matrix_UB_12      -0.0524933000
_diffrn_orient_matrix_UB_13      0.0112711000
_diffrn_orient_matrix_UB_21      0.0585804000
_diffrn_orient_matrix_UB_22      0.0070154000
_diffrn_orient_matrix_UB_23      -0.0186259000
_diffrn_orient_matrix_UB_31      0.0257737000
_diffrn_orient_matrix_UB_32      0.0074345000
_diffrn_orient_matrix_UB_33      0.0971086000
_diffrn_radiation_monochromator  mirror
_diffrn_radiation_probe          x-ray
_diffrn_radiation_type           'Ga k\a'
_diffrn_radiation_wavelength     1.3405
_diffrn_source                   'micro-focus metaljet'
_reflns_Friedel_coverage         0.000
_reflns_Friedel_fraction_full    .
_reflns_Friedel_fraction_max     .
_reflns_number_gt                6924
_reflns_number_total             8072
_reflns_special_details          
;
 Reflections were merged by SHELXL according to the crystal
 class for the calculation of statistics and refinement.
 
 Structure factors included contributions from the .fab file.
 
 _reflns_Friedel_fraction is defined as the number of unique
 Friedel pairs measured divided by the number that would be
 possible theoretically, ignoring centric projections and
 systematic absences.
;
_reflns_threshold_expression     'I > 2\s(I)'
_computing_cell_refinement       'CrysAlisPro 1.171.41.93a (Rigaku OD, 2020)'
_computing_data_collection       'CrysAlisPro 1.171.41.93a (Rigaku OD, 2020)'
_computing_data_reduction        'CrysAlisPro 1.171.41.93a (Rigaku OD, 2020)'
_computing_molecular_graphics    'Olex2 1.5 (Dolomanov et al., 2009)'
_computing_publication_material  'Olex2 1.5 (Dolomanov et al., 2009)'
_computing_structure_refinement  'SHELXL 2017/1 (Sheldrick, 2015)'
_computing_structure_solution    'SHELXT 2014/5 (Sheldrick, 2014)'
_refine_diff_density_max         4.371
_refine_diff_density_min         -1.405
_refine_diff_density_rms         0.241
_refine_ls_extinction_coef       .
_refine_ls_extinction_method     none
_refine_ls_goodness_of_fit_ref   1.062
_refine_ls_hydrogen_treatment    constr
_refine_ls_matrix_type           full
_refine_ls_number_parameters     403
_refine_ls_number_reflns         8072
_refine_ls_number_restraints     90
_refine_ls_R_factor_all          0.0642
_refine_ls_R_factor_gt           0.0576
_refine_ls_restrained_S_all      2.693
_refine_ls_shift/su_max          0.001
_refine_ls_shift/su_mean         0.000
_refine_ls_structure_factor_coef Fsqd
_refine_ls_weighting_details     
'w=1/[\s^2^(Fo^2^)+(0.1161P)^2^+39.7753P] where P=(Fo^2^+2Fc^2^)/3'
_refine_ls_weighting_scheme      calc
_refine_ls_wR_factor_gt          0.1622
_refine_ls_wR_factor_ref         0.1690
_refine_special_details          ?
_olex2_refinement_description    
;
1. Fixed Uiso
 At 1.2 times of:
  All C(H) groups
 At 1.5 times of:
  All C(H,H,H) groups, All O(H,H) groups
2. Restrained distances
 O14-H14B
 0.87 with sigma of 0.002
 H14B-H14A
 1.782 with sigma of 0.002
 H14A-O14
 0.87 with sigma of 0.002
3. Rigid bond restraints
 C25, C26
 with sigma for 1-2 distances of 0.01 and sigma for 1-3 distances of 0.01
 C26, O15
 with sigma for 1-2 distances of 0.01 and sigma for 1-3 distances of 0.01
 C26, O12
 with sigma for 1-2 distances of 0.01 and sigma for 1-3 distances of 0.01
 C20, C25, C24, C23, C22, C21
 with sigma for 1-2 distances of 0.01 and sigma for 1-3 distances of 0.01
4. Uiso/Uaniso restraints and constraints
C26 \\sim C25: within 1.7A with sigma of 0.04 and sigma for terminal atoms of
0.08 within 1.7A
C26 \\sim O15: within 1.7A with sigma of 0.04 and sigma for terminal atoms of
0.08 within 1.7A
O12 \\sim C26: within 1.7A with sigma of 0.04 and sigma for terminal atoms of
0.08 within 1.7A
C20 \\sim C24 \\sim C25 \\sim C21 \\sim C22 \\sim C23: within 1.7A with sigma
of 0.04 and sigma for terminal atoms of 0.08 within 1.7A
Uanis(C26) \\sim Ueq, Uanis(O12) \\sim Ueq, Uanis(O15) \\sim Ueq: with sigma of
0.001 and sigma for terminal atoms of 0.002
5. Others
 Fixed Sof: H14A(0.5) H14B(0.5) H27A(0.5) H27B(0.5) H27C(0.5)
6.a Rotating group:
 O14(H14A,H14B)
6.b Aromatic/amide H refined with riding coordinates:
 C1(H1), C3(H3), C6(H6), C7(H7), C9(H9), C10(H10), C12(H12), C14(H14),
 C15(H15), C16(H16), C17(H17), C18(H18), C20(H20), C21(H21), C23(H23), C24(H24)
6.c Fitted hexagon refined as free rotating group:
 C20(C21,C22,C23,C24,C25)
6.d Idealised Me refined as rotating group:
 C19(H19A,H19B,H19C), C27(H27A,H27B,H27C)
;
_atom_sites_solution_hydrogens   mixed
_atom_sites_solution_primary     dual
_atom_sites_solution_secondary   ?
loop_
_atom_site_label
_atom_site_type_symbol
_atom_site_fract_x
_atom_site_fract_y
_atom_site_fract_z
_atom_site_U_iso_or_equiv
_atom_site_adp_type
_atom_site_occupancy
_atom_site_site_symmetry_order
_atom_site_calc_flag
_atom_site_refinement_flags_posn
_atom_site_refinement_flags_adp
_atom_site_refinement_flags_occupancy
_atom_site_disorder_assembly
_atom_site_disorder_group
In1 In 0.500000 0.36738(2) 0.500000 0.02814(15) Uani 1 2 d S T P . .
In2 In 0.500000 0.500000 0.500000 0.02624(18) Uani 1 4 d S T P . .
In3 In 0.67345(3) 0.500000 0.44987(4) 0.02976(15) Uani 1 2 d S T P . .
In4 In 0.52680(2) 0.43337(2) 0.30680(3) 0.02935(13) Uani 1 1 d . . . . .
In5 In 0.64364(2) 0.57673(2) 0.67694(3) 0.02986(14) Uani 1 1 d . . . . .
Fe1 Fe 0.37337(5) 0.24892(4) 0.14747(8) 0.0388(2) Uani 1 1 d . . . . .
Fe2 Fe 0.72411(6) 0.500000 0.11166(10) 0.0329(3) Uani 1 2 d S T P . .
O1 O 0.3589(2) 0.33785(17) 0.3583(3) 0.0393(10) Uani 1 1 d . . . . .
O2 O 0.4795(3) 0.500000 0.2189(4) 0.0296(12) Uani 1 2 d S T P . .
O3 O 0.54218(19) 0.56729(15) 0.5992(3) 0.0272(9) Uani 1 1 d . . . . .
O4 O 0.5687(3) 0.500000 0.4035(4) 0.0275(12) Uani 1 2 d S T P . .
O5 O 0.6428(3) 0.500000 0.7367(4) 0.0324(13) Uani 1 2 d S T P . .
O6 O 0.5720(2) 0.37441(17) 0.4142(3) 0.0322(9) Uani 1 1 d . . . . .
O7 O 0.5966(2) 0.43325(18) 0.2181(4) 0.0384(11) Uani 1 1 d . . . . .
O8 O 0.6732(2) 0.56529(18) 0.5448(4) 0.0371(10) Uani 1 1 d . . . . .
O9 O 0.4581(2) 0.30264(17) 0.4035(3) 0.0400(11) Uani 1 1 d . . . . .
O10 O 0.4843(2) 0.36951(18) 0.2091(4) 0.0374(10) Uani 1 1 d . . . . .
O11 O 0.3819(2) 0.39614(18) 0.1866(3) 0.0373(10) Uani 1 1 d . . . . .
O12 O 0.7404(2) 0.5887(2) 0.7621(3) 0.0401(10) Uani 1 1 d . U . . .
O13 O 0.6878(2) 0.44198(18) 0.3391(3) 0.0369(10) Uani 1 1 d . . . . .
O14 O 0.7818(4) 0.500000 0.4967(7) 0.064(2) Uani 1 2 d DS T P . .
H14A H 0.816374 0.521653 0.562226 0.097 Uiso 0.5 1 d DR U P . .
H14B H 0.820344 0.477018 0.463623 0.097 Uiso 0.5 1 d DR U P . .
O15 O 0.7904(6) 0.6107(5) 0.6446(9) 0.139(4) Uani 1 1 d . U . . .
C1 C 0.3110(4) 0.1956(3) 0.1883(6) 0.0513(19) Uani 1 1 d . . . . .
H1 H 0.274119 0.179654 0.145322 0.062 Uiso 1 1 calc R U . . .
C2 C 0.6949(3) 0.4332(2) 0.1727(5) 0.0336(13) Uani 1 1 d . . . . .
C3 C 0.7650(3) 0.4354(3) 0.1912(5) 0.0367(14) Uani 1 1 d . . . . .
H3 H 0.795045 0.436209 0.254135 0.044 Uiso 1 1 calc R U . . .
C4 C 0.6576(3) 0.4364(2) 0.2488(5) 0.0323(13) Uani 1 1 d . . . . .
C5 C 0.4242(3) 0.3652(2) 0.1703(5) 0.0329(13) Uani 1 1 d . . . . .
C6 C 0.7216(4) 0.4345(3) 0.0216(5) 0.0404(15) Uani 1 1 d . . . . .
H6 H 0.718074 0.434590 -0.048037 0.049 Uiso 1 1 calc R U . . .
C7 C 0.6699(3) 0.4328(3) 0.0689(6) 0.0395(15) Uani 1 1 d . . . . .
H7 H 0.625142 0.431500 0.036048 0.047 Uiso 1 1 calc R U . . .
C8 C 0.4041(3) 0.3196(3) 0.1016(5) 0.0356(14) Uani 1 1 d . . . . .
C9 C 0.7799(4) 0.4361(3) 0.0968(6) 0.0422(16) Uani 1 1 d . . . . .
H9 H 0.822376 0.437341 0.085772 0.051 Uiso 1 1 calc R U . . .
C10 C 0.3121(3) 0.2444(3) 0.2395(5) 0.0403(15) Uani 1 1 d . . . . .
H10 H 0.276022 0.267137 0.237478 0.048 Uiso 1 1 calc R U . . .
C11 C 0.3992(3) 0.3016(2) 0.3561(5) 0.0357(14) Uani 1 1 d . . . . .
C12 C 0.3393(4) 0.2598(3) -0.0024(6) 0.055(2) Uani 1 1 d . . . . .
H12 H 0.302658 0.242831 -0.043985 0.066 Uiso 1 1 calc R U . . .
C13 C 0.3775(3) 0.2535(2) 0.2954(5) 0.0374(14) Uani 1 1 d . . . . .
C14 C 0.3386(3) 0.3089(3) 0.0490(5) 0.0417(16) Uani 1 1 d . . . . .
H14 H 0.301676 0.330447 0.048597 0.050 Uiso 1 1 calc R U . . .
C15 C 0.4158(4) 0.2107(3) 0.2777(5) 0.0454(17) Uani 1 1 d . . . . .
H15 H 0.461145 0.206675 0.304666 0.054 Uiso 1 1 calc R U . . .
C16 C 0.4437(4) 0.2772(3) 0.0825(6) 0.0465(17) Uani 1 1 d . . . . .
H16 H 0.489310 0.274005 0.108081 0.056 Uiso 1 1 calc R U . . .
C17 C 0.4036(5) 0.2408(3) 0.0188(6) 0.059(2) Uani 1 1 d . . . . .
H17 H 0.417556 0.208567 -0.005851 0.071 Uiso 1 1 calc R U . . .
C18 C 0.3757(4) 0.1746(3) 0.2130(6) 0.0489(18) Uani 1 1 d . . . . .
H18 H 0.389177 0.141910 0.189695 0.059 Uiso 1 1 calc R U . . .
C19 C 0.6029(5) 0.3283(4) 0.3807(8) 0.073(3) Uani 1 1 d . . . . .
H19A H 0.624600 0.306915 0.438215 0.109 Uiso 1 1 calc R U . . .
H19B H 0.635059 0.340548 0.345053 0.109 Uiso 1 1 calc R U . . .
H19C H 0.569987 0.306593 0.336127 0.109 Uiso 1 1 calc R U . . .
C20 C 0.8543(3) 0.5837(5) 0.9071(6) 0.126(6) Uani 1 1 d G U . . .
H20 H 0.815654 0.570121 0.921300 0.152 Uiso 1 1 calc R U . . .
C21 C 0.9124(3) 0.5821(6) 0.9792(5) 0.153(7) Uani 1 1 d G U . . .
H21 H 0.913456 0.567379 1.042801 0.184 Uiso 1 1 calc R U . . .
C22 C 0.9689(3) 0.6020(5) 0.9584(5) 0.114(5) Uani 1 1 d G U . . .
C23 C 0.9673(3) 0.6235(6) 0.8654(6) 0.142(6) Uani 1 1 d G U . . .
H23 H 1.005886 0.637135 0.851109 0.170 Uiso 1 1 calc R U . . .
C24 C 0.9092(4) 0.6252(6) 0.7932(6) 0.146(7) Uani 1 1 d G U . . .
H24 H 0.908085 0.639878 0.729607 0.175 Uiso 1 1 calc R U . . .
C25 C 0.8527(3) 0.6053(5) 0.8140(5) 0.099(4) Uani 1 1 d G U . . .
C26 C 0.7872(7) 0.6017(6) 0.7387(10) 0.089(3) Uani 1 1 d . U . . .
C27 C 0.4713(5) 0.500000 0.1124(7) 0.045(2) Uani 1 2 d S T P . .
H27A H 0.510116 0.485033 0.095955 0.068 Uiso 0.5 1 calc R U P A -1
H27B H 0.464687 0.536685 0.087409 0.068 Uiso 0.5 1 calc R U P A -1
H27C H 0.433380 0.478282 0.081519 0.068 Uiso 0.5 1 calc R U P A -1

loop_
_atom_site_aniso_label
_atom_site_aniso_U_11
_atom_site_aniso_U_22
_atom_site_aniso_U_33
_atom_site_aniso_U_23
_atom_site_aniso_U_13
_atom_site_aniso_U_12
In1 0.0208(3) 0.0199(3) 0.0335(3) 0.000 -0.0137(2) 0.000
In2 0.0177(3) 0.0193(3) 0.0319(4) 0.000 -0.0134(3) 0.000
In3 0.0197(3) 0.0262(3) 0.0342(3) 0.000 -0.0117(2) 0.000
In4 0.0210(2) 0.0230(2) 0.0348(2) -0.00159(14) -0.01167(16) -0.00083(13)
In5 0.0199(2) 0.0234(2) 0.0351(2) -0.00069(14) -0.01550(16) -0.00158(14)
Fe1 0.0352(5) 0.0238(5) 0.0451(5) -0.0069(4) -0.0150(4) -0.0028(4)
Fe2 0.0271(6) 0.0277(6) 0.0352(7) 0.000 -0.0096(5) 0.000
O1 0.044(3) 0.025(2) 0.041(2) -0.0005(18) -0.004(2) -0.0040(19)
O2 0.025(3) 0.022(3) 0.032(3) 0.000 -0.011(2) 0.000
O3 0.0182(18) 0.0203(19) 0.033(2) 0.0014(15) -0.0134(16) -0.0003(14)
O4 0.017(2) 0.022(3) 0.034(3) 0.000 -0.014(2) 0.000
O5 0.027(3) 0.023(3) 0.036(3) 0.000 -0.014(2) 0.000
O6 0.0261(19) 0.025(2) 0.037(2) -0.0007(16) -0.0096(17) 0.0057(16)
O7 0.029(2) 0.037(2) 0.045(3) 0.0014(19) -0.002(2) -0.0014(18)
O8 0.029(2) 0.036(2) 0.043(3) -0.0093(18) 0.0010(19) -0.0066(18)
O9 0.037(2) 0.026(2) 0.045(3) -0.0064(18) -0.015(2) -0.0052(18)
O10 0.027(2) 0.029(2) 0.045(3) -0.0077(19) -0.0118(19) -0.0043(17)
O11 0.031(2) 0.029(2) 0.042(2) -0.0004(18) -0.0098(19) -0.0005(18)
O12 0.0370(13) 0.0405(13) 0.0402(13) 0.0008(9) 0.0041(9) -0.0014(9)
O13 0.037(2) 0.030(2) 0.037(2) 0.0008(18) -0.0050(19) 0.0017(18)
O14 0.032(4) 0.068(6) 0.077(6) 0.000 -0.018(4) 0.000
O15 0.138(4) 0.143(4) 0.136(4) 0.002(2) 0.033(2) -0.001(2)
C1 0.049(4) 0.029(3) 0.059(4) -0.006(3) -0.020(3) -0.012(3)
C2 0.026(3) 0.027(3) 0.039(3) 0.003(2) -0.009(2) 0.004(2)
C3 0.029(3) 0.033(3) 0.041(4) 0.002(2) -0.007(3) 0.005(2)
C4 0.027(3) 0.019(3) 0.044(4) 0.003(2) -0.004(3) 0.002(2)
C5 0.028(3) 0.026(3) 0.035(3) -0.001(2) -0.011(2) -0.005(2)
C6 0.048(4) 0.035(3) 0.032(3) -0.005(2) -0.002(3) -0.004(3)
C7 0.037(3) 0.028(3) 0.047(4) -0.007(3) -0.003(3) -0.002(2)
C8 0.032(3) 0.029(3) 0.036(3) -0.005(2) -0.010(3) -0.008(2)
C9 0.036(3) 0.034(3) 0.053(4) 0.003(3) 0.003(3) 0.008(3)
C10 0.032(3) 0.026(3) 0.053(4) -0.007(3) -0.011(3) -0.003(2)
C11 0.039(3) 0.023(3) 0.035(3) 0.003(2) -0.009(3) -0.006(2)
C12 0.056(5) 0.040(4) 0.054(5) -0.011(3) -0.017(4) -0.012(4)
C13 0.032(3) 0.026(3) 0.043(3) 0.000(2) -0.014(3) -0.003(2)
C14 0.035(3) 0.031(3) 0.046(4) -0.003(3) -0.017(3) -0.004(3)
C15 0.044(4) 0.025(3) 0.051(4) 0.001(3) -0.020(3) 0.001(3)
C16 0.034(3) 0.043(4) 0.053(4) -0.009(3) -0.008(3) 0.001(3)
C17 0.072(6) 0.040(4) 0.058(5) -0.018(4) -0.001(4) -0.006(4)
C18 0.050(4) 0.028(3) 0.055(4) -0.008(3) -0.013(3) 0.001(3)
C19 0.064(6) 0.063(6) 0.084(7) 0.004(5) 0.003(5) 0.023(5)
C20 0.031(4) 0.250(17) 0.089(8) 0.036(9) -0.005(5) -0.018(7)
C21 0.036(5) 0.34(2) 0.074(7) 0.026(10) -0.006(5) -0.011(8)
C22 0.026(4) 0.245(16) 0.058(5) -0.018(7) -0.015(4) -0.002(6)
C23 0.062(6) 0.235(18) 0.109(9) 0.039(11) -0.021(6) -0.039(9)
C24 0.055(6) 0.248(18) 0.112(9) 0.069(11) -0.025(6) -0.043(9)
C25 0.049(5) 0.179(13) 0.062(5) -0.015(6) 0.003(4) -0.009(6)
C26 0.089(3) 0.090(3) 0.089(3) 0.0007(10) 0.0208(12) -0.0004(10)
C27 0.039(5) 0.045(6) 0.040(5) 0.000 -0.013(4) 0.000

_geom_special_details            
;
 All esds (except the esd in the dihedral angle between two l.s. planes)
 are estimated using the full covariance matrix.  The cell esds are taken
 into account individually in the estimation of esds in distances, angles
 and torsion angles; correlations between esds in cell parameters are only
 used when they are defined by crystal symmetry.  An approximate (isotropic)
 treatment of cell esds is used for estimating esds involving l.s. planes.
;
loop_
_geom_bond_atom_site_label_1
_geom_bond_atom_site_label_2
_geom_bond_distance
_geom_bond_site_symmetry_2
_geom_bond_publ_flag
In1 In1 0.0000(10) 2_656 ?
In1 In4 3.3082(5) 2_656 ?
In1 O3 2.186(4) 5_666 ?
In1 O3 2.186(4) 6_565 ?
In1 O6 2.154(5) 2_656 ?
In1 O6 2.154(5) . ?
In1 O9 2.154(4) . ?
In1 O9 2.154(4) 2_656 ?
In2 In2 0.0000 5_666 ?
In2 In2 0.0000 2_656 ?
In2 In2 0.0000 6_565 ?
In2 In4 3.3162(4) 2_656 ?
In2 In4 3.3162(4) 5_666 ?
In2 In4 3.3162(4) 6_565 ?
In2 O3 2.223(4) 2_656 ?
In2 O3 2.223(4) 5_666 ?
In2 O3 2.223(4) . ?
In2 O3 2.223(4) 6_565 ?
In2 O4 2.199(6) 5_666 ?
In2 O4 2.199(6) . ?
In3 O4 2.161(5) . ?
In3 O8 2.099(4) 6_565 ?
In3 O8 2.099(4) . ?
In3 O13 2.187(5) 6_565 ?
In3 O13 2.187(5) . ?
In3 O14 2.234(7) . ?
In4 O2 2.166(3) . ?
In4 O3 2.178(5) 5_666 ?
In4 O4 2.191(3) . ?
In4 O6 2.153(4) . ?
In4 O7 2.138(5) . ?
In4 O10 2.149(4) . ?
In5 O1 2.192(4) 5_666 ?
In5 O3 2.177(4) . ?
In5 O5 2.094(3) . ?
In5 O8 2.092(5) . ?
In5 O11 2.194(5) 5_666 ?
In5 O12 2.131(5) . ?
Fe1 C1 2.052(8) . ?
Fe1 C8 2.039(7) . ?
Fe1 C10 2.028(8) . ?
Fe1 C12 2.048(8) . ?
Fe1 C13 2.034(7) . ?
Fe1 C14 2.045(7) . ?
Fe1 C15 2.051(7) . ?
Fe1 C16 2.045(8) . ?
Fe1 C17 2.043(9) . ?
Fe1 C18 2.066(8) . ?
Fe2 C2 2.036(6) 6_565 ?
Fe2 C2 2.036(6) . ?
Fe2 C3 2.032(6) . ?
Fe2 C3 2.032(6) 6_565 ?
Fe2 C6 2.054(7) . ?
Fe2 C6 2.054(7) 6_565 ?
Fe2 C7 2.045(6) 6_565 ?
Fe2 C7 2.045(6) . ?
Fe2 C9 2.030(7) 6_565 ?
Fe2 C9 2.030(7) . ?
O1 C11 1.251(8) . ?
O2 C27 1.443(12) . ?
O6 C19 1.457(10) . ?
O7 C4 1.264(7) . ?
O9 C11 1.266(8) . ?
O10 C5 1.265(7) . ?
O11 C5 1.247(8) . ?
O12 C26 1.162(13) . ?
O13 C4 1.270(8) . ?
O14 H14A 1.1568 . ?
O14 H14B 1.1780 . ?
O15 C26 1.341(16) . ?
C1 H1 0.9500 . ?
C1 C10 1.409(9) . ?
C1 C18 1.432(11) . ?
C2 C3 1.448(9) . ?
C2 C4 1.462(10) . ?
C2 C7 1.409(10) . ?
C3 H3 0.9500 . ?
C3 C9 1.416(11) . ?
C5 C8 1.483(8) . ?
C6 H6 0.9500 . ?
C6 C7 1.405(11) . ?
C6 C9 1.414(10) . ?
C7 H7 0.9500 . ?
C8 C14 1.431(8) . ?
C8 C16 1.418(10) . ?
C9 H9 0.9500 . ?
C10 H10 0.9500 . ?
C10 C13 1.436(8) . ?
C11 C13 1.479(8) . ?
C12 H12 0.9500 . ?
C12 C14 1.423(10) . ?
C12 C17 1.408(13) . ?
C13 C15 1.403(10) . ?
C14 H14 0.9500 . ?
C15 H15 0.9500 . ?
C15 C18 1.406(9) . ?
C16 H16 0.9500 . ?
C16 C17 1.407(10) . ?
C17 H17 0.9500 . ?
C18 H18 0.9500 . ?
C19 H19A 0.9800 . ?
C19 H19B 0.9800 . ?
C19 H19C 0.9800 . ?
C20 H20 0.9500 . ?
C20 C21 1.3900 . ?
C20 C25 1.3900 . ?
C21 H21 0.9500 . ?
C21 C22 1.3900 . ?
C22 C22 1.532(9) 2_757 ?
C22 C23 1.3900 . ?
C23 H23 0.9500 . ?
C23 C24 1.3900 . ?
C24 H24 0.9500 . ?
C24 C25 1.3900 . ?
C25 C26 1.528(14) . ?
C27 H27A 0.9800 . ?
C27 H27B 0.9800 . ?
C27 H27C 0.9800 . ?

loop_
_geom_angle_atom_site_label_1
_geom_angle_atom_site_label_2
_geom_angle_atom_site_label_3
_geom_angle
_geom_angle_site_symmetry_1
_geom_angle_site_symmetry_3
_geom_angle_publ_flag
In1 In1 In4 0(10) 2_656 2_656 ?
In1 In1 O3 0(10) 2_656 5_666 ?
In1 In1 O3 0(10) 2_656 6_565 ?
In1 In1 O6 0(10) 2_656 2_656 ?
In1 In1 O6 0(10) 2_656 . ?
In1 In1 O9 0(10) 2_656 . ?
In1 In1 O9 0(10) 2_656 2_656 ?
O3 In1 In4 90.65(11) 5_666 2_656 ?
O3 In1 In4 40.62(12) 6_565 2_656 ?
O3 In1 O3 83.1(2) 6_565 5_666 ?
O6 In1 In4 133.36(11) . 2_656 ?
O6 In1 In4 39.80(11) 2_656 2_656 ?
O6 In1 O3 80.19(16) . 5_666 ?
O6 In1 O3 92.75(16) . 6_565 ?
O6 In1 O3 80.19(16) 2_656 6_565 ?
O6 In1 O3 92.75(16) 2_656 5_666 ?
O6 In1 O6 170.6(2) 2_656 . ?
O6 In1 O9 87.75(18) 2_656 2_656 ?
O6 In1 O9 99.35(18) 2_656 . ?
O6 In1 O9 87.75(18) . . ?
O9 In1 In4 138.89(14) . 2_656 ?
O9 In1 In4 89.93(13) 2_656 2_656 ?
O9 In1 O3 179.42(18) . 6_565 ?
O9 In1 O3 97.28(16) . 5_666 ?
O9 In1 O3 179.42(18) 2_656 5_666 ?
O9 In1 O3 97.28(16) 2_656 6_565 ?
O9 In1 O6 99.34(18) 2_656 . ?
O9 In1 O9 82.3(2) 2_656 . ?
In2 In2 In2 0.0 6_565 5_666 ?
In2 In2 In2 0.0 5_666 2_656 ?
In2 In2 In2 0.0 6_565 2_656 ?
In2 In2 In4 0(10) 6_565 6_565 ?
In2 In2 In4 0(10) 6_565 2_656 ?
In2 In2 In4 0(10) 2_656 2_656 ?
In2 In2 In4 0(10) 2_656 5_666 ?
In2 In2 In4 0(10) 6_565 5_666 ?
In2 In2 In4 0(10) 5_666 2_656 ?
In2 In2 In4 0(10) 5_666 5_666 ?
In2 In2 In4 0(10) 2_656 6_565 ?
In2 In2 In4 0(10) 5_666 6_565 ?
In2 In2 O3 0(10) 6_565 2_656 ?
In2 In2 O3 0(10) 2_656 5_666 ?
In2 In2 O3 0(10) 5_666 5_666 ?
In2 In2 O3 0(10) 6_565 6_565 ?
In2 In2 O3 0(10) 2_656 2_656 ?
In2 In2 O3 0(10) 5_666 2_656 ?
In2 In2 O3 0(10) 6_565 . ?
In2 In2 O3 0(10) 2_656 . ?
In2 In2 O3 0(10) 6_565 5_666 ?
In2 In2 O3 0(10) 5_666 . ?
In2 In2 O3 0(10) 5_666 6_565 ?
In2 In2 O3 0(10) 2_656 6_565 ?
In2 In2 O4 0(10) 5_666 5_666 ?
In2 In2 O4 0(10) 2_656 . ?
In2 In2 O4 0(10) 6_565 . ?
In2 In2 O4 0(10) 5_666 . ?
In2 In2 O4 0(10) 2_656 5_666 ?
In2 In2 O4 0(10) 6_565 5_666 ?
In4 In2 In4 60.426(14) 5_666 2_656 ?
In4 In2 In4 180.0 2_656 6_565 ?
In4 In2 In4 119.573(14) 5_666 6_565 ?
O3 In2 In4 89.79(11) 5_666 2_656 ?
O3 In2 In4 90.21(11) 6_565 5_666 ?
O3 In2 In4 40.60(12) 6_565 2_656 ?
O3 In2 In4 139.40(12) 5_666 5_666 ?
O3 In2 In4 139.40(12) 6_565 6_565 ?
O3 In2 In4 90.21(11) 5_666 6_565 ?
O3 In2 In4 40.60(12) 2_656 6_565 ?
O3 In2 In4 89.79(11) 2_656 5_666 ?
O3 In2 In4 89.79(11) . 6_565 ?
O3 In2 In4 90.21(11) . 2_656 ?
O3 In2 In4 139.40(12) 2_656 2_656 ?
O3 In2 In4 40.60(12) . 5_666 ?
O3 In2 O3 81.4(2) 5_666 6_565 ?
O3 In2 O3 180.0 . 5_666 ?
O3 In2 O3 98.6(2) 5_666 2_656 ?
O3 In2 O3 81.4(2) . 2_656 ?
O3 In2 O3 180.0 2_656 6_565 ?
O3 In2 O3 98.6(2) . 6_565 ?
O4 In2 In4 139.15(9) . 5_666 ?
O4 In2 In4 40.85(8) . 6_565 ?
O4 In2 In4 139.15(8) 5_666 6_565 ?
O4 In2 In4 40.85(8) 5_666 2_656 ?
O4 In2 In4 139.15(8) . 2_656 ?
O4 In2 In4 40.85(9) 5_666 5_666 ?
O4 In2 O3 98.55(14) 5_666 5_666 ?
O4 In2 O3 81.45(14) . 5_666 ?
O4 In2 O3 98.55(14) 5_666 2_656 ?
O4 In2 O3 81.45(14) 5_666 . ?
O4 In2 O3 81.45(14) . 2_656 ?
O4 In2 O3 98.55(14) . 6_565 ?
O4 In2 O3 98.55(14) . . ?
O4 In2 O3 81.45(14) 5_666 6_565 ?
O4 In2 O4 180.0 . 5_666 ?
O4 In3 O13 95.50(17) . . ?
O4 In3 O13 95.50(17) . 6_565 ?
O4 In3 O14 179.6(3) . . ?
O8 In3 O4 91.76(16) . . ?
O8 In3 O4 91.76(16) 6_565 . ?
O8 In3 O8 102.3(3) . 6_565 ?
O8 In3 O13 168.20(18) . . ?
O8 In3 O13 86.75(18) . 6_565 ?
O8 In3 O13 168.19(18) 6_565 6_565 ?
O8 In3 O13 86.75(18) 6_565 . ?
O8 In3 O14 88.5(2) . . ?
O8 In3 O14 88.5(2) 6_565 . ?
O13 In3 O13 83.3(2) . 6_565 ?
O13 In3 O14 84.2(2) . . ?
O13 In3 O14 84.2(2) 6_565 . ?
O2 In4 O3 93.18(19) . 5_666 ?
O2 In4 O4 79.80(16) . . ?
O3 In4 O4 82.66(19) 5_666 . ?
O6 In4 O2 170.91(18) . . ?
O6 In4 O3 80.40(16) . 5_666 ?
O6 In4 O4 92.92(16) . . ?
O7 In4 O2 88.2(2) . . ?
O7 In4 O3 178.34(16) . 5_666 ?
O7 In4 O4 96.7(2) . . ?
O7 In4 O6 98.10(17) . . ?
O7 In4 O10 83.16(18) . . ?
O10 In4 O2 98.68(17) . . ?
O10 In4 O3 97.50(17) . 5_666 ?
O10 In4 O4 178.47(16) . . ?
O10 In4 O6 88.61(17) . . ?
O1 In5 O11 83.79(18) 5_666 5_666 ?
O3 In5 O1 91.53(16) . 5_666 ?
O3 In5 O11 92.44(16) . 5_666 ?
O5 In5 O1 169.0(2) . 5_666 ?
O5 In5 O3 89.74(18) . . ?
O5 In5 O11 85.2(2) . 5_666 ?
O5 In5 O12 90.5(2) . . ?
O8 In5 O1 86.28(18) . 5_666 ?
O8 In5 O3 91.10(17) . . ?
O8 In5 O5 104.6(2) . . ?
O8 In5 O11 169.55(17) . 5_666 ?
O8 In5 O12 93.10(18) . . ?
O12 In5 O1 87.46(18) . 5_666 ?
O12 In5 O3 175.61(17) . . ?
O12 In5 O11 83.20(17) . 5_666 ?
C1 Fe1 C18 40.7(3) . . ?
C8 Fe1 C1 157.7(3) . . ?
C8 Fe1 C12 68.3(3) . . ?
C8 Fe1 C14 41.0(2) . . ?
C8 Fe1 C15 125.0(3) . . ?
C8 Fe1 C16 40.6(3) . . ?
C8 Fe1 C17 68.0(3) . . ?
C8 Fe1 C18 160.6(3) . . ?
C10 Fe1 C1 40.4(3) . . ?
C10 Fe1 C8 123.0(3) . . ?
C10 Fe1 C12 121.4(3) . . ?
C10 Fe1 C13 41.4(3) . . ?
C10 Fe1 C14 106.1(3) . . ?
C10 Fe1 C15 68.5(3) . . ?
C10 Fe1 C16 160.1(3) . . ?
C10 Fe1 C17 157.5(3) . . ?
C10 Fe1 C18 67.9(3) . . ?
C12 Fe1 C1 105.7(3) . . ?
C12 Fe1 C15 158.2(3) . . ?
C12 Fe1 C18 122.1(3) . . ?
C13 Fe1 C1 68.6(3) . . ?
C13 Fe1 C8 109.0(3) . . ?
C13 Fe1 C12 159.1(3) . . ?
C13 Fe1 C14 123.6(3) . . ?
C13 Fe1 C15 40.2(3) . . ?
C13 Fe1 C16 124.3(3) . . ?
C13 Fe1 C17 159.7(3) . . ?
C13 Fe1 C18 67.5(3) . . ?
C14 Fe1 C1 120.5(3) . . ?
C14 Fe1 C12 40.7(3) . . ?
C14 Fe1 C15 160.5(3) . . ?
C14 Fe1 C16 68.7(3) . . ?
C14 Fe1 C18 157.2(3) . . ?
C15 Fe1 C1 68.3(3) . . ?
C15 Fe1 C18 40.0(3) . . ?
C16 Fe1 C1 158.9(3) . . ?
C16 Fe1 C12 68.0(3) . . ?
C16 Fe1 C15 109.6(3) . . ?
C16 Fe1 C18 124.2(3) . . ?
C17 Fe1 C1 122.2(3) . . ?
C17 Fe1 C12 40.3(4) . . ?
C17 Fe1 C14 68.3(3) . . ?
C17 Fe1 C15 123.9(4) . . ?
C17 Fe1 C16 40.3(3) . . ?
C17 Fe1 C18 108.3(4) . . ?
C2 Fe2 C2 110.4(4) 6_565 . ?
C2 Fe2 C6 160.4(3) . 6_565 ?
C2 Fe2 C6 68.3(3) 6_565 6_565 ?
C2 Fe2 C6 160.4(3) 6_565 . ?
C2 Fe2 C6 68.3(3) . . ?
C2 Fe2 C7 126.2(3) 6_565 . ?
C2 Fe2 C7 40.4(3) 6_565 6_565 ?
C2 Fe2 C7 126.2(3) . 6_565 ?
C2 Fe2 C7 40.4(3) . . ?
C3 Fe2 C2 124.2(3) 6_565 . ?
C3 Fe2 C2 124.2(3) . 6_565 ?
C3 Fe2 C2 41.7(2) . . ?
C3 Fe2 C2 41.7(2) 6_565 6_565 ?
C3 Fe2 C3 105.6(4) 6_565 . ?
C3 Fe2 C6 68.9(3) 6_565 6_565 ?
C3 Fe2 C6 155.7(3) 6_565 . ?
C3 Fe2 C6 68.8(3) . . ?
C3 Fe2 C6 155.7(3) . 6_565 ?
C3 Fe2 C7 161.9(3) . 6_565 ?
C3 Fe2 C7 68.9(3) 6_565 6_565 ?
C3 Fe2 C7 68.9(3) . . ?
C3 Fe2 C7 161.9(3) 6_565 . ?
C6 Fe2 C6 106.0(4) 6_565 . ?
C7 Fe2 C6 40.1(3) . . ?
C7 Fe2 C6 123.4(3) . 6_565 ?
C7 Fe2 C6 123.4(3) 6_565 . ?
C7 Fe2 C6 40.1(3) 6_565 6_565 ?
C7 Fe2 C7 110.8(4) 6_565 . ?
C9 Fe2 C2 158.8(3) 6_565 . ?
C9 Fe2 C2 68.7(3) . . ?
C9 Fe2 C2 158.8(3) . 6_565 ?
C9 Fe2 C2 68.7(3) 6_565 6_565 ?
C9 Fe2 C3 40.8(3) . . ?
C9 Fe2 C3 40.8(3) 6_565 6_565 ?
C9 Fe2 C3 120.0(3) 6_565 . ?
C9 Fe2 C3 120.0(3) . 6_565 ?
C9 Fe2 C6 40.5(3) . . ?
C9 Fe2 C6 120.0(3) . 6_565 ?
C9 Fe2 C6 120.0(3) 6_565 . ?
C9 Fe2 C6 40.5(3) 6_565 6_565 ?
C9 Fe2 C7 67.8(3) 6_565 6_565 ?
C9 Fe2 C7 157.1(3) . 6_565 ?
C9 Fe2 C7 67.8(3) . . ?
C9 Fe2 C7 157.1(3) 6_565 . ?
C9 Fe2 C9 104.2(4) 6_565 . ?
C11 O1 In5 133.1(4) . 5_666 ?
In4 O2 In4 100.8(2) 6_565 . ?
C27 O2 In4 120.1(3) . 6_565 ?
C27 O2 In4 120.1(3) . . ?
In1 O3 In2 97.74(15) 5_666 5_666 ?
In1 O3 In2 97.74(15) 5_666 6_565 ?
In1 O3 In2 97.74(15) 5_666 2_656 ?
In1 O3 In2 97.74(15) 5_666 . ?
In2 O3 In2 0.0 6_565 2_656 ?
In2 O3 In2 0.0 . 5_666 ?
In2 O3 In2 0.0 . 2_656 ?
In2 O3 In2 0.0 . 6_565 ?
In2 O3 In2 0.0 5_666 6_565 ?
In2 O3 In2 0.0 5_666 2_656 ?
In4 O3 In1 98.57(16) 5_666 5_666 ?
In4 O3 In2 97.78(15) 5_666 . ?
In4 O3 In2 97.78(15) 5_666 5_666 ?
In4 O3 In2 97.78(15) 5_666 6_565 ?
In4 O3 In2 97.78(15) 5_666 2_656 ?
In5 O3 In1 115.95(17) . 5_666 ?
In5 O3 In2 126.35(18) . 6_565 ?
In5 O3 In2 126.35(18) . . ?
In5 O3 In2 126.35(18) . 5_666 ?
In5 O3 In2 126.35(18) . 2_656 ?
In5 O3 In4 115.48(19) . 5_666 ?
In2 O4 In2 0.0 2_656 5_666 ?
In2 O4 In2 0.0 5_666 6_565 ?
In2 O4 In2 0.0 2_656 6_565 ?
In2 O4 In2 0.0 . 6_565 ?
In2 O4 In2 0.0 . 2_656 ?
In2 O4 In2 0.0 . 5_666 ?
In3 O4 In2 127.0(3) . 6_565 ?
In3 O4 In2 127.0(3) . 5_666 ?
In3 O4 In2 127.0(3) . 2_656 ?
In3 O4 In2 127.0(3) . . ?
In3 O4 In4 114.84(19) . 6_565 ?
In3 O4 In4 114.84(19) . . ?
In4 O4 In2 98.11(18) 6_565 2_656 ?
In4 O4 In2 98.11(18) . . ?
In4 O4 In2 98.11(18) . 2_656 ?
In4 O4 In2 98.11(18) . 5_666 ?
In4 O4 In2 98.11(18) 6_565 . ?
In4 O4 In2 98.11(18) 6_565 5_666 ?
In4 O4 In2 98.11(18) 6_565 6_565 ?
In4 O4 In2 98.11(18) . 6_565 ?
In4 O4 In4 99.2(2) . 6_565 ?
In5 O5 In5 133.2(3) 6_565 . ?
In1 O6 In1 0.00(3) 2_656 . ?
In4 O6 In1 100.38(16) . . ?
In4 O6 In1 100.38(16) . 2_656 ?
C19 O6 In1 122.9(5) . 2_656 ?
C19 O6 In1 122.9(5) . . ?
C19 O6 In4 118.9(5) . . ?
C4 O7 In4 126.9(5) . . ?
In5 O8 In3 134.5(2) . . ?
In1 O9 In1 0.000(18) 2_656 . ?
C11 O9 In1 123.2(4) . 2_656 ?
C11 O9 In1 123.2(4) . . ?
C5 O10 In4 124.1(4) . . ?
C5 O11 In5 133.2(4) . 5_666 ?
C26 O12 In5 131.2(7) . . ?
C4 O13 In3 130.0(4) . . ?
In3 O14 H14A 130.1 . . ?
In3 O14 H14B 130.4 . . ?
H14A O14 H14B 99.5 . . ?
Fe1 C1 H1 126.1 . . ?
C10 C1 Fe1 68.9(4) . . ?
C10 C1 H1 126.4 . . ?
C10 C1 C18 107.2(6) . . ?
C18 C1 Fe1 70.2(5) . . ?
C18 C1 H1 126.4 . . ?
C3 C2 Fe2 69.0(4) . . ?
C3 C2 C4 125.3(6) . . ?
C4 C2 Fe2 121.6(4) . . ?
C7 C2 Fe2 70.2(4) . . ?
C7 C2 C3 107.6(6) . . ?
C7 C2 C4 126.8(6) . . ?
Fe2 C3 H3 125.9 . . ?
C2 C3 Fe2 69.3(3) . . ?
C2 C3 H3 126.8 . . ?
C9 C3 Fe2 69.5(4) . . ?
C9 C3 C2 106.4(6) . . ?
C9 C3 H3 126.8 . . ?
O7 C4 O13 124.9(6) . . ?
O7 C4 C2 116.1(6) . . ?
O13 C4 C2 119.0(5) . . ?
O10 C5 C8 116.5(6) . . ?
O11 C5 O10 124.5(6) . . ?
O11 C5 C8 119.1(5) . . ?
Fe2 C6 H6 126.8 . . ?
C7 C6 Fe2 69.6(4) . . ?
C7 C6 H6 126.3 . . ?
C7 C6 C9 107.4(6) . . ?
C9 C6 Fe2 68.8(4) . . ?
C9 C6 H6 126.3 . . ?
Fe2 C7 H7 126.5 . . ?
C2 C7 Fe2 69.4(4) . . ?
C2 C7 H7 125.4 . . ?
C6 C7 Fe2 70.3(4) . . ?
C6 C7 C2 109.2(6) . . ?
C6 C7 H7 125.4 . . ?
C5 C8 Fe1 122.2(5) . . ?
C14 C8 Fe1 69.7(4) . . ?
C14 C8 C5 124.6(6) . . ?
C16 C8 Fe1 69.9(4) . . ?
C16 C8 C5 127.1(6) . . ?
C16 C8 C14 108.2(6) . . ?
Fe2 C9 H9 126.0 . . ?
C3 C9 Fe2 69.7(4) . . ?
C3 C9 H9 125.3 . . ?
C6 C9 Fe2 70.7(4) . . ?
C6 C9 C3 109.4(6) . . ?
C6 C9 H9 125.3 . . ?
Fe1 C10 H10 125.4 . . ?
C1 C10 Fe1 70.7(5) . . ?
C1 C10 H10 126.0 . . ?
C1 C10 C13 108.0(6) . . ?
C13 C10 Fe1 69.5(4) . . ?
C13 C10 H10 126.0 . . ?
O1 C11 O9 124.6(6) . . ?
O1 C11 C13 118.9(6) . . ?
O9 C11 C13 116.5(6) . . ?
Fe1 C12 H12 126.5 . . ?
C14 C12 Fe1 69.5(4) . . ?
C14 C12 H12 125.9 . . ?
C17 C12 Fe1 69.7(5) . . ?
C17 C12 H12 125.9 . . ?
C17 C12 C14 108.3(6) . . ?
C10 C13 Fe1 69.1(4) . . ?
C10 C13 C11 124.5(6) . . ?
C11 C13 Fe1 123.5(5) . . ?
C15 C13 Fe1 70.6(4) . . ?
C15 C13 C10 108.0(6) . . ?
C15 C13 C11 127.5(6) . . ?
Fe1 C14 H14 126.0 . . ?
C8 C14 Fe1 69.3(4) . . ?
C8 C14 H14 126.5 . . ?
C12 C14 Fe1 69.8(4) . . ?
C12 C14 C8 107.0(6) . . ?
C12 C14 H14 126.5 . . ?
Fe1 C15 H15 125.9 . . ?
C13 C15 Fe1 69.3(4) . . ?
C13 C15 H15 125.8 . . ?
C13 C15 C18 108.3(6) . . ?
C18 C15 Fe1 70.6(4) . . ?
C18 C15 H15 125.8 . . ?
Fe1 C16 H16 126.2 . . ?
C8 C16 Fe1 69.5(4) . . ?
C8 C16 H16 126.1 . . ?
C17 C16 Fe1 69.8(5) . . ?
C17 C16 C8 107.8(7) . . ?
C17 C16 H16 126.1 . . ?
Fe1 C17 H17 126.0 . . ?
C12 C17 Fe1 70.1(5) . . ?
C12 C17 H17 125.6 . . ?
C16 C17 Fe1 69.9(5) . . ?
C16 C17 C12 108.8(7) . . ?
C16 C17 H17 125.6 . . ?
Fe1 C18 H18 127.2 . . ?
C1 C18 Fe1 69.1(4) . . ?
C1 C18 H18 125.8 . . ?
C15 C18 Fe1 69.5(4) . . ?
C15 C18 C1 108.5(6) . . ?
C15 C18 H18 125.8 . . ?
O6 C19 H19A 109.5 . . ?
O6 C19 H19B 109.5 . . ?
O6 C19 H19C 109.5 . . ?
H19A C19 H19B 109.5 . . ?
H19A C19 H19C 109.5 . . ?
H19B C19 H19C 109.5 . . ?
C21 C20 H20 120.0 . . ?
C21 C20 C25 120.0 . . ?
C25 C20 H20 120.0 . . ?
C20 C21 H21 120.0 . . ?
C20 C21 C22 120.0 . . ?
C22 C21 H21 120.0 . . ?
C21 C22 C22 118.3(9) . 2_757 ?
C21 C22 C23 120.0 . . ?
C23 C22 C22 121.6(9) . 2_757 ?
C22 C23 H23 120.0 . . ?
C24 C23 C22 120.0 . . ?
C24 C23 H23 120.0 . . ?
C23 C24 H24 120.0 . . ?
C23 C24 C25 120.0 . . ?
C25 C24 H24 120.0 . . ?
C20 C25 C26 115.3(7) . . ?
C24 C25 C20 120.0 . . ?
C24 C25 C26 124.5(7) . . ?
O12 C26 O15 124.3(13) . . ?
O12 C26 C25 121.5(11) . . ?
O15 C26 C25 113.9(11) . . ?
O2 C27 H27A 109.5 . . ?
O2 C27 H27B 109.5 . . ?
O2 C27 H27C 109.5 . . ?
H27A C27 H27B 109.5 . . ?
H27A C27 H27C 109.5 . . ?
H27B C27 H27C 109.5 . . ?

loop_
_geom_torsion_atom_site_label_1
_geom_torsion_atom_site_label_2
_geom_torsion_atom_site_label_3
_geom_torsion_atom_site_label_4
_geom_torsion
_geom_torsion_site_symmetry_1
_geom_torsion_site_symmetry_2
_geom_torsion_site_symmetry_3
_geom_torsion_site_symmetry_4
_geom_torsion_publ_flag
In1 O9 C11 O1 1.1(9) 2_656 . . . ?
In1 O9 C11 O1 1.1(9) . . . . ?
In1 O9 C11 C13 -178.2(4) . . . . ?
In1 O9 C11 C13 -178.2(4) 2_656 . . . ?
In3 O13 C4 O7 -51.4(8) . . . . ?
In3 O13 C4 C2 128.8(5) . . . . ?
In4 O7 C4 O13 -2.3(9) . . . . ?
In4 O7 C4 C2 177.5(4) . . . . ?
In4 O10 C5 O11 -2.8(9) . . . . ?
In4 O10 C5 C8 177.6(4) . . . . ?
In5 O1 C11 O9 57.5(9) 5_666 . . . ?
In5 O1 C11 C13 -123.2(6) 5_666 . . . ?
In5 O11 C5 O10 -54.4(9) 5_666 . . . ?
In5 O11 C5 C8 125.1(5) 5_666 . . . ?
In5 O12 C26 O15 -3(2) . . . . ?
In5 O12 C26 C25 -177.3(8) . . . . ?
Fe1 C1 C10 C13 -59.7(5) . . . . ?
Fe1 C1 C18 C15 58.4(6) . . . . ?
Fe1 C8 C14 C12 -59.9(5) . . . . ?
Fe1 C8 C16 C17 59.5(6) . . . . ?
Fe1 C10 C13 C11 117.1(7) . . . . ?
Fe1 C10 C13 C15 -60.1(5) . . . . ?
Fe1 C12 C14 C8 59.6(5) . . . . ?
Fe1 C12 C17 C16 -59.4(6) . . . . ?
Fe1 C13 C15 C18 -60.0(6) . . . . ?
Fe1 C15 C18 C1 -58.2(6) . . . . ?
Fe1 C16 C17 C12 59.5(7) . . . . ?
Fe2 C2 C3 C9 -59.9(4) . . . . ?
Fe2 C2 C4 O7 95.3(6) . . . . ?
Fe2 C2 C4 O13 -84.9(6) . . . . ?
Fe2 C2 C7 C6 59.2(5) . . . . ?
Fe2 C3 C9 C6 -59.7(5) . . . . ?
Fe2 C6 C7 C2 -58.6(4) . . . . ?
Fe2 C6 C9 C3 59.1(5) . . . . ?
O1 C11 C13 Fe1 84.7(8) . . . . ?
O1 C11 C13 C10 -1.6(11) . . . . ?
O1 C11 C13 C15 175.1(7) . . . . ?
O9 C11 C13 Fe1 -96.0(6) . . . . ?
O9 C11 C13 C10 177.7(7) . . . . ?
O9 C11 C13 C15 -5.6(11) . . . . ?
O10 C5 C8 Fe1 95.2(7) . . . . ?
O10 C5 C8 C14 -178.5(7) . . . . ?
O10 C5 C8 C16 7.1(10) . . . . ?
O11 C5 C8 Fe1 -84.4(7) . . . . ?
O11 C5 C8 C14 1.9(10) . . . . ?
O11 C5 C8 C16 -172.5(7) . . . . ?
C1 C10 C13 Fe1 60.5(6) . . . . ?
C1 C10 C13 C11 177.5(7) . . . . ?
C1 C10 C13 C15 0.3(9) . . . . ?
C2 C3 C9 Fe2 59.8(4) . . . . ?
C2 C3 C9 C6 0.1(7) . . . . ?
C3 C2 C4 O7 -179.3(6) . . . . ?
C3 C2 C4 O13 0.6(9) . . . . ?
C3 C2 C7 Fe2 -59.1(4) . . . . ?
C3 C2 C7 C6 0.1(7) . . . . ?
C4 C2 C3 Fe2 -114.6(6) . . . . ?
C4 C2 C3 C9 -174.6(6) . . . . ?
C4 C2 C7 Fe2 115.2(6) . . . . ?
C4 C2 C7 C6 174.4(6) . . . . ?
C5 C8 C14 Fe1 -115.8(7) . . . . ?
C5 C8 C14 C12 -175.7(7) . . . . ?
C5 C8 C16 Fe1 115.7(7) . . . . ?
C5 C8 C16 C17 175.3(7) . . . . ?
C7 C2 C3 Fe2 59.8(4) . . . . ?
C7 C2 C3 C9 -0.1(7) . . . . ?
C7 C2 C4 O7 7.3(9) . . . . ?
C7 C2 C4 O13 -172.8(6) . . . . ?
C7 C6 C9 Fe2 -59.1(5) . . . . ?
C7 C6 C9 C3 -0.1(8) . . . . ?
C8 C16 C17 Fe1 -59.3(6) . . . . ?
C8 C16 C17 C12 0.1(10) . . . . ?
C9 C6 C7 Fe2 58.6(5) . . . . ?
C9 C6 C7 C2 0.0(7) . . . . ?
C10 C1 C18 Fe1 -59.2(6) . . . . ?
C10 C1 C18 C15 -0.7(10) . . . . ?
C10 C13 C15 Fe1 59.2(5) . . . . ?
C10 C13 C15 C18 -0.8(9) . . . . ?
C11 C13 C15 Fe1 -117.9(7) . . . . ?
C11 C13 C15 C18 -177.9(7) . . . . ?
C13 C15 C18 Fe1 59.2(5) . . . . ?
C13 C15 C18 C1 0.9(9) . . . . ?
C14 C8 C16 Fe1 -59.4(5) . . . . ?
C14 C8 C16 C17 0.1(9) . . . . ?
C14 C12 C17 Fe1 59.0(6) . . . . ?
C14 C12 C17 C16 -0.4(10) . . . . ?
C16 C8 C14 Fe1 59.5(5) . . . . ?
C16 C8 C14 C12 -0.4(8) . . . . ?
C17 C12 C14 Fe1 -59.1(6) . . . . ?
C17 C12 C14 C8 0.5(9) . . . . ?
C18 C1 C10 Fe1 60.0(6) . . . . ?
C18 C1 C10 C13 0.3(9) . . . . ?
C20 C21 C22 C22 177.0(5) . . . 2_757 ?
C20 C21 C22 C23 0.0 . . . . ?
C20 C25 C26 O12 10.2(17) . . . . ?
C20 C25 C26 O15 -165.0(11) . . . . ?
C21 C20 C25 C24 0.0 . . . . ?
C21 C20 C25 C26 176.3(11) . . . . ?
C21 C22 C23 C24 0.0 . . . . ?
C22 C22 C23 C24 -176.9(5) 2_757 . . . ?
C22 C23 C24 C25 0.0 . . . . ?
C23 C24 C25 C20 0.0 . . . . ?
C23 C24 C25 C26 -175.9(12) . . . . ?
C24 C25 C26 O12 -173.7(10) . . . . ?
C24 C25 C26 O15 11.1(17) . . . . ?
C25 C20 C21 C22 0.0 . . . . ?

_smtbx_masks_special_details     ?
loop_
_smtbx_masks_void_nr
_smtbx_masks_void_average_x
_smtbx_masks_void_average_y
_smtbx_masks_void_average_z
_smtbx_masks_void_volume
_smtbx_masks_void_count_electrons
_smtbx_masks_void_content
1 -0.282 0.138 -0.276 1987.2 467.3 ?

_smtbx_masks_void_probe_radius   1.2
_smtbx_masks_void_truncation_radius 1.2
_shelx_res_file                  
;
TITL hy_a.res in C2/m
    hy.res
    created by SHELXL-2017/1 at 11:00:36 on 11-Jul-2023
REM Old TITL hy in C2/m
REM SHELXT solution in C2/m
REM R1 0.192, Rweak 0.004, Alpha 0.048, Orientation as input
REM Formula found by SHELXT: C94 N6 O54 Fe6 In13
CELL 1.3405 21.204105 25.045367 13.854418 90 103.7827 90
ZERR 2 0.000318 0.000314 0.000203 0 0.0015 0
LATT 7
SYMM -X,+Y,-Z
SFAC C H Fe In O
DISP C 0.015 0.007 57.608
DISP Fe -0.276 2.577 18844.235
DISP H -0 0 0.648
DISP In 0.134 3.91 30156.119
DISP O 0.041 0.025 193.476
UNIT 212 172 12 26 104
EQIV $1 1-X,+Y,1-Z
EQIV $2 1-X,1-Y,1-Z
EQIV $3 +X,1-Y,+Z
DELU C25 C26
ISOR 0.001 0.002 C26 O12 O15
SIMU 0.04 0.08 1.7 C26 C25
SIMU 0.04 0.08 1.7 C26 O15
DELU C26 O15
SIMU 0.04 0.08 1.7 O12 C26
DELU C26 O12
DELU C20 C25 C24 C23 C22 C21
SIMU 0.04 0.08 1.7 C20 C24 C25 C21 C22 C23
DFIX 0.87 0.002 O14 H14b
DFIX 1.782 0.002 H14b H14a
DFIX 0.87 0.002 H14a O14

L.S. 50
PLAN  5
SIZE 0.1 0.11 0.22
TEMP -93
CONF
FREE In4 In2_$1
FREE In4 In2_$2
FREE In4 In2_$3
FREE In4 In2
FREE In4 In1_$1
FREE In4 In1
FREE In4 In4_$3
FREE In1 In2
FREE In1 In2_$3
FREE In1 In2_$2
FREE In1 In2_$1
BOND $H
htab
LIST 6
MORE -1
ABIN
fmap 2
acta
OMIT -2 6 17
OMIT 3 7 16
OMIT 0 4 0
OMIT -1 5 17
OMIT -1 3 16
OMIT -3 5 17
OMIT 6 10 15
OMIT 5 11 15
OMIT -4 6 17
OMIT 0 4 16
OMIT 2 8 16
OMIT 1 1 3
OMIT 1 5 16
REM <olex2.extras>
REM <HklSrc "%.\\hy.hkl">
REM </olex2.extras>

WGHT    0.116100   39.775303
FVAR       0.07250
IN1   4    0.500000    0.367380    0.500000    10.50000    0.02076    0.01994 =
         0.03351    0.00000   -0.01373    0.00000
IN2   4    0.500000    0.500000    0.500000    10.25000    0.01772    0.01933 =
         0.03191    0.00000   -0.01344    0.00000
IN3   4    0.673453    0.500000    0.449874    10.50000    0.01975    0.02623 =
         0.03416    0.00000   -0.01170    0.00000
IN4   4    0.526796    0.433368    0.306796    11.00000    0.02102    0.02297 =
         0.03481   -0.00159   -0.01167   -0.00083
IN5   4    0.643636    0.576734    0.676935    11.00000    0.01992    0.02339 =
         0.03511   -0.00069   -0.01550   -0.00158
FE1   3    0.373369    0.248915    0.147473    11.00000    0.03516    0.02383 =
         0.04505   -0.00691   -0.01500   -0.00280
FE2   3    0.724114    0.500000    0.111661    10.50000    0.02714    0.02765 =
         0.03521    0.00000   -0.00958    0.00000
O1    5    0.358924    0.337850    0.358348    11.00000    0.04419    0.02541 =
         0.04128   -0.00051   -0.00399   -0.00401
O2    5    0.479529    0.500000    0.218864    10.50000    0.02520    0.02233 =
         0.03230    0.00000   -0.01076    0.00000
O3    5    0.542181    0.567288    0.599191    11.00000    0.01824    0.02027 =
         0.03320    0.00143   -0.01335   -0.00032
O4    5    0.568673    0.500000    0.403475    10.50000    0.01707    0.02175 =
         0.03371    0.00000   -0.01352    0.00000
O5    5    0.642805    0.500000    0.736658    10.50000    0.02688    0.02337 =
         0.03623    0.00000   -0.01397    0.00000
O6    5    0.572006    0.374415    0.414216    11.00000    0.02612    0.02458 =
         0.03724   -0.00071   -0.00965    0.00566
O7    5    0.596646    0.433249    0.218129    11.00000    0.02850    0.03665 =
         0.04471    0.00143   -0.00200   -0.00139
O8    5    0.673227    0.565287    0.544784    11.00000    0.02884    0.03607 =
         0.04270   -0.00927    0.00101   -0.00660
O9    5    0.458115    0.302642    0.403499    11.00000    0.03664    0.02552 =
         0.04529   -0.00642   -0.01507   -0.00522
O10   5    0.484315    0.369506    0.209119    11.00000    0.02710    0.02935 =
         0.04547   -0.00775   -0.01181   -0.00435
O11   5    0.381863    0.396138    0.186624    11.00000    0.03097    0.02934 =
         0.04238   -0.00041   -0.00978   -0.00053
O12   5    0.740415    0.588703    0.762141    11.00000    0.03701    0.04054 =
         0.04022    0.00076    0.00413   -0.00137
O13   5    0.687756    0.441976    0.339096    11.00000    0.03702    0.02999 =
         0.03660    0.00083   -0.00504    0.00168
O14   5    0.781804    0.500000    0.496709    10.50000    0.03196    0.06849 =
         0.07707    0.00000   -0.01796    0.00000
AFIX   7
H14A  2    0.816374    0.521653    0.562226    10.50000   -1.50000
H14B  2    0.820344    0.477018    0.463623    10.50000   -1.50000
AFIX   0
O15   5    0.790439    0.610746    0.644573    11.00000    0.13822    0.14290 =
         0.13609    0.00231    0.03260   -0.00145
C1    1    0.310956    0.195615    0.188271    11.00000    0.04873    0.02927 =
         0.05943   -0.00627   -0.01969   -0.01181
AFIX  43
H1    2    0.274119    0.179654    0.145322    11.00000   -1.20000
AFIX   0
C2    1    0.694900    0.433239    0.172691    11.00000    0.02570    0.02715 =
         0.03943    0.00259   -0.00926    0.00381
C3    1    0.764991    0.435396    0.191177    11.00000    0.02889    0.03273 =
         0.04059    0.00168   -0.00746    0.00463
AFIX  43
H3    2    0.795045    0.436209    0.254135    11.00000   -1.20000
AFIX   0
C4    1    0.657644    0.436440    0.248786    11.00000    0.02741    0.01927 =
         0.04401    0.00251   -0.00406    0.00180
C5    1    0.424202    0.365177    0.170287    11.00000    0.02849    0.02608 =
         0.03459   -0.00106   -0.01139   -0.00530
C6    1    0.721605    0.434493    0.021619    11.00000    0.04832    0.03523 =
         0.03175   -0.00542   -0.00241   -0.00389
AFIX  43
H6    2    0.718074    0.434590   -0.048037    11.00000   -1.20000
AFIX   0
C7    1    0.669887    0.432774    0.068883    11.00000    0.03656    0.02799 =
         0.04738   -0.00686   -0.00311   -0.00221
AFIX  43
H7    2    0.625142    0.431500    0.036048    11.00000   -1.20000
AFIX   0
C8    1    0.404059    0.319592    0.101570    11.00000    0.03221    0.02923 =
         0.03625   -0.00508   -0.01017   -0.00820
C9    1    0.779874    0.436053    0.096830    11.00000    0.03553    0.03410 =
         0.05325    0.00297    0.00334    0.00785
AFIX  43
H9    2    0.822376    0.437341    0.085772    11.00000   -1.20000
AFIX   0
C10   1    0.312136    0.244350    0.239534    11.00000    0.03219    0.02569 =
         0.05251   -0.00746   -0.01088   -0.00274
AFIX  43
H10   2    0.276022    0.267137    0.237478    11.00000   -1.20000
AFIX   0
C11   1    0.399182    0.301620    0.356118    11.00000    0.03920    0.02334 =
         0.03522    0.00254   -0.00947   -0.00570
C12   1    0.339286    0.259816   -0.002438    11.00000    0.05613    0.04010 =
         0.05357   -0.01071   -0.01732   -0.01246
AFIX  43
H12   2    0.302658    0.242831   -0.043985    11.00000   -1.20000
AFIX   0
C13   1    0.377496    0.253516    0.295411    11.00000    0.03225    0.02588 =
         0.04252   -0.00036   -0.01399   -0.00253
C14   1    0.338600    0.308881    0.049031    11.00000    0.03475    0.03053 =
         0.04639   -0.00281   -0.01681   -0.00372
AFIX  43
H14   2    0.301676    0.330447    0.048597    11.00000   -1.20000
AFIX   0
C15   1    0.415817    0.210671    0.277651    11.00000    0.04411    0.02548 =
         0.05087    0.00100   -0.01977    0.00088
AFIX  43
H15   2    0.461145    0.206675    0.304666    11.00000   -1.20000
AFIX   0
C16   1    0.443745    0.277209    0.082459    11.00000    0.03450    0.04275 =
         0.05312   -0.00948   -0.00758    0.00072
AFIX  43
H16   2    0.489310    0.274005    0.108081    11.00000   -1.20000
AFIX   0
C17   1    0.403584    0.240758    0.018785    11.00000    0.07202    0.03986 =
         0.05831   -0.01831   -0.00078   -0.00610
AFIX  43
H17   2    0.417556    0.208567   -0.005851    11.00000   -1.20000
AFIX   0
C18   1    0.375665    0.174639    0.213014    11.00000    0.05028    0.02840 =
         0.05490   -0.00810   -0.01315    0.00099
AFIX  43
H18   2    0.389177    0.141910    0.189695    11.00000   -1.20000
AFIX   0
C19   1    0.602946    0.328347    0.380655    11.00000    0.06448    0.06285 =
         0.08407    0.00393    0.00305    0.02327
AFIX 137
H19A  2    0.624600    0.306915    0.438215    11.00000   -1.50000
H19B  2    0.635059    0.340548    0.345053    11.00000   -1.50000
H19C  2    0.569987    0.306593    0.336127    11.00000   -1.50000
AFIX  66
C20   1    0.854270    0.583724    0.907052    11.00000    0.03061    0.24982 =
         0.08906    0.03644   -0.00495   -0.01759
AFIX  43
H20   2    0.815654    0.570121    0.921300    11.00000   -1.20000
AFIX  65
C21   1    0.912365    0.582096    0.979225    11.00000    0.03649    0.34049 =
         0.07352    0.02638   -0.00614   -0.01071
AFIX  43
H21   2    0.913456    0.567379    1.042801    11.00000   -1.20000
AFIX  65
C22   1    0.968866    0.601999    0.958377    11.00000    0.02603    0.24525 =
         0.05753   -0.01798   -0.01505   -0.00246
C23   1    0.967270    0.623532    0.865357    11.00000    0.06181    0.23463 =
         0.10872    0.03912   -0.02139   -0.03877
AFIX  43
H23   2    1.005886    0.637135    0.851109    11.00000   -1.20000
AFIX  65
C24   1    0.909175    0.625161    0.793183    11.00000    0.05549    0.24805 =
         0.11194    0.06900   -0.02550   -0.04259
AFIX  43
H24   2    0.908085    0.639878    0.729607    11.00000   -1.20000
AFIX  65
C25   1    0.852674    0.605258    0.814029    11.00000    0.04934    0.17921 =
         0.06237   -0.01459    0.00319   -0.00920
AFIX   0
C26   1    0.787211    0.601689    0.738702    11.00000    0.08870    0.09026 =
         0.08893    0.00074    0.02084   -0.00037
C27   1    0.471265    0.500000    0.112390    10.50000    0.03901    0.04508 =
         0.04027    0.00000   -0.01336    0.00000
PART -1
AFIX 137
H27A  2    0.510116    0.485033    0.095955    10.50000   -1.50000
H27B  2    0.464687    0.536685    0.087409    10.50000   -1.50000
H27C  2    0.433380    0.478282    0.081519    10.50000   -1.50000
AFIX   0
HKLF 4


REM  hy_a.res in C2/m
REM R1 =  0.0576 for    6924 Fo > 4sig(Fo)  and  0.0642 for all    8072 data
REM    403 parameters refined using     90 restraints

END

WGHT      0.1161     39.7625

REM Instructions for potential hydrogen bonds
HTAB O14 O15
HTAB C27 O7

REM Highest difference peak  4.371,  deepest hole -1.405,  1-sigma level  0.241
Q1    1   0.6919  0.5000  0.3974  10.50000  0.05    4.37
Q2    1   0.5473  0.4317  0.2538  11.00000  0.05    4.24
Q3    1   0.5207  0.5000  0.4467  10.50000  0.05    4.00
Q4    1   0.4787  0.3652  0.5541  11.00000  0.05    3.97
Q5    1   0.6224  0.5752  0.7296  11.00000  0.05    3.75
;
_shelx_res_checksum              42685
_shelx_fab_file                  
;
-27 1 1 5.2955 5.3049
-27 1 2 -2.3741 -4.8169
-27 1 3 2.5900 1.6367
-27 1 4 -6.5600 -1.9449
-27 1 5 4.1751 6.1228
-27 1 6 -1.7466 -5.3820
-27 1 7 1.3313 2.4660
-27 3 2 0.2285 -1.1562
-27 3 3 -0.4618 -0.4783
-27 3 4 2.1912 -0.2490
-27 3 5 -3.5532 1.0908
-27 3 6 1.1370 -1.5242
-27 3 7 0.1998 2.3501
-27 5 3 -0.2054 4.2972
-27 5 4 -5.2402 -2.8401
-27 5 5 6.1459 -0.0693
-27 5 6 -2.5944 1.4428
-26 0 1 -1.1369 3.1636
-26 0 2 -0.0953 -1.5833
-26 0 3 -3.0529 5.5699
-26 0 4 5.4493 -5.1707
-26 0 5 -0.8447 3.9880
-26 0 6 1.9190 -6.6773
-26 0 7 -1.4347 4.9550
-26 0 8 -5.2619 -2.8057
-26 0 9 0.8244 2.5605
-26 2 1 -3.1483 -3.0885
-26 2 2 1.6287 -1.5385
-26 2 3 -2.3724 1.7740
-26 2 4 2.6781 2.0889
-26 2 5 -1.1338 -5.2784
-26 2 6 0.0347 5.6995
-26 2 7 2.5704 -2.1507
-26 2 8 -2.1901 -0.3139
-26 2 9 -0.7220 -0.1094
-26 4 1 -2.0574 -0.3788
-26 4 2 -1.4703 3.6143
-26 4 3 1.5667 -4.1882
-26 4 4 -0.1003 0.6335
-26 4 5 0.0905 1.2854
-26 4 6 0.1432 -2.2956
-26 4 7 -1.3612 1.3330
-26 4 8 1.1373 -0.6319
-26 4 9 -1.2162 1.2797
-26 6 1 -1.2827 -0.7180
-26 6 2 -0.2281 -0.7057
-26 6 3 -3.8254 0.6337
-26 6 4 2.7979 -0.3441
-26 6 5 -2.7561 0.6272
-26 6 6 2.6785 -0.0782
-26 6 7 -0.2349 1.1862
-26 6 8 -0.7334 -2.1811
-26 8 1 -0.2642 1.7218
-26 8 2 -1.9949 -3.2179
-26 8 3 5.4918 3.0768
-26 8 4 -5.0580 -2.2918
-26 8 5 3.5397 1.5625
-26 8 6 -3.1215 -1.5911
-26 8 7 1.4373 1.3014
-26 10 3 -1.6077 0.7260
-26 10 4 3.6693 -1.0495
-26 10 5 -3.0622 1.5842
-26 10 6 3.1959 -0.5733
-25 1 1 -0.0426 -2.5943
-25 1 2 0.8577 6.7729
-25 1 3 2.0676 -6.8062
-25 1 4 0.1221 2.2928
-25 1 5 0.4007 0.2300
-25 1 6 -1.2080 1.0002
-25 1 7 -2.6370 -1.5158
-25 1 8 4.4800 1.9995
-25 1 9 2.0771 1.3005
-25 1 10 -0.2471 -4.0169
-25 1 11 -1.3821 2.6709
-25 3 1 1.0765 1.5338
-25 3 2 1.5245 -3.3583
-25 3 3 1.8370 1.2690
-25 3 4 -3.5489 -1.0862
-25 3 5 -0.2617 1.1481
-25 3 6 1.7855 0.6041
-25 3 7 -2.9117 -0.4266
-25 3 8 4.5450 1.0084
-25 3 9 -1.2494 -0.3387
-25 3 10 -4.2389 -0.4887
-25 3 11 -2.2879 0.3863
-25 5 1 -0.5859 -0.7318
-25 5 2 -1.4995 1.0288
-25 5 3 0.5423 -0.6334
-25 5 4 1.5707 0.6975
-25 5 5 1.1558 -1.8301
-25 5 6 -4.2860 1.2905
-25 5 7 1.7884 -1.0505
-25 5 8 -2.7013 0.7362
-25 5 9 3.3692 -0.9718
-25 5 10 0.3122 0.7906
-25 7 1 2.2753 -0.7057
-25 7 2 0.4393 0.9474
-25 7 3 0.5337 0.1495
-25 7 4 -1.9904 0.6167
-25 7 5 1.7855 0.4138
-25 7 6 0.7095 -1.3575
-25 7 7 -1.6336 -0.5392
-25 7 8 0.7419 0.1591
-25 7 9 -2.4929 1.0416
-25 7 10 3.3427 -1.0553
-25 9 1 -1.2710 -1.4922
-25 9 2 2.4714 2.8204
-25 9 3 1.3078 -1.3664
-25 9 4 -0.0342 1.1697
-25 9 5 -0.2425 -1.6492
-25 9 6 0.3251 0.9373
-25 9 7 1.3355 -0.5006
-25 9 8 -3.3417 -1.5006
-25 9 9 0.2182 3.0653
-25 11 1 1.3412 -3.9474
-25 11 2 3.5370 3.4923
-25 11 3 -3.5035 -1.0481
-25 11 4 1.3478 1.1914
-25 11 5 1.1269 -0.6407
-25 11 6 -2.1777 0.7339
-25 11 7 0.8165 -1.2240
-25 11 8 1.6279 0.1418
-25 13 2 2.4623 0.9267
-25 13 3 -0.4981 0.8385
-25 13 4 -0.9880 -0.7528
-25 13 5 -1.4063 -0.3061
-25 13 6 2.2792 0.2682
-24 0 1 1.6050 13.6677
-24 0 2 -0.7127 -17.2053
-24 0 3 1.0789 8.9415
-24 0 4 -1.1129 1.5584
-24 0 5 0.1888 -3.6650
-24 0 6 1.8824 -1.9960
-24 0 7 1.3699 5.7247
-24 0 8 -1.3188 -5.1554
-24 0 9 1.1842 1.4518
-24 0 10 0.4082 1.8412
-24 0 11 9.3414 0.1712
-24 0 12 1.3851 -1.9805
-24 2 1 2.1649 -6.4956
-24 2 2 -2.1028 2.2253
-24 2 3 -1.7304 1.4954
-24 2 4 -0.9826 0.7022
-24 2 5 0.2717 -0.4761
-24 2 6 1.1672 -0.0495
-24 2 7 6.2160 0.6569
-24 2 8 -6.2422 -0.8988
-24 2 9 -4.6856 -0.8621
-24 2 10 4.3498 2.9724
-24 2 11 0.0591 -1.0125
-24 2 12 -0.8426 -0.3725
-24 4 1 1.0915 2.4155
-24 4 2 -0.6895 -3.6277
-24 4 3 -2.1426 0.8123
-24 4 4 -0.7869 -1.1002
-24 4 5 -2.5336 2.8188
-24 4 6 0.3489 -2.2871
-24 4 7 2.9223 0.5855
-24 4 8 -0.9892 0.1801
-24 4 9 -3.5344 0.0366
-24 4 10 -2.2429 -0.6234
-24 4 11 2.2175 1.4243
-24 4 12 0.9363 -1.0698
-24 6 1 -2.4379 0.3419
-24 6 2 -0.1186 0.3701
-24 6 3 -0.9773 0.3052
-24 6 4 0.6810 0.1922
-24 6 5 -1.5435 -1.9311
-24 6 6 0.6463 1.9451
-24 6 7 -0.5342 -1.1292
-24 6 8 -1.0470 -0.4195
-24 6 9 3.8501 -0.4024
-24 6 10 2.7351 0.1214
-24 6 11 -3.6869 0.5411
-24 8 1 1.2891 2.1968
-24 8 2 1.9865 -0.5734
-24 8 3 -3.9101 -0.0375
-24 8 4 1.7944 -1.2455
-24 8 5 -0.8801 1.0101
-24 8 6 -0.7245 -1.1117
-24 8 7 0.7985 1.6247
-24 8 8 2.2376 0.8276
-24 8 9 -1.6668 -0.9038
-24 8 10 -4.1933 -0.7781
-24 8 11 2.5756 1.4709
-24 10 1 -0.6064 0.4963
-24 10 2 -3.3017 -0.6120
-24 10 3 2.8416 -0.2692
-24 10 4 -0.6331 -0.2456
-24 10 5 0.4905 0.0810
-24 10 6 0.2569 1.2477
-24 10 7 -2.2030 -0.6876
-24 10 8 0.1977 1.4939
-24 10 9 2.7245 -0.6712
-24 10 10 -0.8654 -0.9940
-24 12 1 1.3098 1.6113
-24 12 2 -3.9929 -1.6685
-24 12 3 2.0164 0.3639
-24 12 4 -1.1126 0.1362
-24 12 5 0.0733 0.0950
-24 12 6 0.1078 -0.7830
-24 12 7 3.2268 1.1288
-24 12 8 -1.4011 -1.3079
-24 12 9 1.7509 1.7389
-24 14 1 -1.7495 0.1660
-24 14 2 -2.8098 -2.6594
-24 14 3 -0.5515 0.2975
-24 14 4 3.3186 -0.3344
-24 14 5 0.1388 -0.8978
-24 14 6 0.4382 0.8375
-24 14 7 -1.9765 0.8441
-23 1 1 -0.5994 -2.3093
-23 1 2 2.1295 6.1878
-23 1 3 1.1879 -1.9485
-23 1 4 4.0243 -4.6511
-23 1 5 0.8206 2.9566
-23 1 6 -2.5155 1.6210
-23 1 7 -3.4676 -4.4702
-23 1 8 3.9838 5.2420
-23 1 9 6.3362 -0.3289
-23 1 10 1.9039 -1.7045
-23 1 11 -6.2866 -0.6935
-23 1 12 2.1236 0.9770
-23 1 13 0.3108 0.0189
-23 3 1 -3.4664 2.3455
-23 3 2 0.5287 -0.9978
-23 3 3 -0.9011 0.6960
-23 3 4 0.9109 0.1473
-23 3 5 4.5163 -0.8151
-23 3 6 -3.0656 -0.1460
-23 3 7 -4.1998 1.9661
-23 3 8 -0.3205 -1.6594
-23 3 9 2.6174 1.3867
-23 3 10 -3.4765 -0.3828
-23 3 11 -2.1434 -1.4798
-23 3 12 -5.2262 1.2155
-23 3 13 3.9014 0.0208
-23 5 1 -1.2176 -2.0685
-23 5 2 0.5009 2.4718
-23 5 3 1.7248 -1.6972
-23 5 4 -1.0818 0.0134
-23 5 5 -1.2146 -0.2949
-23 5 6 3.1120 -0.3940
-23 5 7 -5.5668 0.3135
-23 5 8 3.6926 -0.3082
-23 5 9 0.6492 0.0066
-23 5 10 -2.5507 0.2699
-23 5 11 2.8283 -1.0144
-23 5 12 -0.7144 0.2183
-23 7 1 -0.1097 -0.2405
-23 7 2 -1.4668 -0.6419
-23 7 3 1.6201 0.4693
-23 7 4 2.0569 -0.2612
-23 7 5 1.1320 0.3797
-23 7 6 -0.2002 -0.3865
-23 7 7 -2.2182 -0.0998
-23 7 8 1.1916 -0.4742
-23 7 9 -1.8299 -0.1733
-23 7 10 4.5237 0.2683
-23 7 11 -3.8256 0.0565
-23 7 12 3.2961 -0.0697
-23 9 1 1.9380 1.1539
-23 9 2 1.4054 -1.5632
-23 9 3 0.7967 0.3873
-23 9 4 0.0460 1.4059
-23 9 5 -1.1027 -0.3593
-23 9 6 0.9847 0.4518
-23 9 7 1.6884 -0.0866
-23 9 8 -2.9470 -0.3979
-23 9 9 -2.8066 0.2366
-23 9 10 -1.1017 0.7787
-23 9 11 1.0697 -1.1199
-23 11 1 -2.0372 -0.5637
-23 11 2 2.0460 0.5017
-23 11 3 1.0934 1.0786
-23 11 4 -0.5748 -0.3513
-23 11 5 0.2351 1.3968
-23 11 6 0.5375 -1.5209
-23 11 7 -1.7741 -0.3751
-23 11 8 2.9165 -0.4098
-23 11 9 -0.4316 -1.0377
-23 11 10 2.8395 1.7100
-23 11 11 -1.1374 -0.9607
-23 13 1 -0.5908 -1.7249
-23 13 2 2.5149 2.0485
-23 13 3 0.7916 -0.3254
-23 13 4 -2.2109 -0.7387
-23 13 5 2.5210 0.3871
-23 13 6 -0.2701 0.5524
-23 13 7 0.1764 -0.9906
-23 13 8 -0.2427 -0.0218
-23 13 9 1.1688 -0.9433
-23 13 10 -2.9870 1.6209
-23 15 1 6.0550 2.8003
-23 15 2 -5.8480 -3.3913
-23 15 3 3.1516 1.1111
-23 15 4 0.6605 1.4308
-23 15 5 -3.3400 -0.7982
-23 15 6 -1.0089 -0.8017
-23 15 7 1.4480 2.3281
-23 15 8 -1.0379 -1.2758
-23 17 1 3.4999 1.5627
-23 17 2 0.1282 -1.8185
-23 17 3 0.2804 0.6604
-23 17 4 -3.1006 0.6785
-23 17 5 -0.2491 0.0173
-23 17 6 1.5255 1.0255
-22 0 1 0.8955 14.1052
-22 0 2 1.4948 -18.7617
-22 0 3 0.5676 7.9229
-22 0 4 -4.6887 -1.0128
-22 0 5 0.5700 4.1605
-22 0 6 0.7301 -9.9638
-22 0 7 7.5924 13.7098
-22 0 8 2.2878 -8.4085
-22 0 9 -5.0696 -0.2042
-22 0 10 0.4614 2.2056
-22 0 11 11.0735 1.7156
-22 0 12 -3.6523 -5.6668
-22 0 13 -0.9404 5.1317
-22 2 1 0.2518 -4.2951
-22 2 2 -0.4171 5.1604
-22 2 3 0.6547 -5.4597
-22 2 4 -1.7700 5.3058
-22 2 5 -5.9742 -3.4657
-22 2 6 8.4231 3.7319
-22 2 7 -0.6897 -2.1757
-22 2 8 -0.7203 0.8439
-22 2 9 -2.9858 -1.5911
-22 2 10 -6.7548 0.7549
-22 2 11 5.1380 1.1627
-22 2 12 4.8522 -0.7072
-22 2 13 0.3781 -0.5673
-22 4 1 1.2748 0.6121
-22 4 2 -2.4963 -4.3486
-22 4 3 -2.2197 2.5398
-22 4 4 -1.2456 -0.7607
-22 4 5 -0.3596 2.0039
-22 4 6 -3.0796 -0.9959
-22 4 7 6.8044 -0.3692
-22 4 8 -3.9004 0.3326
-22 4 9 -8.1992 0.3308
-22 4 10 8.1826 -1.6794
-22 4 11 -6.0508 1.5773
-22 4 12 2.7892 0.4713
-22 4 13 1.0151 -1.0062
-22 6 1 1.7703 -0.7794
-22 6 2 -1.4335 2.0884
-22 6 3 1.0705 -2.0768
-22 6 4 -2.4683 1.3936
-22 6 5 0.4172 -1.5450
-22 6 6 -3.1090 0.9147
-22 6 7 4.1696 -0.8452
-22 6 8 -0.3887 0.0886
-22 6 9 4.8490 -0.2906
-22 6 10 -5.5253 1.3887
-22 6 11 4.2149 -0.8490
-22 6 12 -3.1867 0.8526
-22 6 13 2.5639 -0.4803
-22 8 1 -0.6215 -1.1848
-22 8 2 -0.0695 0.5397
-22 8 3 0.0905 1.2362
-22 8 4 -2.3056 -1.5565
-22 8 5 1.8921 1.0552
-22 8 6 -0.8802 -0.2050
-22 8 7 1.2776 0.2339
-22 8 8 -4.9124 0.3800
-22 8 9 1.8679 0.5079
-22 8 10 -0.2841 -0.9926
-22 8 11 2.0483 1.0203
-22 8 12 -4.6912 0.6186
-22 8 13 2.5599 -1.1545
-22 10 1 1.2516 -0.6040
-22 10 2 0.0268 1.7165
-22 10 3 -2.1295 -0.3642
-22 10 4 -0.3869 0.9124
-22 10 5 -0.7770 -1.4470
-22 10 6 -0.3150 0.6639
-22 10 7 0.0241 0.0677
-22 10 8 2.6061 0.1252
-22 10 9 0.3020 0.3090
-22 10 10 -0.1700 -0.3006
-22 10 11 -3.7335 -0.9051
-22 10 12 0.8664 0.7304
-22 12 1 1.4968 2.4808
-22 12 2 1.0859 -1.1580
-22 12 3 -5.3511 -0.6627
-22 12 4 2.9562 0.2305
-22 12 5 0.5095 -0.5886
-22 12 6 0.1404 -1.3917
-22 12 7 2.0725 0.6550
-22 12 8 -0.4442 0.1676
-22 12 9 -0.3194 1.2406
-22 12 10 2.0275 -1.2716
-22 12 11 2.9793 0.9057
-22 14 1 -6.5103 -3.3564
-22 14 2 5.3466 2.2934
-22 14 3 -2.0046 -1.1531
-22 14 4 1.3359 -1.2272
-22 14 5 -2.6362 0.4690
-22 14 6 2.5609 2.2473
-22 14 7 -1.9416 -0.9553
-22 14 8 1.7298 1.0735
-22 14 9 -0.6490 -0.6225
-22 14 10 -2.8597 1.1679
-22 16 1 -1.7835 0.6788
-22 16 2 0.4311 -0.4686
-22 16 3 -2.3658 0.2574
-22 16 4 -2.1172 -0.3272
-22 16 5 4.1176 0.6740
-22 16 6 -3.4056 -1.5821
-22 16 7 2.6921 1.5328
-22 16 8 -0.5410 0.1185
-22 16 9 0.1337 0.2410
-22 18 1 -1.3898 -1.6986
-22 18 2 0.5184 1.1109
-22 18 3 1.9926 0.7708
-22 18 4 0.4209 -1.9331
-22 18 5 0.2578 0.4802
-22 18 6 -0.3367 0.4018
-22 18 7 -1.1713 -1.6688
-21 1 1 3.6211 -3.1296
-21 1 2 -1.1207 1.5669
-21 1 3 0.2495 1.2973
-21 1 4 2.9320 -1.2395
-21 1 5 4.3648 -0.1438
-21 1 6 -4.9105 0.8668
-21 1 7 -0.2472 -2.1986
-21 1 8 0.9849 0.4521
-21 1 9 2.8049 2.6891
-21 1 10 9.6054 -1.4742
-21 1 11 -6.4459 -2.1569
-21 1 12 -3.7875 3.7609
-21 1 13 -0.3648 -2.3439
-21 1 14 0.9565 0.4380
-21 3 1 -1.2410 1.3167
-21 3 2 1.2693 -0.0948
-21 3 3 -0.2000 1.2972
-21 3 4 2.2889 0.1792
-21 3 5 0.3448 -0.3821
-21 3 6 -2.1490 -1.6262
-21 3 7 -3.6953 1.0691
-21 3 8 -2.3436 -0.4663
-21 3 9 4.3802 -0.0086
-21 3 10 -4.1647 1.0972
-21 3 11 1.4136 0.0110
-21 3 12 1.0972 -2.3088
-21 3 13 -0.6806 1.7750
-21 3 14 3.4047 -0.2901
-21 5 1 -3.2662 0.0140
-21 5 2 1.7946 0.3255
-21 5 3 -1.3502 0.9118
-21 5 4 1.0753 -2.0876
-21 5 5 0.6863 -0.1618
-21 5 6 1.6551 0.9936
-21 5 7 -3.9782 -0.6305
-21 5 8 1.4381 0.4316
-21 5 9 1.4120 -0.2578
-21 5 10 1.7615 -0.3387
-21 5 11 0.4491 0.3235
-21 5 12 -1.2931 -0.9650
-21 5 13 -7.9930 0.4237
-21 5 14 4.2581 0.3264
-21 7 1 1.8777 2.5195
-21 7 2 2.2291 -1.7722
-21 7 3 0.4336 -0.4032
-21 7 4 2.6198 0.6262
-21 7 5 -2.5122 0.0542
-21 7 6 -0.4303 -0.6945
-21 7 7 -0.6726 0.4970
-21 7 8 4.4098 -0.1237
-21 7 9 -3.3134 0.0950
-21 7 10 0.7813 -0.0298
-21 7 11 -2.8673 0.3474
-21 7 12 5.4911 -0.7115
-21 7 13 -2.0559 0.1540
-21 9 1 -2.0954 0.4073
-21 9 2 0.3889 0.8599
-21 9 3 0.8470 -0.5490
-21 9 4 1.2048 -0.3429
-21 9 5 -0.8029 1.1193
-21 9 6 2.7497 0.0374
-21 9 7 -5.9062 0.0645
-21 9 8 2.3270 0.1169
-21 9 9 -4.5097 -0.9177
-21 9 10 1.5849 -0.0491
-21 9 11 0.7024 -0.1509
-21 9 12 0.7596 0.0710
-21 9 13 -0.5094 -0.1199
-21 11 1 -0.8454 -0.7547
-21 11 2 -1.7446 -0.4663
-21 11 3 1.9550 1.0304
-21 11 4 2.6866 -0.5486
-21 11 5 -1.2015 -0.7240
-21 11 6 -1.5836 0.6020
-21 11 7 4.1396 -0.4029
-21 11 8 -2.7366 -0.4354
-21 11 9 7.1920 0.0091
-21 11 10 -7.1934 -0.8326
-21 11 11 2.7823 0.4198
-21 11 12 -0.7239 -0.1535
-21 13 1 4.4765 1.1447
-21 13 2 -6.3488 -1.3039
-21 13 3 7.6939 -0.7748
-21 13 4 -2.6272 1.2797
-21 13 5 3.6240 -0.0463
-21 13 6 -1.4450 -0.2071
-21 13 7 -1.9161 0.1268
-21 13 8 -0.3839 -0.5709
-21 13 9 -4.1846 0.5950
-21 13 10 10.2581 0.7637
-21 13 11 -2.3697 0.0036
-21 13 12 1.1124 -1.5717
-21 15 1 0.2306 -1.0524
-21 15 2 -1.8088 -0.2128
-21 15 3 -0.2912 0.4904
-21 15 4 1.6353 -0.0720
-21 15 5 -0.8686 0.5287
-21 15 6 1.4835 0.9697
-21 15 7 -0.6417 0.0510
-21 15 8 -1.3115 0.3449
-21 15 9 1.3007 -1.0302
-21 15 10 -2.7992 -0.5453
-21 15 11 -0.2634 0.9562
-21 17 1 0.0856 0.1232
-21 17 2 0.6983 0.3646
-21 17 3 -3.2579 -0.4539
-21 17 4 2.7689 1.4166
-21 17 5 -3.0368 -0.4789
-21 17 6 3.3345 -1.5070
-21 17 7 -1.8896 0.2462
-21 17 8 0.1786 -0.9750
-21 17 9 -0.7062 1.3701
-21 19 1 -2.5308 -0.5134
-21 19 2 2.9567 0.3042
-21 19 3 -0.6412 0.9905
-21 19 4 -0.5351 -2.0611
-21 19 5 0.1903 0.4499
-21 19 6 -1.1008 0.0888
-21 19 7 2.0727 -0.2747
-21 19 8 -3.9599 -0.5016
-21 21 3 -3.3439 2.8965
-20 0 1 -7.1554 2.1371
-20 0 2 2.7167 -5.5105
-20 0 3 0.5855 5.2710
-20 0 4 0.8240 -5.7418
-20 0 5 -5.8273 4.5822
-20 0 6 5.6668 -5.1951
-20 0 7 6.5069 8.6267
-20 0 8 -3.5053 -6.4933
-20 0 9 10.4990 3.9813
-20 0 10 -14.0150 -5.1916
-20 0 11 0.0500 6.1286
-20 0 12 3.7124 -7.1266
-20 0 13 -5.9665 5.6272
-20 0 14 8.7692 -1.6436
-20 0 15 -2.8004 0.4788
-20 2 1 -0.0038 1.0373
-20 2 2 -0.1790 2.3458
-20 2 3 -0.1906 -0.8990
-20 2 4 -3.9420 -1.9119
-20 2 5 1.9802 -1.0186
-20 2 6 2.2088 3.9698
-20 2 7 -2.4790 -3.0785
-20 2 8 3.5267 3.0717
-20 2 9 -7.4745 -2.8598
-20 2 10 0.0608 2.2471
-20 2 11 1.9619 -2.7561
-20 2 12 1.6638 2.9190
-20 2 13 4.8526 -1.9364
-20 2 14 -3.9250 1.1146
-20 2 15 -1.1955 -0.4313
-20 4 1 0.2156 0.5510
-20 4 2 -3.7602 -1.1675
-20 4 3 1.9597 -0.1709
-20 4 4 -1.0765 0.4852
-20 4 5 -0.9358 1.7516
-20 4 6 0.3684 -2.7184
-20 4 7 0.1021 2.7723
-20 4 8 -1.0112 -1.5705
-20 4 9 1.3413 0.9628
-20 4 10 -4.3328 -1.4020
-20 4 11 0.8067 0.7755
-20 4 12 -2.1392 0.0674
-20 4 13 6.5590 -0.0000
-20 4 14 -0.4052 -1.1569
-20 6 1 -3.1971 -1.8303
-20 6 2 0.6442 0.8376
-20 6 3 -2.4165 -1.1419
-20 6 4 -0.3413 0.5764
-20 6 5 -0.0536 -0.0986
-20 6 6 3.7749 1.0049
-20 6 7 -0.3417 -1.1490
-20 6 8 0.1842 0.7592
-20 6 9 -0.8088 -0.4632
-20 6 10 2.2695 0.8668
-20 6 11 -2.5812 -1.1366
-20 6 12 -4.4342 1.0654
-20 6 13 3.9465 0.2537
-20 6 14 0.2787 0.0492
-20 8 1 2.3778 0.1947
-20 8 2 -2.1277 -2.1149
-20 8 3 -0.7970 1.7000
-20 8 4 -0.8037 0.4561
-20 8 5 0.5360 0.0583
-20 8 6 -2.6837 -0.5745
-20 8 7 3.6222 1.0106
-20 8 8 -8.7599 -1.3665
-20 8 9 6.9313 1.2536
-20 8 10 -3.5633 -0.2723
-20 8 11 1.5519 0.5686
-20 8 12 -3.6279 -0.5444
-20 8 13 2.9938 1.0630
-20 8 14 0.5916 -1.3813
-20 10 1 2.0338 0.0754
-20 10 2 -0.9084 1.8162
-20 10 3 0.2968 -1.0073
-20 10 4 -6.4900 0.5029
-20 10 5 4.0335 -0.3041
-20 10 6 -0.5399 0.1734
-20 10 7 1.2730 -0.8012
-20 10 8 2.9677 0.5270
-20 10 9 -6.8324 -1.4493
-20 10 10 3.2991 1.6211
-20 10 11 -3.4168 -0.2838
-20 10 12 2.2415 0.5114
-20 10 13 -1.3940 -0.8182
-20 12 1 -2.3743 -0.1234
-20 12 2 3.4854 -1.0530
-20 12 3 -1.5236 1.0736
-20 12 4 -0.1962 -1.5634
-20 12 5 -3.7578 0.5199
-20 12 6 5.0605 -0.8963
-20 12 7 -2.6607 0.3769
-20 12 8 2.6975 0.6646
-20 12 9 3.3567 0.5679
-20 12 10 0.8322 -0.9414
-20 12 11 -1.4895 -0.0185
-20 12 12 -1.4862 0.7944
-20 12 13 -0.7608 -0.5551
-20 14 1 1.0216 0.1820
-20 14 2 4.8667 0.3964
-20 14 3 -2.7915 -0.5223
-20 14 4 -0.6374 1.0450
-20 14 5 -0.3694 0.0367
-20 14 6 -2.5262 0.4190
-20 14 7 2.3613 -0.3227
-20 14 8 0.2176 -0.0006
-20 14 9 1.3627 0.4133
-20 14 10 -4.2733 1.2251
-20 14 11 1.1979 -0.6071
-20 14 12 3.6865 -1.7669
-20 16 1 0.7738 0.0814
-20 16 2 -3.6548 -0.6331
-20 16 3 3.5704 1.0963
-20 16 4 -3.1905 -0.9042
-20 16 5 2.0210 -0.3291
-20 16 6 -1.6743 0.5302
-20 16 7 2.2222 0.6005
-20 16 8 1.6689 0.0791
-20 16 9 -0.6900 -0.7915
-20 16 10 -3.0978 -0.2619
-20 16 11 -1.7113 0.4867
-20 18 1 3.9799 0.8794
-20 18 2 -1.3744 1.0149
-20 18 3 2.8020 -2.5257
-20 18 4 -0.8635 1.7819
-20 18 5 -2.9938 -1.2533
-20 18 6 -0.3718 0.0022
-20 18 7 -0.7151 -0.4273
-20 18 8 3.4162 -0.4463
-20 18 9 0.9826 -0.0990
-20 18 10 -1.7771 0.7789
-20 20 1 -0.9871 -0.9622
-20 20 2 -0.1881 0.1935
-20 20 3 -0.2818 -0.0959
-20 20 4 3.0118 -0.2458
-20 20 5 0.6602 0.4432
-20 20 6 -2.6800 -1.3473
-20 20 7 -2.0379 0.9998
-20 20 8 3.4100 -0.1811
-20 22 2 -1.8452 2.3578
-20 22 3 4.5118 -0.3698
-20 22 4 -1.6679 -2.6269
-20 22 5 -0.7495 2.3854
-19 1 1 3.4460 -0.7588
-19 1 2 -0.2433 2.7107
-19 1 3 0.0410 -7.4464
-19 1 4 0.8078 6.5448
-19 1 5 -0.2636 -0.1166
-19 1 6 0.8953 -1.6469
-19 1 7 -1.9560 -1.5540
-19 1 8 3.7413 2.1741
-19 1 9 -3.7258 -2.2957
-19 1 10 5.3008 0.4364
-19 1 11 -0.5782 1.8583
-19 1 12 -2.1648 -0.2952
-19 1 13 0.3373 -0.4326
-19 1 14 -2.7653 0.1936
-19 1 15 -1.2961 -0.0168
-19 3 1 1.5493 0.0541
-19 3 2 1.7327 -2.8441
-19 3 3 -1.9290 2.5603
-19 3 4 1.0950 -0.7242
-19 3 5 -0.0778 0.3766
-19 3 6 -4.5780 -0.2032
-19 3 7 3.4264 0.0112
-19 3 8 -5.8514 -0.8962
-19 3 9 0.1419 0.6560
-19 3 10 4.5075 -0.1647
-19 3 11 3.4437 0.6793
-19 3 12 6.1255 -0.9416
-19 3 13 -6.3206 0.3215
-19 3 14 -4.4636 -0.5445
-19 3 15 5.4287 -0.0762
-19 5 1 3.1084 -0.9463
-19 5 2 1.0379 1.8176
-19 5 3 1.9627 -1.4055
-19 5 4 0.9223 1.6459
-19 5 5 -1.0332 -1.4737
-19 5 6 -3.3201 1.6471
-19 5 7 3.7955 -1.1301
-19 5 8 1.7738 -0.3698
-19 5 9 -0.0290 0.1110
-19 5 10 -0.9120 0.6075
-19 5 11 0.2642 -0.8057
-19 5 12 -0.1593 0.7076
-19 5 13 0.6183 -1.3237
-19 5 14 -0.0269 0.7877
-19 5 15 -0.8515 0.7387
-19 7 1 2.5260 -0.5628
-19 7 2 -1.0611 1.1511
-19 7 3 1.9876 0.8265
-19 7 4 -1.1373 -1.1999
-19 7 5 1.2839 0.6300
-19 7 6 -1.2700 -1.2646
-19 7 7 -2.0263 0.8328
-19 7 8 5.0828 0.8041
-19 7 9 -5.9613 -0.5478
-19 7 10 1.5562 -0.2552
-19 7 11 0.8208 0.2691
-19 7 12 6.3636 -0.1494
-19 7 13 -8.5475 0.0837
-19 7 14 -2.0988 0.0378
-19 7 15 2.1008 1.3785
-19 9 1 -3.8971 0.1492
-19 9 2 3.5767 0.9193
-19 9 3 -1.3023 -0.6586
-19 9 4 3.1688 0.5410
-19 9 5 -3.4458 -1.0942
-19 9 6 -0.3868 1.2368
-19 9 7 -2.7559 -1.2726
-19 9 8 -0.3394 0.1517
-19 9 9 1.3116 0.9650
-19 9 10 -1.5892 -1.1699
-19 9 11 0.6260 0.2490
-19 9 12 -0.2522 0.2435
-19 9 13 1.9933 -0.2915
-19 9 14 -3.4212 0.4610
-19 11 1 -0.5809 0.2958
-19 11 2 -1.7762 -0.3836
-19 11 3 -0.9488 0.0986
-19 11 4 5.0199 -0.3644
-19 11 5 0.3995 -0.1528
-19 11 6 -0.7163 -0.7019
-19 11 7 2.4401 0.9100
-19 11 8 -0.6013 -0.7036
-19 11 9 -2.0469 -0.4557
-19 11 10 -0.3231 0.9095
-19 11 11 2.6553 0.0192
-19 11 12 1.4042 -0.2867
-19 11 13 -2.6807 0.3658
-19 11 14 1.2805 -1.0763
-19 13 1 -0.1275 -0.4594
-19 13 2 1.7520 0.4754
-19 13 3 -1.8816 -0.3529
-19 13 4 1.1731 -0.1122
-19 13 5 3.7282 0.3495
-19 13 6 -3.3171 -0.1755
-19 13 7 -0.2843 -0.0558
-19 13 8 -0.5948 1.1375
-19 13 9 3.9919 0.0100
-19 13 10 0.8464 -1.0141
-19 13 11 2.6913 -0.9053
-19 13 12 -2.8877 0.7174
-19 13 13 0.7661 -0.0469
-19 15 1 -4.2966 -0.4141
-19 15 2 -0.0172 0.1431
-19 15 3 -0.1460 -0.0709
-19 15 4 4.5478 0.3112
-19 15 5 -1.6692 0.7956
-19 15 6 3.7379 0.1409
-19 15 7 -1.4657 -0.0021
-19 15 8 -2.7691 -1.0547
-19 15 9 -5.5512 0.6193
-19 15 10 2.0943 -0.1138
-19 15 11 4.6600 0.6061
-19 15 12 -0.4409 -0.5577
-19 17 1 -2.0639 0.8578
-19 17 2 2.5264 -0.5806
-19 17 3 -4.3694 1.1015
-19 17 4 -2.0690 -1.2313
-19 17 5 5.9194 -0.0661
-19 17 6 0.1167 0.2652
-19 17 7 0.7857 -0.6945
-19 17 8 -2.5623 0.5482
-19 17 9 0.4674 -0.5888
-19 17 10 2.5068 -0.0244
-19 17 11 -2.8146 -0.0873
-19 19 1 -0.2546 -0.5591
-19 19 2 -0.4436 0.3022
-19 19 3 2.3106 -0.2435
-19 19 4 -3.2522 0.1035
-19 19 5 0.7686 -0.4613
-19 19 6 0.3126 0.2855
-19 19 7 1.1286 -0.6193
-19 19 8 -4.9263 0.0407
-19 19 9 4.2450 -0.3522
-19 19 10 2.6583 -0.3564
-19 21 1 1.2361 1.6987
-19 21 2 -0.0930 -0.9789
-19 21 3 -2.6549 -0.2380
-19 21 4 0.6689 2.1870
-19 21 5 1.0509 -1.1312
-19 21 6 0.7401 -1.1896
-19 21 7 -1.1876 1.6247
-19 21 8 -0.0215 -0.2993
-19 23 1 3.1999 -2.9949
-19 23 2 -0.0503 0.7412
-19 23 3 -2.0337 -1.3294
-19 23 4 -3.9060 0.3083
-19 23 5 2.1654 1.9279
-18 0 1 -0.8841 4.6640
-18 0 2 -0.4996 -14.5602
-18 0 3 1.3713 20.3184
-18 0 4 -1.2561 -10.0547
-18 0 5 3.1547 -4.3867
-18 0 6 -1.7087 3.5809
-18 0 7 7.5247 3.5709
-18 0 8 -5.2003 -8.2497
-18 0 9 2.7797 7.1417
-18 0 10 -7.6683 -0.2958
-18 0 11 1.0688 -2.7539
-18 0 12 -9.1712 -0.9820
-18 0 13 8.8668 4.3265
-18 0 14 -2.3120 -4.7958
-18 0 15 0.9762 3.6621
-18 0 16 0.6756 -1.2639
-18 2 1 -4.8445 -1.9656
-18 2 2 -0.6822 4.2391
-18 2 3 -0.5912 -1.7592
-18 2 4 2.2012 0.0874
-18 2 5 0.4735 -2.1256
-18 2 6 -1.3666 1.4712
-18 2 7 -3.9688 0.2583
-18 2 8 2.0322 -1.1073
-18 2 9 4.4558 1.3166
-18 2 10 -1.2883 1.0335
-18 2 11 -1.9139 -1.7205
-18 2 12 -1.1690 0.5563
-18 2 13 -3.3854 -0.5333
-18 2 14 5.9707 0.7451
-18 2 15 1.7975 -1.5572
-18 4 1 -3.2434 0.2309
-18 4 2 -0.1812 0.0124
-18 4 3 2.2570 1.7026
-18 4 4 -2.3416 -1.1811
-18 4 5 -0.3565 1.6978
-18 4 6 5.2312 -2.5290
-18 4 7 -3.9083 1.1210
-18 4 8 0.5756 1.1972
-18 4 9 0.9898 -0.3172
-18 4 10 1.1981 -1.4429
-18 4 11 -1.5218 1.6579
-18 4 12 -0.8757 -1.9856
-18 4 13 0.4496 0.8832
-18 4 14 7.5099 -0.4723
-18 4 15 -3.1727 0.0366
-18 6 1 -2.2142 1.1611
-18 6 2 -0.9579 -1.2506
-18 6 3 -0.5872 -0.2843
-18 6 4 1.4377 0.9941
-18 6 5 1.4003 -1.4247
-18 6 6 2.0523 2.2783
-18 6 7 -0.9260 -1.5925
-18 6 8 -1.5109 0.6166
-18 6 9 3.4640 -0.0272
-18 6 10 -1.4067 -0.0310
-18 6 11 -3.8645 -0.4053
-18 6 12 -2.8024 0.6321
-18 6 13 3.3937 0.1129
-18 6 14 1.2637 0.7274
-18 6 15 0.7656 -1.1302
-18 8 1 -1.8091 0.8657
-18 8 2 0.0988 -1.6549
-18 8 3 -1.2108 0.5438
-18 8 4 -2.0057 -0.9507
-18 8 5 -1.0384 1.7885
-18 8 6 0.5723 -1.4956
-18 8 7 -0.5090 1.6824
-18 8 8 -3.1694 -0.7956
-18 8 9 2.3066 -0.3248
-18 8 10 -1.0439 0.2344
-18 8 11 -0.0188 0.1841
-18 8 12 -3.8869 -0.2013
-18 8 13 -0.5736 0.4338
-18 8 14 2.9414 0.0056
-18 8 15 -3.6996 1.3442
-18 10 1 2.9465 0.2345
-18 10 2 -2.3726 1.2343
-18 10 3 0.4399 -1.7168
-18 10 4 -2.5177 0.0703
-18 10 5 -0.1887 -0.2340
-18 10 6 1.1141 1.2203
-18 10 7 -0.3361 -1.6536
-18 10 8 -0.7230 0.3979
-18 10 9 -1.2234 0.1799
-18 10 10 0.0902 0.5527
-18 10 11 -0.8951 0.0129
-18 10 12 -1.8214 -0.3438
-18 10 13 2.3197 0.1407
-18 10 14 -0.3145 -0.0138
-18 12 1 0.6984 -0.4893
-18 12 2 -1.0468 -1.5107
-18 12 3 3.2127 1.2546
-18 12 4 -3.5280 -0.4901
-18 12 5 0.3281 -0.0167
-18 12 6 -0.0094 -0.1712
-18 12 7 1.3441 1.4116
-18 12 8 2.8556 -0.9882
-18 12 9 3.2336 0.1749
-18 12 10 -2.2947 -0.6945
-18 12 11 -1.1946 1.3257
-18 12 12 -2.2680 -0.1473
-18 12 13 5.2642 -0.8222
-18 12 14 -1.4202 -0.5480
-18 14 1 6.4890 -0.1805
-18 14 2 -4.0303 0.8138
-18 14 3 5.1872 -0.8219
-18 14 4 -2.6345 1.4706
-18 14 5 -4.2748 -1.1067
-18 14 6 1.9540 0.6528
-18 14 7 -0.9683 -0.2386
-18 14 8 1.9351 0.8989
-18 14 9 -1.6867 -0.6500
-18 14 10 6.7950 0.5752
-18 14 11 -7.0428 -2.0137
-18 14 12 4.6762 0.1729
-18 14 13 -2.7060 1.0301
-18 16 1 -0.0964 -0.4253
-18 16 2 0.1192 -0.2528
-18 16 3 -0.3872 0.1745
-18 16 4 3.7108 -0.5176
-18 16 5 -2.0309 1.5588
-18 16 6 -0.0294 -1.0344
-18 16 7 -1.5472 0.4319
-18 16 8 0.8471 -0.4322
-18 16 9 1.4979 0.4516
-18 16 10 -4.6847 -0.4935
-18 16 11 0.3985 1.4339
-18 16 12 -1.2489 -0.8431
-18 18 1 0.5318 0.2734
-18 18 2 0.7695 -0.7650
-18 18 3 -3.1826 0.2872
-18 18 4 2.1428 -0.0307
-18 18 5 -3.5652 -0.5593
-18 18 6 0.8349 0.1677
-18 18 7 -0.2308 -0.8007
-18 18 8 6.3959 -0.0938
-18 18 9 -1.2581 0.2456
-18 18 10 -1.3818 0.8934
-18 18 11 -0.1029 -0.5368
-18 20 1 -0.8315 -0.5218
-18 20 2 -0.9363 0.5244
-18 20 3 3.4033 1.2430
-18 20 4 2.3344 -2.1348
-18 20 5 -5.6039 -0.0302
-18 20 6 -1.5990 0.2927
-18 20 7 1.7691 0.1598
-18 20 8 0.0394 0.6885
-18 20 9 2.2757 -0.8794
-18 20 10 -4.8020 -0.3492
-18 22 1 -2.8068 1.5614
-18 22 2 2.2225 -0.5712
-18 22 3 -1.6201 -0.3926
-18 22 4 0.6424 1.4355
-18 22 5 0.5265 -0.3930
-18 22 6 -1.2322 0.5390
-18 22 7 -1.2591 -0.6471
-18 22 8 -0.1561 -0.3537
-18 24 1 2.3747 -1.2087
-18 24 2 -6.2103 0.9811
-18 24 3 3.2080 0.9420
-18 24 4 2.2602 -0.9110
-18 24 5 -2.3635 -0.2017
-17 1 1 3.0575 -0.8401
-17 1 2 -0.1323 5.3923
-17 1 3 -1.2259 -8.1523
-17 1 4 -2.0453 -1.4297
-17 1 5 -0.2248 6.9072
-17 1 6 3.7934 -2.9537
-17 1 7 -1.1558 -3.4244
-17 1 8 -0.5404 7.5429
-17 1 9 -3.5283 -4.7741
-17 1 10 0.9953 -1.6429
-17 1 11 -4.1759 2.6476
-17 1 12 9.5047 1.2478
-17 1 13 -4.1792 -3.1038
-17 1 14 -2.4891 2.7851
-17 1 15 -1.9576 0.5770
-17 1 16 -1.3056 -2.3523
-17 3 1 5.5910 3.7697
-17 3 2 -1.1405 -5.0944
-17 3 3 -1.5188 1.7226
-17 3 4 1.5536 0.3263
-17 3 5 -2.7997 -0.5260
-17 3 6 -1.8666 1.3000
-17 3 7 1.5956 0.9562
-17 3 8 2.3012 -2.5147
-17 3 9 -1.1921 1.4496
-17 3 10 1.2943 -0.2821
-17 3 11 6.1275 -1.0482
-17 3 12 -3.3352 0.9588
-17 3 13 4.8827 0.1016
-17 3 14 -3.1315 -1.5091
-17 3 15 -2.3702 0.9312
-17 3 16 2.1661 0.6897
-17 5 1 2.2288 0.5416
-17 5 2 4.7388 2.5137
-17 5 3 -3.7714 -1.4080
-17 5 4 -0.2323 -0.1013
-17 5 5 2.1203 0.6172
-17 5 6 1.1704 -0.0672
-17 5 7 2.2798 0.2718
-17 5 8 -0.1303 -0.1697
-17 5 9 -3.2530 -0.8811
-17 5 10 -0.4454 1.0862
-17 5 11 0.7071 -0.9501
-17 5 12 6.6478 0.3699
-17 5 13 2.9142 0.1970
-17 5 14 -5.4617 -0.0027
-17 5 15 1.3752 -0.6625
-17 5 16 1.0169 -0.4592
-17 7 1 1.0272 -1.9168
-17 7 2 -2.4443 0.4511
-17 7 3 2.6039 1.1552
-17 7 4 1.9789 -0.6059
-17 7 5 -0.8358 0.2561
-17 7 6 -4.5647 -0.3734
-17 7 7 2.6514 0.3927
-17 7 8 0.2045 -0.2661
-17 7 9 -1.5123 0.0469
-17 7 10 -1.2756 -0.6130
-17 7 11 4.2907 1.2857
-17 7 12 -3.6365 -0.7548
-17 7 13 -1.2286 0.4727
-17 7 14 -2.0008 0.5620
-17 7 15 1.0502 -0.6547
-17 9 1 3.2490 0.3738
-17 9 2 -0.4995 -1.8182
-17 9 3 -4.5335 0.9074
-17 9 4 -0.9464 1.1147
-17 9 5 1.7503 -0.9452
-17 9 6 -0.1559 -0.4243
-17 9 7 -2.3001 -0.3162
-17 9 8 0.6226 0.2712
-17 9 9 -3.7144 -0.0578
-17 9 10 2.0653 0.6886
-17 9 11 -3.1732 -1.1791
-17 9 12 4.8629 1.5779
-17 9 13 -2.9215 -0.8134
-17 9 14 -2.8624 -0.1007
-17 9 15 -1.3813 0.0606
-17 11 1 -5.6440 -0.2459
-17 11 2 1.1041 0.7990
-17 11 3 1.9200 -0.5876
-17 11 4 1.5023 -0.0487
-17 11 5 -0.2096 0.5752
-17 11 6 0.8160 -1.3469
-17 11 7 1.7553 0.2395
-17 11 8 -3.9196 0.1234
-17 11 9 0.6822 0.4874
-17 11 10 1.4077 0.4283
-17 11 11 0.1785 0.1100
-17 11 12 2.7022 -1.2693
-17 11 13 -2.0007 0.6681
-17 11 14 2.7136 -0.6492
-17 11 15 -1.5611 -0.5178
-17 13 1 -0.6505 0.7374
-17 13 2 3.1492 0.1911
-17 13 3 -6.3362 0.1234
-17 13 4 3.9070 -0.3384
-17 13 5 1.0770 -0.0755
-17 13 6 0.2644 1.2173
-17 13 7 1.3547 -1.0026
-17 13 8 2.9658 0.1138
-17 13 9 -0.3580 -0.2525
-17 13 10 -2.9818 -0.9455
-17 13 11 4.4752 0.8301
-17 13 12 0.4564 0.8534
-17 13 13 0.1821 -0.8172
-17 13 14 -0.0256 -0.2946
-17 15 1 -2.4053 -0.4475
-17 15 2 4.7480 0.0430
-17 15 3 2.4782 0.7017
-17 15 4 -5.9586 0.2095
-17 15 5 6.9168 -0.5477
-17 15 6 -3.7060 0.1134
-17 15 7 1.1185 0.4149
-17 15 8 -4.8487 -0.4585
-17 15 9 2.7240 -0.0791
-17 15 10 -0.8115 0.5522
-17 15 11 2.3945 -1.3588
-17 15 12 -0.2165 -0.6675
-17 15 13 -1.9993 1.4883
-17 17 1 2.1506 0.1368
-17 17 2 -7.6130 0.5345
-17 17 3 3.1330 -0.9827
-17 17 4 1.5724 0.8188
-17 17 5 1.5171 0.0134
-17 17 6 0.7197 -0.6595
-17 17 7 1.2862 0.0557
-17 17 8 -0.6048 0.4439
-17 17 9 -3.0727 -0.2453
-17 17 10 0.6489 -0.0103
-17 17 11 0.7813 0.6495
-17 17 12 0.8031 -0.1518
-17 19 1 -2.1462 0.1743
-17 19 2 5.6541 0.6447
-17 19 3 -2.4294 -0.9348
-17 19 4 -5.3974 -0.2812
-17 19 5 4.6423 0.3318
-17 19 6 0.2477 -0.2722
-17 19 7 -1.0597 0.2789
-17 19 8 1.0663 -1.2341
-17 19 9 0.9372 0.3891
-17 19 10 3.4674 0.2664
-17 19 11 -1.4951 0.5166
-17 21 1 2.0259 -0.4425
-17 21 2 -1.7458 -0.3066
-17 21 3 0.6493 -0.0254
-17 21 4 -1.2224 -0.4946
-17 21 5 1.3638 -0.1044
-17 21 6 -0.1569 0.5784
-17 21 7 -2.0278 0.3804
-17 21 8 -4.5991 1.3428
-17 21 9 0.7625 -0.9585
-17 21 10 1.1317 -0.3416
-17 23 1 -3.7722 0.4838
-17 23 2 0.8627 -1.1074
-17 23 3 -2.1705 0.3344
-17 23 4 0.6436 1.0283
-17 23 5 -0.1723 1.2447
-17 23 6 0.2181 -0.1884
-17 23 7 -2.7480 -0.7273
-17 23 8 0.4604 0.7832
-17 25 1 -1.3783 0.3512
-17 25 2 3.8482 -0.0928
-17 25 3 -1.2857 0.1984
-17 25 4 -1.8717 -0.3431
-17 25 5 0.3332 -1.3511
-16 0 1 -6.8460 14.8533
-16 0 2 2.5472 -24.9821
-16 0 3 1.3227 21.1486
-16 0 4 3.1571 -7.6943
-16 0 5 0.0351 0.8756
-16 0 6 -0.5565 -5.7870
-16 0 7 -5.7131 13.4427
-16 0 8 2.3466 -16.8605
-16 0 9 -2.9256 8.6133
-16 0 10 0.6243 1.9322
-16 0 11 1.2313 -2.1002
-16 0 12 -5.2195 -3.3968
-16 0 13 -2.7251 7.0865
-16 0 14 2.6602 -5.2073
-16 0 15 -0.6975 -0.9097
-16 0 16 2.7076 3.7925
-16 2 1 -2.6894 -7.6415
-16 2 2 -2.0664 7.1530
-16 2 3 3.5978 -5.6692
-16 2 4 -0.4677 7.8613
-16 2 5 -0.8445 -6.1800
-16 2 6 -4.7731 3.6964
-16 2 7 5.4410 -3.7413
-16 2 8 -1.2184 1.9278
-16 2 9 2.1817 -1.6268
-16 2 10 -0.7312 2.9451
-16 2 11 1.9237 -0.6579
-16 2 12 -6.3519 -1.1210
-16 2 13 0.8546 0.1753
-16 2 14 0.6820 0.5628
-16 2 15 0.6904 -0.4144
-16 2 16 0.5023 -0.0888
-16 4 1 -4.8094 -1.1229
-16 4 2 2.2398 -2.7011
-16 4 3 2.6992 5.5428
-16 4 4 -1.6199 -2.8490
-16 4 5 2.3446 2.8350
-16 4 6 -0.3008 -2.6657
-16 4 7 -1.5538 0.5181
-16 4 8 -0.6917 0.5456
-16 4 9 5.4662 -0.1836
-16 4 10 0.2995 -1.2991
-16 4 11 0.0844 1.6742
-16 4 12 1.0564 -0.3778
-16 4 13 -1.1656 -1.1943
-16 4 14 1.0588 0.3067
-16 4 15 5.9242 0.1623
-16 4 16 -0.6059 -0.5850
-16 6 1 2.4719 0.6893
-16 6 2 -2.0210 1.6742
-16 6 3 5.0402 -3.4326
-16 6 4 -0.3829 2.9598
-16 6 5 -0.8075 -1.9754
-16 6 6 0.6797 1.4979
-16 6 7 -0.6854 -0.6263
-16 6 8 0.4708 -0.4112
-16 6 9 -0.5650 0.5186
-16 6 10 1.0360 0.7060
-16 6 11 -2.6115 -1.6275
-16 6 12 1.7818 1.5958
-16 6 13 -1.3947 -0.0475
-16 6 14 3.1265 -0.9483
-16 6 15 0.0775 0.9099
-16 6 16 -0.6912 -0.9710
-16 8 1 -7.2429 -0.6961
-16 8 2 2.7582 1.1461
-16 8 3 0.8575 0.3913
-16 8 4 -1.4229 -1.6175
-16 8 5 -3.4174 1.3517
-16 8 6 0.5041 -0.7732
-16 8 7 -2.5570 0.4918
-16 8 8 0.9996 0.0418
-16 8 9 1.7901 -0.0196
-16 8 10 -1.6994 -0.7367
-16 8 11 -1.7473 1.0931
-16 8 12 -5.2731 -1.1355
-16 8 13 -0.5896 0.9512
-16 8 14 0.6827 0.6902
-16 8 15 -1.6855 0.7626
-16 8 16 -0.8207 -1.1975
-16 10 1 2.1418 -0.0770
-16 10 2 -1.8886 0.4176
-16 10 3 -0.0504 -0.7553
-16 10 4 -0.0993 -0.0569
-16 10 5 -0.9572 -1.2186
-16 10 6 -0.8304 1.5967
-16 10 7 -2.5936 -0.8912
-16 10 8 2.0688 0.7367
-16 10 9 0.0588 0.3775
-16 10 10 -3.1602 -0.1705
-16 10 11 1.9729 -0.6518
-16 10 12 -1.6646 0.9559
-16 10 13 2.3322 -1.0407
-16 10 14 -1.8195 0.1694
-16 10 15 2.9040 -0.6175
-16 12 1 0.0516 0.0480
-16 12 2 1.7679 -0.7150
-16 12 3 1.4831 0.6629
-16 12 4 0.5699 -0.2680
-16 12 5 -1.0129 0.1819
-16 12 6 -0.1281 -0.7719
-16 12 7 -0.0689 1.5420
-16 12 8 3.3973 -0.6102
-16 12 9 -2.0472 -0.1645
-16 12 10 4.3429 0.7271
-16 12 11 -3.1805 0.0150
-16 12 12 3.1957 -1.2656
-16 12 13 -2.0163 -0.1344
-16 12 14 5.7401 0.2819
-16 12 15 0.8730 -0.3572
-16 14 1 2.1586 0.6972
-16 14 2 -1.1235 -0.1030
-16 14 3 -1.1313 -0.7393
-16 14 4 0.9887 -0.2132
-16 14 5 -2.1727 0.9840
-16 14 6 2.7187 0.2171
-16 14 7 -2.2398 -0.8265
-16 14 8 0.1126 0.7495
-16 14 9 4.0281 -0.5744
-16 14 10 -2.5581 -0.8677
-16 14 11 4.0574 0.1978
-16 14 12 -6.0319 1.2846
-16 14 13 1.4005 -0.1334
-16 14 14 0.5806 -0.9065
-16 16 1 -3.5012 -0.0033
-16 16 2 3.5553 -0.2887
-16 16 3 -1.2950 0.8550
-16 16 4 3.5558 -0.1966
-16 16 5 -2.5442 -0.1365
-16 16 6 -1.1208 0.2226
-16 16 7 0.7458 0.4054
-16 16 8 -2.4774 -0.4839
-16 16 9 -1.4881 0.6892
-16 16 10 2.7657 -0.6371
-16 16 11 -1.8356 -0.1231
-16 16 12 0.7227 -0.7851
-16 16 13 0.2726 0.3725
-16 18 1 2.4538 -0.4889
-16 18 2 -4.1427 0.1591
-16 18 3 0.9602 -0.2484
-16 18 4 0.6437 0.5276
-16 18 5 -0.8006 -0.7720
-16 18 6 1.4697 -0.0719
-16 18 7 1.8430 -0.6102
-16 18 8 -0.2462 0.5465
-16 18 9 0.8134 0.1818
-16 18 10 -1.1440 0.9321
-16 18 11 -0.5240 -0.7118
-16 18 12 4.3596 0.8434
-16 20 1 2.1511 0.8850
-16 20 2 -0.1274 -0.5916
-16 20 3 -0.7552 -0.2104
-16 20 4 -0.0490 -0.1667
-16 20 5 -3.3410 0.4081
-16 20 6 0.9994 -0.4470
-16 20 7 0.6786 0.5691
-16 20 8 2.0788 -1.2250
-16 20 9 -2.3973 0.0210
-16 20 10 -2.4492 -0.2816
-16 20 11 -0.2636 3.0256
-16 22 1 1.8420 -1.7604
-16 22 2 -2.0276 1.0803
-16 22 3 1.7517 0.3377
-16 22 4 0.2176 0.6922
-16 22 5 -1.6231 -0.7276
-16 22 6 -3.5442 0.0852
-16 22 7 0.3882 0.3505
-16 22 8 -0.1064 0.7959
-16 22 9 -0.7148 0.1865
-16 22 10 -3.0530 -0.5188
-16 24 1 -0.5840 0.9486
-16 24 2 0.3149 0.3618
-16 24 3 -0.5023 0.6668
-16 24 4 -0.7952 -0.7132
-16 24 5 -0.0597 1.6694
-16 24 6 1.5478 -1.8636
-16 24 7 2.1535 0.6135
-16 24 8 -0.5913 -1.6658
-16 26 1 6.7251 1.4950
-16 26 2 -4.2547 -2.1540
-16 26 3 1.5961 -0.3998
-16 26 4 1.2147 0.0713
-16 26 5 2.0133 -2.3959
-15 1 1 3.1870 -1.5019
-15 1 2 -0.4506 3.5284
-15 1 3 -3.2296 -3.0474
-15 1 4 -0.5412 -2.2624
-15 1 5 2.1905 1.2561
-15 1 6 0.8205 0.1067
-15 1 7 -1.9485 -1.5836
-15 1 8 -1.4727 3.7033
-15 1 9 1.6391 0.7279
-15 1 10 -2.9841 -3.5757
-15 1 11 -0.0868 0.8070
-15 1 12 -0.4832 2.2250
-15 1 13 1.5847 -3.5163
-15 1 14 -2.1783 2.2396
-15 1 15 0.0203 0.7664
-15 1 16 -3.9100 0.1477
-15 3 1 3.8855 2.7208
-15 3 2 -1.1510 0.7572
-15 3 3 -2.6072 0.9058
-15 3 4 -0.7718 -1.1894
-15 3 5 -3.0159 -1.3402
-15 3 6 6.7517 -0.1219
-15 3 7 0.5498 2.0754
-15 3 8 1.4549 -1.5682
-15 3 9 -3.0222 1.4432
-15 3 10 5.4123 -0.0530
-15 3 11 -6.3027 -1.3095
-15 3 12 5.5526 -0.9782
-15 3 13 -1.1278 2.1217
-15 3 14 0.8928 -1.2792
-15 3 15 -0.6558 0.6528
-15 3 16 1.0976 1.5271
-15 5 1 2.2186 0.8488
-15 5 2 -0.9590 0.6602
-15 5 3 -5.5469 -0.9614
-15 5 4 6.1375 -1.2437
-15 5 5 4.3104 1.4228
-15 5 6 -2.8986 0.2663
-15 5 7 -1.3206 -0.9323
-15 5 8 1.2253 0.9743
-15 5 9 0.4062 -0.4271
-15 5 10 -1.3054 -0.2563
-15 5 11 5.9047 0.7945
-15 5 12 1.1162 -0.7702
-15 5 13 -1.5139 -0.3854
-15 5 14 5.8672 0.9395
-15 5 15 -4.6062 -1.6186
-15 5 16 3.3076 0.0138
-15 7 1 1.8302 0.5177
-15 7 2 3.5256 -2.3176
-15 7 3 -4.2307 1.1145
-15 7 4 -0.3965 0.2610
-15 7 5 -2.5170 -1.1386
-15 7 6 3.1497 0.9496
-15 7 7 3.0430 0.1999
-15 7 8 -3.3597 -0.7392
-15 7 9 -2.1384 -0.0259
-15 7 10 2.2563 -0.0254
-15 7 11 -3.5734 0.2869
-15 7 12 -0.7077 0.2156
-15 7 13 1.2028 0.3207
-15 7 14 -3.1736 -0.2845
-15 7 15 -0.1683 1.0007
-15 7 16 -1.7777 -0.6719
-15 9 1 0.7155 0.2703
-15 9 2 -6.8343 -0.1503
-15 9 3 -2.7847 -0.9848
-15 9 4 0.2627 0.6185
-15 9 5 5.6604 0.4987
-15 9 6 -3.9500 -1.2911
-15 9 7 1.8766 0.5521
-15 9 8 -4.4070 0.0209
-15 9 9 -0.4408 -0.4451
-15 9 10 0.4664 0.2270
-15 9 11 -1.3569 0.4067
-15 9 12 0.8681 -0.2041
-15 9 13 -4.3741 0.1680
-15 9 14 -1.8651 0.3041
-15 9 15 -2.5305 -0.6424
-15 9 16 3.9222 1.3697
-15 11 1 0.6821 -0.4869
-15 11 2 1.8021 -0.2122
-15 11 3 -0.4500 0.3930
-15 11 4 -2.5244 -0.6414
-15 11 5 0.0841 0.0686
-15 11 6 2.2744 0.8430
-15 11 7 2.3680 -0.7724
-15 11 8 -4.0120 0.2729
-15 11 9 2.6842 0.4490
-15 11 10 -2.4933 -0.5169
-15 11 11 5.5948 -0.0614
-15 11 12 -2.2234 -0.0218
-15 11 13 5.2070 0.1697
-15 11 14 -2.3844 -1.4425
-15 11 15 1.4409 0.6871
-15 13 1 3.9093 -0.2592
-15 13 2 -5.8574 0.4323
-15 13 3 3.3677 -0.2188
-15 13 4 0.0657 0.5700
-15 13 5 1.9717 -0.1583
-15 13 6 -0.6943 -0.3289
-15 13 7 3.4653 -0.0220
-15 13 8 0.1931 -0.5357
-15 13 9 -2.2871 -0.1748
-15 13 10 5.2347 1.0837
-15 13 11 -4.7923 -0.3306
-15 13 12 3.7655 -0.2320
-15 13 13 3.3098 -0.9444
-15 13 14 -5.2568 0.8739
-15 13 15 3.3699 -0.3168
-15 15 1 3.3485 -0.5476
-15 15 2 -0.0657 -0.1421
-15 15 3 -1.3953 0.6476
-15 15 4 0.5332 -0.1789
-15 15 5 -0.5725 0.4766
-15 15 6 0.1168 -0.5284
-15 15 7 -2.8917 0.4411
-15 15 8 6.3222 -0.3895
-15 15 9 -3.0469 -0.5006
-15 15 10 0.2570 -0.3815
-15 15 11 -3.4223 0.2466
-15 15 12 1.5609 0.2549
-15 15 13 -1.0401 1.2889
-15 15 14 1.2895 -0.3663
-15 17 1 -6.0543 0.4726
-15 17 2 4.7951 -0.2076
-15 17 3 1.2496 0.4341
-15 17 4 0.1152 0.3631
-15 17 5 -0.7489 -0.8442
-15 17 6 2.3121 0.4799
-15 17 7 -2.2456 -0.3934
-15 17 8 -0.7532 0.7657
-15 17 9 2.4936 -0.3231
-15 17 10 -1.9690 -0.3219
-15 17 11 3.9462 -0.1727
-15 17 12 -4.0263 0.2965
-15 17 13 3.4847 -0.6657
-15 19 1 -0.3107 -0.0605
-15 19 2 -0.7703 0.0014
-15 19 3 -2.8663 -0.2376
-15 19 4 -0.1583 -0.9478
-15 19 5 4.0593 0.5488
-15 19 6 -2.9737 -0.1321
-15 19 7 1.9892 -0.7274
-15 19 8 1.5081 -0.0522
-15 19 9 0.4133 1.2743
-15 19 10 1.0008 0.8655
-15 19 11 -3.4953 -0.7766
-15 19 12 -1.3001 0.0483
-15 21 1 -1.9133 0.2959
-15 21 2 2.0871 -0.7120
-15 21 3 -2.0339 0.0698
-15 21 4 0.5352 -0.2781
-15 21 5 -0.8881 -0.0384
-15 21 6 0.4376 1.2089
-15 21 7 -3.4323 0.1750
-15 21 8 -2.5691 0.1290
-15 21 9 1.1886 -1.2745
-15 21 10 0.6546 0.0099
-15 21 11 -1.2603 1.0959
-15 23 1 -0.5702 -0.2751
-15 23 2 -0.6979 0.8775
-15 23 3 1.2441 0.0283
-15 23 4 -2.4470 0.5205
-15 23 5 0.1431 -0.6554
-15 23 6 -0.7989 -0.0609
-15 23 7 -1.5943 0.5274
-15 23 8 1.7190 -0.0136
-15 23 9 -0.3456 1.5786
-15 23 10 3.7199 -2.0017
-15 25 1 -1.4789 -0.8678
-15 25 2 -1.2885 0.0475
-15 25 3 0.2206 -0.3456
-15 25 4 1.6269 -0.8320
-15 25 5 2.5720 1.5519
-15 25 6 -1.6429 -1.5959
-15 25 7 3.1664 0.3467
-15 25 8 -4.5381 0.4255
-15 27 1 -3.9009 -0.4803
-15 27 2 5.5122 -0.7915
-15 27 3 -0.1135 0.1867
-15 27 4 1.0249 0.8849
-14 0 1 -0.7393 -9.7659
-14 0 2 3.7884 -1.5965
-14 0 3 -1.3416 5.7806
-14 0 4 3.9321 -6.8883
-14 0 5 -5.7373 7.9856
-14 0 6 -2.8602 -4.4011
-14 0 7 2.5733 6.9318
-14 0 8 -0.9121 -10.3251
-14 0 9 -2.1805 7.1292
-14 0 10 1.0337 -5.8020
-14 0 11 -1.6448 6.4594
-14 0 12 2.1809 -7.6341
-14 0 13 -0.9198 8.9349
-14 0 14 -1.4875 -6.1227
-14 0 15 0.2414 1.9884
-14 0 16 -5.9827 -1.3547
-14 0 17 -0.2116 1.9028
-14 2 1 -4.8277 3.3788
-14 2 2 -0.7218 -0.8238
-14 2 3 3.5516 -1.8100
-14 2 4 -3.7200 -0.0983
-14 2 5 4.0071 1.5483
-14 2 6 -2.6641 2.1567
-14 2 7 1.5995 -3.7925
-14 2 8 -1.2667 3.5927
-14 2 9 0.6861 -4.3547
-14 2 10 -2.2338 3.2649
-14 2 11 0.5810 -2.6423
-14 2 12 -0.1544 3.2492
-14 2 13 -0.2758 -2.3805
-14 2 14 0.1616 2.4638
-14 2 15 -2.7021 -1.4285
-14 2 16 5.7175 -0.0244
-14 2 17 -1.6511 0.9664
-14 4 1 2.9599 1.3105
-14 4 2 0.9541 -1.2727
-14 4 3 2.0091 1.6331
-14 4 4 0.0395 0.9545
-14 4 5 -2.4024 0.2500
-14 4 6 1.5292 -1.8349
-14 4 7 -0.7330 2.8662
-14 4 8 2.7926 -2.9124
-14 4 9 -1.1849 1.3352
-14 4 10 -0.2760 -1.7698
-14 4 11 4.1233 2.0444
-14 4 12 -2.4820 -0.6520
-14 4 13 5.3577 0.3472
-14 4 14 -1.7687 -1.0323
-14 4 15 5.9887 1.2165
-14 4 16 -3.8112 -0.3075
-14 4 17 1.0538 -0.6314
-14 6 1 -3.6888 -1.4803
-14 6 2 -0.5858 0.8500
-14 6 3 9.0037 -1.2469
-14 6 4 -3.4356 1.4591
-14 6 5 -1.9933 0.1201
-14 6 6 0.3908 0.5552
-14 6 7 -1.8150 -1.6425
-14 6 8 0.8154 1.5489
-14 6 9 2.0315 -1.0776
-14 6 10 -2.6073 1.3164
-14 6 11 2.5070 -1.3572
-14 6 12 -0.7300 1.1181
-14 6 13 4.5874 -0.3956
-14 6 14 -2.9117 0.2527
-14 6 15 1.0513 -1.5095
-14 6 16 0.0800 0.8752
-14 8 1 -0.4740 0.1108
-14 8 2 2.1867 -0.8765
-14 8 3 1.4416 2.9696
-14 8 4 -2.1557 -1.8089
-14 8 5 -2.6214 0.5117
-14 8 6 1.5610 -0.4155
-14 8 7 -3.6474 0.4723
-14 8 8 3.5760 -0.8274
-14 8 9 -0.7767 0.6252
-14 8 10 -4.2202 -0.5799
-14 8 11 -4.1863 0.5471
-14 8 12 -0.9165 -0.1653
-14 8 13 -1.1245 0.8750
-14 8 14 1.5953 0.2119
-14 8 15 -1.6372 0.2151
-14 8 16 -1.2703 -0.8043
-14 10 1 -1.9839 -0.1955
-14 10 2 -2.3086 0.7883
-14 10 3 3.3859 -1.5527
-14 10 4 1.7451 1.5506
-14 10 5 -2.2883 -0.7095
-14 10 6 -2.4782 -0.1413
-14 10 7 -1.5254 -0.0534
-14 10 8 2.6768 0.5519
-14 10 9 -1.9797 -0.0227
-14 10 10 0.6314 0.8010
-14 10 11 0.2361 -0.7913
-14 10 12 0.6200 0.1790
-14 10 13 -3.3646 -0.7497
-14 10 14 1.3669 0.1300
-14 10 15 2.8210 -0.0097
-14 10 16 -2.3001 0.4239
-14 12 1 -5.7732 0.6430
-14 12 2 8.1952 -0.7073
-14 12 3 -0.7139 0.8377
-14 12 4 -1.1613 -0.8452
-14 12 5 -1.3292 0.7657
-14 12 6 1.4792 -0.7117
-14 12 7 -2.2352 0.7055
-14 12 8 1.9146 0.1076
-14 12 9 4.0815 0.2545
-14 12 10 -2.1329 -0.5715
-14 12 11 1.8063 0.3163
-14 12 12 1.5098 -1.1380
-14 12 13 -0.2416 0.5778
-14 12 14 9.6559 -0.3005
-14 12 15 -6.1033 -0.8450
-14 14 1 -3.4647 -0.6990
-14 14 2 1.3922 0.8539
-14 14 3 -0.0958 -1.3518
-14 14 4 0.3460 1.1660
-14 14 5 2.1477 -1.0873
-14 14 6 -2.6399 1.2129
-14 14 7 4.1732 -0.9322
-14 14 8 -4.4784 -0.0593
-14 14 9 2.8900 0.4305
-14 14 10 -3.4624 -0.1029
-14 14 11 3.7508 0.0313
-14 14 12 -1.7002 0.7278
-14 14 13 -2.1890 -1.0895
-14 14 14 1.1743 0.0491
-14 14 15 2.7813 0.9126
-14 16 1 5.7094 0.7718
-14 16 2 -3.5089 0.5028
-14 16 3 4.3252 0.3145
-14 16 4 -3.5819 -1.2121
-14 16 5 0.6382 1.1888
-14 16 6 1.3970 -0.4525
-14 16 7 -2.3465 0.9337
-14 16 8 -0.6361 -0.8151
-14 16 9 -1.1371 -0.5905
-14 16 10 2.6116 0.1747
-14 16 11 -3.4141 -0.0376
-14 16 12 4.7809 0.0531
-14 16 13 -4.0545 1.8517
-14 16 14 -2.0529 -0.5143
-14 18 1 -0.0139 -0.6881
-14 18 2 -0.9880 0.1746
-14 18 3 0.4173 -0.4204
-14 18 4 1.0155 0.6538
-14 18 5 0.1636 -0.9054
-14 18 6 -0.3161 0.2646
-14 18 7 3.2615 -0.2261
-14 18 8 -2.0379 1.1728
-14 18 9 0.1153 -0.4865
-14 18 10 -1.0409 -0.5899
-14 18 11 3.0344 0.5670
-14 18 12 -2.7957 -0.3436
-14 18 13 -0.9095 -0.8003
-14 20 1 -0.7686 0.5987
-14 20 2 -2.8029 -0.6940
-14 20 3 2.1280 0.2571
-14 20 4 1.3494 0.1476
-14 20 5 -2.4296 0.5426
-14 20 6 2.0740 -1.1066
-14 20 7 -2.3210 0.2555
-14 20 8 1.1923 -0.5804
-14 20 9 -3.3001 1.0599
-14 20 10 -1.8175 1.4608
-14 20 11 1.5388 -0.6256
-14 20 12 1.6386 -0.9699
-14 22 1 0.3504 -0.4482
-14 22 2 1.0448 0.9937
-14 22 3 0.2023 -0.7375
-14 22 4 -2.4054 0.4379
-14 22 5 -0.7863 0.5053
-14 22 6 -2.6534 0.8891
-14 22 7 3.4296 -0.8243
-14 22 8 -2.3902 0.3684
-14 22 9 -0.2590 -1.2031
-14 22 10 1.0703 -0.9512
-14 22 11 -0.2058 0.3793
-14 24 1 -1.9967 1.7237
-14 24 2 1.9313 -0.7276
-14 24 3 -2.6676 0.7922
-14 24 4 3.5651 -0.1574
-14 24 5 -1.3325 -1.7838
-14 24 6 3.0472 0.7624
-14 24 7 -3.3995 -0.2711
-14 24 8 4.1252 0.6557
-14 24 9 -2.1128 -0.7153
-14 26 1 1.8477 -2.2131
-14 26 2 -0.2732 1.4261
-14 26 3 2.2976 -1.7403
-14 26 4 -0.9855 0.7959
-14 26 5 -0.2473 0.3722
-14 26 6 3.7645 0.1076
-14 26 7 -2.7507 1.8436
-13 1 1 2.6207 6.0341
-13 1 2 -2.4953 -1.7224
-13 1 3 2.2287 -4.4422
-13 1 4 0.8538 10.1811
-13 1 5 -2.6261 -6.1671
-13 1 6 0.4327 -1.6539
-13 1 7 -1.4957 1.0751
-13 1 8 3.6971 2.2602
-13 1 9 -1.3762 -2.9977
-13 1 10 1.5449 2.8788
-13 1 11 0.4042 -0.0513
-13 1 12 -1.4906 -1.5754
-13 1 13 -2.9139 -0.4781
-13 1 14 -0.0405 0.7622
-13 1 15 -3.0417 -0.0400
-13 1 16 1.0129 0.8152
-13 1 17 -0.6469 -0.2440
-13 3 1 -6.8813 -4.5739
-13 3 2 2.6559 -0.1079
-13 3 3 -3.9581 3.7778
-13 3 4 2.1674 -3.4098
-13 3 5 1.7974 0.3483
-13 3 6 2.8464 -0.5053
-13 3 7 -2.2718 -0.5609
-13 3 8 -3.0277 -0.4518
-13 3 9 4.6338 1.6947
-13 3 10 -0.7193 -0.1818
-13 3 11 0.5652 0.1046
-13 3 12 -0.5591 -0.6380
-13 3 13 -2.9679 0.6775
-13 3 14 1.6397 -0.7442
-13 3 15 2.9659 1.0458
-13 3 16 2.2141 -0.2162
-13 3 17 -0.5934 0.7843
-13 5 1 1.4306 -0.3302
-13 5 2 -0.4637 1.4186
-13 5 3 0.9176 -2.0576
-13 5 4 2.1667 2.1220
-13 5 5 0.0751 -1.7454
-13 5 6 -7.7601 1.0117
-13 5 7 7.5438 -1.3351
-13 5 8 -1.0130 1.0824
-13 5 9 -0.3219 -0.0526
-13 5 10 7.0645 0.5654
-13 5 11 -3.0314 -0.6479
-13 5 12 3.8229 0.1066
-13 5 13 -1.8200 -0.7433
-13 5 14 1.7786 0.0673
-13 5 15 -2.6299 0.1361
-13 5 16 1.4664 -0.3101
-13 5 17 1.6357 0.8602
-13 7 1 6.5922 0.4865
-13 7 2 -2.2197 0.3664
-13 7 3 -5.1559 -0.3337
-13 7 4 -3.1633 -1.4771
-13 7 5 8.5515 1.6532
-13 7 6 -1.9888 -1.1826
-13 7 7 -0.2364 1.0231
-13 7 8 -2.1211 -0.9943
-13 7 9 -0.9642 0.1039
-13 7 10 1.8904 0.1932
-13 7 11 -0.6410 0.1540
-13 7 12 1.1231 0.0015
-13 7 13 -4.4106 0.0460
-13 7 14 -0.8838 -0.0324
-13 7 15 -0.1583 -0.1382
-13 7 16 -0.9946 -0.0646
-13 9 1 -6.8206 -0.2751
-13 9 2 3.6636 1.1321
-13 9 3 -6.2754 -1.4010
-13 9 4 6.6572 0.1528
-13 9 5 -2.8507 -1.2535
-13 9 6 0.0209 1.5075
-13 9 7 0.9737 -0.8209
-13 9 8 -2.4694 0.9856
-13 9 9 -0.7783 -0.6868
-13 9 10 -1.3106 -0.4718
-13 9 11 1.7637 0.3942
-13 9 12 -4.6744 0.2798
-13 9 13 -1.4117 -0.2735
-13 9 14 -3.5052 0.1382
-13 9 15 1.2717 0.3682
-13 9 16 0.1922 -0.2643
-13 11 1 9.1014 -0.0078
-13 11 2 -3.2411 -0.5196
-13 11 3 -3.9795 1.2832
-13 11 4 -1.2155 -1.1208
-13 11 5 2.5743 0.1313
-13 11 6 2.5226 0.0256
-13 11 7 -1.3264 0.8287
-13 11 8 0.9217 -0.6859
-13 11 9 -4.2100 0.5924
-13 11 10 9.5911 -0.3609
-13 11 11 -3.0524 -0.5279
-13 11 12 2.8482 0.3535
-13 11 13 2.4912 -0.5728
-13 11 14 -4.0957 -0.5211
-13 11 15 -1.0414 0.3725
-13 11 16 3.8044 -0.4601
-13 13 1 4.9204 0.7552
-13 13 2 -3.2294 -0.0697
-13 13 3 0.2568 -0.7281
-13 13 4 1.9821 0.5895
-13 13 5 -1.2765 -0.0310
-13 13 6 1.5980 -0.4147
-13 13 7 -1.1011 -0.0664
-13 13 8 2.0153 0.7586
-13 13 9 0.5651 -0.5459
-13 13 10 -0.9172 0.2438
-13 13 11 3.3636 -0.3769
-13 13 12 0.2571 -0.6907
-13 13 13 4.6280 0.5555
-13 13 14 -4.1625 0.3225
-13 13 15 4.6302 -1.2255
-13 15 1 -4.3552 -0.6254
-13 15 2 2.3384 -0.4809
-13 15 3 -4.0676 0.5281
-13 15 4 3.4843 0.4372
-13 15 5 -0.4014 0.0468
-13 15 6 -0.5262 0.0853
-13 15 7 1.6105 -0.7647
-13 15 8 -0.7450 -0.2871
-13 15 9 -1.9956 0.4849
-13 15 10 0.1345 -0.5388
-13 15 11 0.7434 0.9878
-13 15 12 -1.8076 0.5178
-13 15 13 -0.9958 -0.6121
-13 15 14 2.6649 0.6452
-13 15 15 -4.1243 0.6946
-13 17 1 2.6497 0.9880
-13 17 2 1.9080 -0.4172
-13 17 3 -2.3563 0.3099
-13 17 4 -0.9985 -0.1715
-13 17 5 3.4079 0.2576
-13 17 6 -3.0232 -0.4425
-13 17 7 -0.9614 0.3353
-13 17 8 2.4624 -0.6937
-13 17 9 1.0590 -0.2256
-13 17 10 -0.2522 0.7520
-13 17 11 0.9813 -0.5120
-13 17 12 -4.7285 0.4713
-13 17 13 0.1630 0.9613
-13 17 14 -2.6002 -0.4928
-13 19 1 -1.0213 -1.1515
-13 19 2 0.5577 0.7663
-13 19 3 0.1579 -0.8125
-13 19 4 -0.5955 -0.1155
-13 19 5 -1.6329 -0.0647
-13 19 6 1.9829 -0.1415
-13 19 7 1.7723 0.1946
-13 19 8 -1.7598 0.5238
-13 19 9 0.1049 0.7627
-13 19 10 0.9976 -1.1984
-13 19 11 -5.9312 0.3492
-13 19 12 3.4228 -0.9604
-13 19 13 1.8948 0.5441
-13 21 1 2.4251 0.5096
-13 21 2 0.9241 -0.9714
-13 21 3 -1.6869 1.2807
-13 21 4 -3.0207 -0.3552
-13 21 5 2.3835 -0.2814
-13 21 6 -2.1157 -0.1820
-13 21 7 -2.1505 0.5463
-13 21 8 -0.0245 -0.5267
-13 21 9 1.9963 -0.6157
-13 21 10 -1.8594 1.8459
-13 21 11 3.8691 -0.2627
-13 21 12 -1.6376 0.6021
-13 23 1 3.7808 -0.2745
-13 23 2 -2.7478 0.6008
-13 23 3 -1.7859 -1.2326
-13 23 4 -0.5783 0.2046
-13 23 5 -1.7703 0.2007
-13 23 6 2.1797 -0.4279
-13 23 7 1.5113 0.6149
-13 23 8 1.2871 0.0423
-13 23 9 1.7985 0.2556
-13 23 10 -1.7565 -3.2008
-13 23 11 -2.3419 3.1305
-13 25 1 -1.2697 0.0529
-13 25 2 0.8528 -2.1332
-13 25 3 1.6527 1.1541
-13 25 4 -0.1533 -0.2326
-13 25 5 1.0517 0.2341
-13 25 6 -3.2089 0.9387
-13 25 7 1.1039 -1.7971
-13 25 8 0.6441 1.4523
-13 25 9 0.1110 -0.6678
-13 27 1 1.5206 -2.2198
-13 27 2 0.0651 2.5744
-13 27 3 -0.3413 -1.7747
-13 27 4 -1.5860 1.9826
-13 27 5 1.0773 -0.2224
-13 27 6 -0.4802 -0.1026
-13 27 7 0.5581 -1.6199
-12 0 1 3.6695 -5.3095
-12 0 2 -2.1943 -4.4800
-12 0 3 0.4091 20.4877
-12 0 4 -5.3710 -23.5745
-12 0 5 2.2766 8.3710
-12 0 6 4.1838 6.2474
-12 0 7 0.1606 -3.3667
-12 0 8 -3.0566 -4.8493
-12 0 9 0.9650 10.1359
-12 0 10 0.6097 -7.9554
-12 0 11 0.5129 -1.3310
-12 0 12 -2.6422 2.7264
-12 0 13 3.1494 2.7064
-12 0 14 -2.3868 -5.8817
-12 0 15 -4.4521 6.4976
-12 0 16 -2.3674 -3.7405
-12 0 17 4.0278 1.1984
-12 2 1 4.7489 0.6142
-12 2 2 0.8458 3.8519
-12 2 3 -4.3030 -5.4780
-12 2 4 1.0409 0.6527
-12 2 5 2.2997 -1.3933
-12 2 6 -0.1259 3.0625
-12 2 7 0.1004 -0.3693
-12 2 8 -0.2615 -0.4711
-12 2 9 -2.5392 1.4707
-12 2 10 -2.2399 -1.3394
-12 2 11 -1.9696 -1.7546
-12 2 12 1.0623 2.0679
-12 2 13 2.8730 -0.7505
-12 2 14 -0.6776 1.8055
-12 2 15 6.0679 -1.5907
-12 2 16 -3.6487 2.2331
-12 2 17 -1.4752 -1.6895
-12 4 1 5.3575 2.9250
-12 4 2 -4.4933 1.2477
-12 4 3 1.8704 0.3958
-12 4 4 -4.4977 -2.2498
-12 4 5 4.0148 1.1196
-12 4 6 1.4365 -2.0409
-12 4 7 -2.4221 2.8346
-12 4 8 0.0380 -0.2950
-12 4 9 -1.4514 -1.1774
-12 4 10 -0.4973 -0.0586
-12 4 11 0.1690 1.6542
-12 4 12 0.1762 -2.0406
-12 4 13 3.0914 1.7273
-12 4 14 3.7375 -0.2382
-12 4 15 -0.7021 0.7575
-12 4 16 -0.1174 -0.8130
-12 4 17 0.5286 -0.0110
-12 6 1 -10.2238 -1.8334
-12 6 2 10.9364 -1.7333
-12 6 3 -5.9368 1.1850
-12 6 4 4.5229 0.9017
-12 6 5 -10.1308 -1.3100
-12 6 6 8.7843 1.9976
-12 6 7 -1.8356 -1.7075
-12 6 8 0.6966 1.2573
-12 6 9 2.2978 -0.0303
-12 6 10 -5.9021 -0.8641
-12 6 11 3.2116 -0.1037
-12 6 12 0.3962 1.0665
-12 6 13 1.6451 -0.8564
-12 6 14 0.0907 0.1280
-12 6 15 0.6193 -0.3025
-12 6 16 -0.2753 0.4633
-12 6 17 -0.9854 1.0766
-12 8 1 5.2163 0.4097
-12 8 2 -9.1204 -1.1663
-12 8 3 6.0478 0.6952
-12 8 4 -1.0706 0.1852
-12 8 5 -0.4269 1.1482
-12 8 6 0.5223 -1.8996
-12 8 7 -0.4639 1.4963
-12 8 8 -0.5489 -2.2762
-12 8 9 -1.6295 1.0264
-12 8 10 -4.3833 0.1708
-12 8 11 -1.6383 0.4528
-12 8 12 -3.1206 -0.5115
-12 8 13 4.3784 1.1440
-12 8 14 -1.0149 -0.7078
-12 8 15 -2.1820 0.0825
-12 8 16 1.0874 -0.4034
-12 10 1 -5.7881 -0.1991
-12 10 2 -1.8232 0.3770
-12 10 3 10.3795 -2.1842
-12 10 4 -4.5638 1.7974
-12 10 5 -1.2125 -0.3091
-12 10 6 -1.8259 0.7003
-12 10 7 3.2558 -1.5963
-12 10 8 -2.4065 1.8320
-12 10 9 3.2046 -1.1490
-12 10 10 -2.5398 0.7043
-12 10 11 -2.2597 -0.2769
-12 10 12 -1.8851 -0.3782
-12 10 13 -3.2857 -0.3142
-12 10 14 6.2232 0.7753
-12 10 15 0.4654 -0.7816
-12 10 16 -3.0590 0.3556
-12 12 1 -2.8142 -0.4365
-12 12 2 3.6000 -0.8096
-12 12 3 -2.3229 2.1080
-12 12 4 -0.9957 -1.8855
-12 12 5 0.4060 1.0416
-12 12 6 -1.6883 -0.1594
-12 12 7 1.2518 0.7122
-12 12 8 2.9389 -1.4124
-12 12 9 4.0164 1.0440
-12 12 10 -4.7995 -0.7393
-12 12 11 1.8365 0.5379
-12 12 12 5.0227 -0.2097
-12 12 13 2.3153 -0.3129
-12 12 14 -1.7736 -0.5961
-12 12 15 1.7006 0.9209
-12 12 16 0.2999 -1.1815
-12 14 1 0.4626 0.0232
-12 14 2 -3.4953 0.2322
-12 14 3 9.1865 -0.8223
-12 14 4 -3.7701 1.1418
-12 14 5 -1.5317 -1.2686
-12 14 6 1.9172 0.9067
-12 14 7 -0.8028 -0.5949
-12 14 8 -0.1447 0.9807
-12 14 9 -2.1642 -1.2755
-12 14 10 5.8374 1.4203
-12 14 11 -5.6261 -1.0857
-12 14 12 0.7254 0.3174
-12 14 13 0.5783 0.1783
-12 14 14 6.2661 -0.2775
-12 14 15 -2.8260 0.6472
-12 16 1 -2.5214 0.2019
-12 16 2 2.1622 0.1503
-12 16 3 -1.4658 0.8085
-12 16 4 2.6165 -1.2168
-12 16 5 -1.8080 1.1095
-12 16 6 -0.6035 -0.9601
-12 16 7 1.7737 0.6772
-12 16 8 -1.5112 -0.4899
-12 16 9 2.2814 0.3088
-12 16 10 -4.1301 -0.7457
-12 16 11 -0.1631 1.3101
-12 16 12 -2.5035 0.0307
-12 16 13 -0.6690 -0.1457
-12 16 14 -4.1217 1.0414
-12 16 15 1.1478 -1.1109
-12 18 1 -1.9170 -0.4092
-12 18 2 -1.5903 0.1967
-12 18 3 0.7359 -0.2142
-12 18 4 1.2788 0.8388
-12 18 5 -1.0728 -1.3822
-12 18 6 3.1339 1.3750
-12 18 7 -2.9520 -0.6653
-12 18 8 2.0661 0.3078
-12 18 9 -0.8813 -0.4071
-12 18 10 -0.4313 0.2238
-12 18 11 -3.9212 -0.8675
-12 18 12 2.5976 1.2133
-12 18 13 -3.0026 -0.7347
-12 18 14 2.6023 -0.7087
-12 20 1 -0.7161 0.4294
-12 20 2 -0.0136 -0.1802
-12 20 3 1.0367 -0.0434
-12 20 4 2.6070 -0.4665
-12 20 5 -1.9329 0.8180
-12 20 6 -1.4157 -0.5335
-12 20 7 -1.0787 0.4792
-12 20 8 0.9212 0.1491
-12 20 9 -2.4859 1.3039
-12 20 10 0.9508 -0.8427
-12 20 11 4.5671 -1.2117
-12 20 12 -1.2460 -1.0635
-12 20 13 1.3587 1.3609
-12 22 1 -4.9285 -0.5059
-12 22 2 -0.6749 0.2066
-12 22 3 -0.7836 0.3008
-12 22 4 1.2718 0.3205
-12 22 5 3.1288 -0.0110
-12 22 6 -1.0800 0.5604
-12 22 7 0.3855 -1.2942
-12 22 8 -2.1572 0.0750
-12 22 9 0.8594 -0.4583
-12 22 10 2.7114 1.7785
-12 22 11 -0.8412 0.3386
-12 22 12 0.8649 -0.5860
-12 24 1 -0.2148 0.3500
-12 24 2 -1.7033 0.0995
-12 24 3 4.8394 0.1991
-12 24 4 -0.6126 -1.5284
-12 24 5 0.6806 0.8709
-12 24 6 -1.1553 -0.4307
-12 24 7 3.1308 2.1924
-12 24 8 -3.9677 -1.1640
-12 24 9 1.6635 0.5666
-12 24 10 0.4281 -0.5004
-12 26 1 0.7464 1.4667
-12 26 2 0.5128 0.0129
-12 26 3 -1.3233 0.8831
-12 26 4 1.2784 1.2531
-12 26 5 2.6047 0.0921
-12 26 6 -2.3160 -1.0967
-12 26 7 -2.1808 -1.3536
-12 26 8 0.2044 1.6440
-12 26 9 -3.1143 -0.4864
-12 28 1 -0.8830 1.4245
-12 28 2 -0.1709 0.2773
-12 28 3 2.5120 1.3614
-12 28 4 0.4510 -1.7205
-12 28 5 -2.1367 -2.8168
-12 28 6 4.8113 0.8457
-11 1 1 -9.1902 2.7496
-11 1 2 3.4271 0.7779
-11 1 3 3.1559 -7.5092
-11 1 4 0.2950 8.9279
-11 1 5 -1.6634 3.2732
-11 1 6 -4.0898 -7.6361
-11 1 7 5.8178 2.1167
-11 1 8 0.1659 4.8328
-11 1 9 2.3595 -9.4902
-11 1 10 0.5914 3.7977
-11 1 11 0.1613 3.5416
-11 1 12 1.7470 -2.5799
-11 1 13 -3.2236 -1.5806
-11 1 14 -3.6585 4.0531
-11 1 15 -1.7806 -2.9600
-11 1 16 1.9886 -0.4469
-11 1 17 0.2365 2.0492
-11 3 1 -5.2998 -2.9629
-11 3 2 0.4417 -5.0022
-11 3 3 0.5302 4.4254
-11 3 4 7.3095 -2.1572
-11 3 5 -5.0936 0.8196
-11 3 6 -3.6916 1.2060
-11 3 7 -2.9574 -1.5932
-11 3 8 3.1133 -1.9137
-11 3 9 0.7393 3.0727
-11 3 10 0.2356 -1.4761
-11 3 11 -0.0565 0.1713
-11 3 12 -0.2054 1.7478
-11 3 13 0.2507 -0.6391
-11 3 14 4.3930 -1.0478
-11 3 15 -1.3730 1.4167
-11 3 16 0.0806 -1.1666
-11 3 17 -2.4340 -0.8565
-11 5 1 8.8391 4.2292
-11 5 2 -6.9529 -0.4668
-11 5 3 7.5286 -2.3069
-11 5 4 -4.6941 2.3629
-11 5 5 -1.6946 0.1902
-11 5 6 -0.2433 -0.1847
-11 5 7 1.2424 -0.2173
-11 5 8 1.0349 -0.3199
-11 5 9 -0.2943 -0.8144
-11 5 10 2.5657 2.0248
-11 5 11 2.8707 -1.3596
-11 5 12 -0.7143 0.6878
-11 5 13 0.9573 -0.1268
-11 5 14 -4.5745 0.3391
-11 5 15 0.2884 -1.4236
-11 5 16 1.5869 2.0798
-11 5 17 0.1800 -0.7472
-11 7 1 2.0877 -1.3118
-11 7 2 -2.1637 2.3155
-11 7 3 -0.0798 0.4255
-11 7 4 0.4054 -1.2262
-11 7 5 5.8778 0.9705
-11 7 6 -6.4778 -0.8049
-11 7 7 -1.7586 -0.0139
-11 7 8 3.2698 0.2600
-11 7 9 -2.1690 0.3175
-11 7 10 7.1710 -0.7940
-11 7 11 -4.8628 1.2812
-11 7 12 4.7342 -1.2755
-11 7 13 -6.7180 0.4144
-11 7 14 0.6981 -0.3364
-11 7 15 -0.1719 0.3154
-11 7 16 0.5544 -0.8897
-11 7 17 -3.4206 1.7821
-11 9 1 0.0567 0.9551
-11 9 2 9.1095 -1.4152
-11 9 3 -4.8122 1.8846
-11 9 4 0.0641 -0.3509
-11 9 5 1.1661 -1.5064
-11 9 6 1.2202 1.1389
-11 9 7 -3.0926 -0.0601
-11 9 8 -1.4916 -0.0080
-11 9 9 -0.8629 -0.1606
-11 9 10 0.2585 0.4286
-11 9 11 0.7142 -1.1051
-11 9 12 -2.8836 0.9981
-11 9 13 -0.0668 -0.9101
-11 9 14 -2.7418 0.3374
-11 9 15 0.4910 -0.1196
-11 9 16 0.3756 -0.2683
-11 11 1 5.0242 -0.0531
-11 11 2 -2.7541 1.4490
-11 11 3 -2.9093 -0.8910
-11 11 4 1.1455 0.2145
-11 11 5 3.0725 0.0678
-11 11 6 -1.3623 -1.0145
-11 11 7 0.2933 1.4310
-11 11 8 -0.9409 0.0994
-11 11 9 1.1936 0.0189
-11 11 10 2.3471 -0.4841
-11 11 11 3.2941 0.0827
-11 11 12 -0.1828 -0.7623
-11 11 13 -2.7498 0.7951
-11 11 14 0.9587 -0.5150
-11 11 15 -0.7264 -0.4824
-11 11 16 0.0438 0.2176
-11 13 1 -0.9421 0.1382
-11 13 2 3.9383 -0.0750
-11 13 3 -6.7264 -0.4133
-11 13 4 1.3390 0.1547
-11 13 5 1.8413 0.3694
-11 13 6 -2.3083 -0.1588
-11 13 7 2.5615 -0.4878
-11 13 8 -0.7564 0.7479
-11 13 9 -0.1304 0.1863
-11 13 10 0.8020 -0.5898
-11 13 11 8.3116 -0.0418
-11 13 12 1.3963 0.2989
-11 13 13 0.2463 -0.3873
-11 13 14 0.4008 0.4860
-11 13 15 -0.6578 -0.2768
-11 13 16 -1.0771 1.1993
-11 15 1 1.2029 -0.7824
-11 15 2 1.0490 0.2525
-11 15 3 -0.6797 0.2924
-11 15 4 -0.1707 -0.2173
-11 15 5 2.2108 0.2260
-11 15 6 2.5455 0.1742
-11 15 7 -5.6996 -0.3883
-11 15 8 -0.5929 -0.8203
-11 15 9 0.1148 0.7786
-11 15 10 -0.6519 0.4426
-11 15 11 0.8661 -0.1080
-11 15 12 0.3163 -0.1260
-11 15 13 0.8189 0.7599
-11 15 14 -5.3474 -0.7584
-11 15 15 4.2099 0.4707
-11 17 1 5.5207 0.7673
-11 17 2 -6.0060 0.1037
-11 17 3 2.2328 -0.7765
-11 17 4 1.6456 0.3984
-11 17 5 -2.5536 -0.2999
-11 17 6 0.2654 -0.1327
-11 17 7 1.1635 -0.0080
-11 17 8 0.0233 -0.1683
-11 17 9 -3.5493 -0.4253
-11 17 10 0.9215 0.7816
-11 17 11 -0.5954 0.3705
-11 17 12 -3.1169 -0.3380
-11 17 13 -2.9593 0.4673
-11 17 14 1.6622 0.9017
-11 19 1 -2.7438 -0.2875
-11 19 2 4.9247 0.1793
-11 19 3 -0.7577 -0.0413
-11 19 4 -6.3826 0.0763
-11 19 5 4.6563 0.1401
-11 19 6 -2.2102 -0.1491
-11 19 7 1.8177 -0.3210
-11 19 8 -3.1955 0.6005
-11 19 9 0.6991 -0.9463
-11 19 10 -1.3281 -0.7357
-11 19 11 3.0743 0.8791
-11 19 12 2.6780 0.2024
-11 19 13 2.3801 -1.4173
-11 19 14 -4.6287 2.4012
-11 21 1 4.5614 0.5668
-11 21 2 -1.7977 0.1526
-11 21 3 -0.1391 -0.1301
-11 21 4 1.7043 -0.2460
-11 21 5 -4.6515 -0.8113
-11 21 6 0.0424 0.3612
-11 21 7 0.3578 0.1965
-11 21 8 1.7270 -0.1045
-11 21 9 0.9034 0.8053
-11 21 10 3.2024 -0.4502
-11 21 11 -2.4476 -0.3675
-11 21 12 1.2492 -0.3531
-11 21 13 0.9306 -0.9923
-11 23 1 -1.1527 -0.6710
-11 23 2 2.0571 -0.0873
-11 23 3 -1.0660 -1.3278
-11 23 4 -1.4890 0.9372
-11 23 5 -0.3093 -0.1131
-11 23 6 5.6331 0.1050
-11 23 7 -4.6107 0.0086
-11 23 8 5.8946 0.1999
-11 23 9 -2.5955 -1.1771
-11 23 10 -3.0549 0.8242
-11 23 11 0.3528 0.2494
-11 25 1 -0.0406 -1.0900
-11 25 2 3.5843 -0.6627
-11 25 3 -4.2653 1.4449
-11 25 4 1.1797 -0.5819
-11 25 5 -6.4075 0.8015
-11 25 6 0.8817 -0.4475
-11 25 7 2.8096 0.4055
-11 25 8 -1.2012 -1.3421
-11 25 9 3.9847 0.5539
-11 25 10 -4.4997 -0.3157
-11 27 1 0.7754 0.2836
-11 27 2 -1.2683 1.1948
-11 27 3 -0.1822 -2.5510
-11 27 4 -1.5420 0.5459
-11 27 5 1.1880 -0.6574
-11 27 6 -3.4309 1.1648
-11 27 7 1.2480 -1.8635
-11 27 8 2.1650 1.1395
-11 29 1 3.5814 2.0210
-11 29 2 -0.1171 -4.5376
-11 29 3 -1.3654 3.8527
-11 29 4 -0.5285 -4.9752
-11 29 5 -0.1097 4.5332
-10 0 1 9.7646 9.9387
-10 0 2 5.9744 -16.8146
-10 0 3 -4.5228 29.1334
-10 0 4 -4.4250 -22.6349
-10 0 5 4.8191 5.9634
-10 0 6 9.2352 -2.1885
-10 0 7 -6.1317 8.2594
-10 0 8 0.8529 -17.2546
-10 0 9 2.7496 19.3536
-10 0 10 1.7301 -7.0969
-10 0 11 -2.1072 -3.7304
-10 0 12 -1.6010 1.5144
-10 0 13 -6.1964 5.0604
-10 0 14 0.0048 -8.9667
-10 0 15 2.6748 5.6420
-10 0 16 1.8115 2.3247
-10 0 17 3.9759 -4.5234
-10 2 1 7.4283 -3.2202
-10 2 2 -6.2901 6.4205
-10 2 3 1.8663 -7.5640
-10 2 4 -0.9992 7.5491
-10 2 5 2.1368 -9.0428
-10 2 6 3.4540 6.0067
-10 2 7 -2.6782 -4.3831
-10 2 8 -1.6206 3.7167
-10 2 9 -3.8448 -1.9661
-10 2 10 -0.4189 3.0370
-10 2 11 4.1470 -3.0908
-10 2 12 -2.0146 -0.1962
-10 2 13 2.2363 1.6728
-10 2 14 2.1832 -0.5690
-10 2 15 -2.5794 -0.1588
-10 2 16 0.1142 1.0075
-10 2 17 -1.4549 0.1649
-10 4 1 -10.9356 -1.0182
-10 4 2 11.1842 0.8389
-10 4 3 -7.0482 3.3071
-10 4 4 -2.6100 -6.4132
-10 4 5 2.9603 3.3133
-10 4 6 -0.6441 -4.2646
-10 4 7 0.7494 2.6977
-10 4 8 -5.1803 0.2594
-10 4 9 2.0404 0.0450
-10 4 10 -0.9900 -0.5612
-10 4 11 -3.4537 2.2097
-10 4 12 2.2880 -1.9445
-10 4 13 1.1223 -0.2655
-10 4 14 0.6082 1.3756
-10 4 15 2.9816 0.0637
-10 4 16 -0.6694 -1.5396
-10 4 17 2.1661 1.5610
-10 6 1 -5.0552 -2.4016
-10 6 2 4.7720 -0.2724
-10 6 3 -5.3861 -1.4096
-10 6 4 -0.9904 3.5234
-10 6 5 1.7228 -3.9859
-10 6 6 4.3926 2.6208
-10 6 7 1.2063 -1.5701
-10 6 8 -1.7687 0.7586
-10 6 9 -1.5066 -0.1883
-10 6 10 -2.4994 0.4665
-10 6 11 4.0514 -1.4554
-10 6 12 -3.7940 1.9975
-10 6 13 1.5264 -1.2869
-10 6 14 -0.1683 -0.4808
-10 6 15 -0.1734 1.5674
-10 6 16 -2.4782 1.2766
-10 6 17 4.8904 -0.6592
-10 8 1 -2.0094 1.4490
-10 8 2 -8.0361 0.5316
-10 8 3 7.2314 -0.6280
-10 8 4 -0.9074 -1.4561
-10 8 5 0.3416 1.9996
-10 8 6 -3.5439 -1.9606
-10 8 7 4.8844 0.7833
-10 8 8 -1.3912 -0.4062
-10 8 9 -0.0198 0.1531
-10 8 10 -4.9666 -0.4174
-10 8 11 0.3032 0.5276
-10 8 12 -0.7522 -0.8039
-10 8 13 -0.2694 0.9379
-10 8 14 1.0774 -0.5222
-10 8 15 -1.6772 -0.8444
-10 8 16 1.7462 -0.3970
-10 8 17 2.9961 1.1219
-10 10 1 -3.9066 -0.9167
-10 10 2 5.4095 -0.4828
-10 10 3 -3.3665 -0.5471
-10 10 4 3.5437 -0.0008
-10 10 5 -5.6956 0.0724
-10 10 6 6.9782 1.9269
-10 10 7 -4.6440 -1.8820
-10 10 8 2.7560 0.5915
-10 10 9 -1.3180 -0.5690
-10 10 10 -0.7027 -0.0431
-10 10 11 -8.0207 -0.4318
-10 10 12 -0.0341 0.7281
-10 10 13 6.2823 -0.8517
-10 10 14 -2.0232 0.3913
-10 10 15 -0.4241 -0.2343
-10 10 16 0.0963 -0.9870
-10 12 1 0.6488 0.3062
-10 12 2 -7.6677 0.0412
-10 12 3 2.0184 0.2738
-10 12 4 3.2237 -0.2293
-10 12 5 -5.3321 0.0317
-10 12 6 1.5385 -0.2181
-10 12 7 3.3612 1.3730
-10 12 8 3.9385 -1.7354
-10 12 9 -3.1225 0.6456
-10 12 10 3.5041 0.2808
-10 12 11 0.8744 0.1181
-10 12 12 0.8264 -0.3702
-10 12 13 -0.6120 0.3287
-10 12 14 0.2807 -0.3288
-10 12 15 0.1770 0.4359
-10 12 16 -0.4609 0.3088
-10 14 1 -0.9177 -0.1614
-10 14 2 1.4394 -0.3473
-10 14 3 1.5952 -0.1394
-10 14 4 -1.6085 0.7659
-10 14 5 -1.7805 -0.2834
-10 14 6 2.1815 -0.2654
-10 14 7 -2.1595 -0.1306
-10 14 8 1.6828 1.1452
-10 14 9 3.5229 -0.9777
-10 14 10 -0.0884 0.0347
-10 14 11 -4.6633 0.2608
-10 14 12 3.4745 0.0288
-10 14 13 1.5555 -0.9696
-10 14 14 3.6137 1.0815
-10 14 15 -4.5128 0.5954
-10 16 1 -2.8548 0.5745
-10 16 2 2.0864 -0.1521
-10 16 3 1.1843 0.2570
-10 16 4 -2.3023 -0.2430
-10 16 5 4.4858 0.5245
-10 16 6 -6.0898 -0.6727
-10 16 7 5.6566 0.4432
-10 16 8 -3.2352 -0.4752
-10 16 9 -0.1922 1.0461
-10 16 10 -2.9079 -1.0777
-10 16 11 -3.1224 0.6444
-10 16 12 -4.9835 0.2489
-10 16 13 -0.0643 0.5794
-10 16 14 1.4321 -1.3911
-10 16 15 2.2727 0.0173
-10 18 1 -0.4074 -0.2774
-10 18 2 0.4726 -0.0352
-10 18 3 -2.2770 0.2612
-10 18 4 -0.6073 -0.1057
-10 18 5 2.1857 -0.5086
-10 18 6 -0.4284 0.5912
-10 18 7 -1.0764 -0.6120
-10 18 8 2.5291 0.5470
-10 18 9 -1.3601 -0.4675
-10 18 10 -1.4994 1.0930
-10 18 11 -2.8132 -0.9638
-10 18 12 -0.5869 0.4147
-10 18 13 -0.7742 0.8927
-10 18 14 2.3878 -0.1673
-10 20 1 3.9434 0.4080
-10 20 2 -2.0832 -1.1145
-10 20 3 0.0720 0.5830
-10 20 4 -1.6322 -0.4749
-10 20 5 -1.7930 1.0049
-10 20 6 3.3550 -0.9017
-10 20 7 1.1797 1.4878
-10 20 8 -2.1624 -0.7467
-10 20 9 5.0498 -0.1678
-10 20 10 -1.8138 -0.8385
-10 20 11 2.9738 0.1787
-10 20 12 -1.5254 -0.6995
-10 20 13 0.6379 1.9988
-10 22 1 -3.2916 -0.5481
-10 22 2 2.1555 0.3240
-10 22 3 -1.7044 -0.3873
-10 22 4 4.8912 0.6202
-10 22 5 3.2701 -0.6076
-10 22 6 -4.0629 0.6795
-10 22 7 2.9197 -1.0253
-10 22 8 0.8221 1.0371
-10 22 9 -1.1386 0.5015
-10 22 10 0.3813 0.3399
-10 22 11 0.8704 0.0825
-10 22 12 -2.1485 -0.7874
-10 24 1 2.7226 0.0942
-10 24 2 -1.5931 0.4810
-10 24 3 2.1962 -0.2569
-10 24 4 -4.3581 0.2286
-10 24 5 5.7208 0.6868
-10 24 6 0.1632 0.2966
-10 24 7 -1.6449 0.1107
-10 24 8 0.1769 -0.4692
-10 24 9 -2.5110 0.2457
-10 24 10 3.7766 -0.3352
-10 24 11 -2.6350 -0.3162
-10 26 1 -1.4659 0.1746
-10 26 2 -2.9982 0.5973
-10 26 3 1.9624 1.4803
-10 26 4 2.6707 0.8628
-10 26 5 -4.4761 -2.0675
-10 26 6 2.8289 -0.8888
-10 26 7 -3.0388 0.2413
-10 26 8 -1.4835 0.3887
-10 26 9 0.8802 0.6138
-10 28 1 -2.1919 -1.1016
-10 28 2 1.2676 1.2316
-10 28 3 1.7654 -2.2472
-10 28 4 -0.9140 -0.4496
-10 28 5 4.8055 1.0710
-10 28 6 -2.0187 0.0435
-10 28 7 -2.6553 1.1045
-10 30 1 -4.5178 0.0821
-10 30 2 1.2162 -1.1594
-10 30 3 1.2315 0.7838
-9 1 1 0.1935 -0.7943
-9 1 2 -3.9942 4.3213
-9 1 3 -3.2364 -4.8153
-9 1 4 5.4019 2.0385
-9 1 5 -2.0140 1.9867
-9 1 6 -1.7458 -0.3531
-9 1 7 3.9612 0.5027
-9 1 8 2.7199 2.9297
-9 1 9 1.7600 -4.4909
-9 1 10 -1.0479 -1.9299
-9 1 11 -0.6749 3.5107
-9 1 12 -1.9499 0.4502
-9 1 13 0.7098 -3.1007
-9 1 14 -0.9153 4.5362
-9 1 15 2.2691 -1.4879
-9 1 16 0.5139 -1.9536
-9 1 17 -1.4351 0.1446
-9 3 1 8.1454 1.8802
-9 3 2 -12.0210 -2.9490
-9 3 3 5.3243 -0.1886
-9 3 4 1.3831 -1.3237
-9 3 5 -4.2746 1.3560
-9 3 6 -6.2836 1.4684
-9 3 7 2.8597 0.6362
-9 3 8 4.7863 -2.0370
-9 3 9 -4.1569 1.9496
-9 3 10 1.9159 -2.0094
-9 3 11 -4.0220 -0.3461
-9 3 12 5.6551 1.4131
-9 3 13 2.9752 1.8024
-9 3 14 -0.0531 -2.3305
-9 3 15 -0.2687 1.0088
-9 3 16 -4.7277 -0.1148
-9 3 17 0.5449 -1.7898
-9 5 1 14.2047 0.7223
-9 5 2 -11.8420 -0.0298
-9 5 3 2.6369 -1.0294
-9 5 4 -1.6013 0.8918
-9 5 5 2.2127 0.8224
-9 5 6 -0.7339 -0.4783
-9 5 7 -2.7092 0.1977
-9 5 8 -0.7929 -0.1356
-9 5 9 2.0582 0.1924
-9 5 10 0.5529 0.3708
-9 5 11 -0.8801 0.0079
-9 5 12 0.0299 -0.6330
-9 5 13 -2.2993 0.8589
-9 5 14 1.3959 0.6732
-9 5 15 -0.1445 -0.7189
-9 5 16 4.4016 0.4404
-9 5 17 -6.9018 0.5832
-9 7 1 -6.7169 -1.3244
-9 7 2 9.5699 -0.1122
-9 7 3 -6.8698 1.6185
-9 7 4 10.0123 -0.9938
-9 7 5 -8.0225 0.2649
-9 7 6 0.8745 1.0031
-9 7 7 2.8420 -0.3929
-9 7 8 -2.2640 0.1118
-9 7 9 4.2316 -0.2597
-9 7 10 -1.0086 0.0272
-9 7 11 0.8498 0.6614
-9 7 12 -2.2137 -0.7698
-9 7 13 0.8004 -0.2839
-9 7 14 -2.4231 0.3441
-9 7 15 2.2198 0.7065
-9 7 16 -2.0963 -0.0107
-9 7 17 -2.1175 0.4898
-9 9 1 7.8992 0.2635
-9 9 2 0.8977 -0.5193
-9 9 3 -1.7850 -0.0709
-9 9 4 0.0628 1.7526
-9 9 5 2.7325 -0.5567
-9 9 6 -1.6776 -1.1208
-9 9 7 -3.7113 1.3954
-9 9 8 1.7019 -0.9561
-9 9 9 -2.0509 0.1737
-9 9 10 1.6568 0.0926
-9 9 11 0.0913 -0.3952
-9 9 12 2.2484 0.1415
-9 9 13 -5.4776 -0.4489
-9 9 14 0.2118 -0.0643
-9 9 15 3.9134 -0.9615
-9 9 16 0.9224 0.0193
-9 9 17 -2.7619 -1.2507
-9 11 1 0.8316 -0.2011
-9 11 2 -1.7782 0.1877
-9 11 3 8.9079 -0.0071
-9 11 4 -11.1508 -0.3405
-9 11 5 7.3947 0.6685
-9 11 6 -3.6846 0.0929
-9 11 7 2.5742 -0.9226
-9 11 8 -3.9915 1.4173
-9 11 9 5.0276 -0.4150
-9 11 10 -2.7086 -0.3523
-9 11 11 3.6986 0.7338
-9 11 12 -1.0388 -0.6002
-9 11 13 -1.9731 0.5156
-9 11 14 2.0143 -0.9198
-9 11 15 -0.3245 0.4860
-9 11 16 -1.0431 -0.5115
-9 13 1 1.1803 0.6508
-9 13 2 -1.9350 -0.4514
-9 13 3 -0.4068 0.1959
-9 13 4 -1.2190 0.0633
-9 13 5 0.7520 -0.7053
-9 13 6 -0.3072 0.8176
-9 13 7 3.3270 -0.1289
-9 13 8 -2.0635 0.0787
-9 13 9 1.8214 0.3758
-9 13 10 4.4646 0.1369
-9 13 11 5.5503 -0.7838
-9 13 12 -2.4290 0.8071
-9 13 13 3.4474 -0.1022
-9 13 14 -5.5640 0.7287
-9 13 15 2.4783 -0.1007
-9 13 16 -1.6414 1.2529
-9 15 1 2.2404 -0.8259
-9 15 2 1.7800 0.6952
-9 15 3 -0.9784 0.3427
-9 15 4 3.2920 -0.3559
-9 15 5 -0.8419 -0.1665
-9 15 6 -1.7358 -0.1495
-9 15 7 -5.0465 0.0870
-9 15 8 3.2468 -0.3345
-9 15 9 -2.9395 -0.1202
-9 15 10 0.3775 0.6596
-9 15 11 0.1107 -0.2189
-9 15 12 4.3191 -0.6630
-9 15 13 -3.6967 0.3002
-9 15 14 2.3149 -0.0132
-9 15 15 0.4568 -0.5720
-9 17 1 -4.1330 0.5147
-9 17 2 -0.8173 -0.6417
-9 17 3 3.1728 0.0406
-9 17 4 4.1527 0.0125
-9 17 5 -9.0166 -0.1834
-9 17 6 5.5850 0.4140
-9 17 7 -3.3400 -0.3767
-9 17 8 -4.0220 -0.1469
-9 17 9 0.3892 -0.0901
-9 17 10 -2.6642 0.1341
-9 17 11 -1.3223 0.3607
-9 17 12 -0.0693 0.8644
-9 17 13 1.7790 -0.8734
-9 17 14 -2.2082 0.1580
-9 17 15 1.0570 1.0776
-9 19 1 -2.4373 -0.4268
-9 19 2 0.8476 1.1111
-9 19 3 -6.1317 -0.1178
-9 19 4 6.9916 -0.1966
-9 19 5 -0.7268 0.0863
-9 19 6 -2.5538 -0.5585
-9 19 7 -2.2222 -0.0834
-9 19 8 1.4531 -0.2902
-9 19 9 -2.1116 0.1520
-9 19 10 4.4731 -0.1001
-9 19 11 2.7837 0.3836
-9 19 12 2.3482 -0.1824
-9 19 13 -5.2193 -0.1937
-9 19 14 0.2410 1.3796
-9 21 1 -1.0966 0.2347
-9 21 2 -4.1098 -0.3107
-9 21 3 10.1286 0.3568
-9 21 4 -5.1955 -0.7788
-9 21 5 0.0265 0.4487
-9 21 6 1.3266 0.1848
-9 21 7 -0.7617 -0.0087
-9 21 8 -0.1278 -0.2282
-9 21 9 0.7804 0.0141
-9 21 10 3.7948 0.3494
-9 21 11 -2.3161 -2.1615
-9 21 12 2.5015 0.0016
-9 21 13 4.1034 -2.0052
-9 23 1 2.1630 -0.1168
-9 23 2 -0.9644 -0.6555
-9 23 3 -0.5614 0.2734
-9 23 4 5.8669 0.3520
-9 23 5 -1.5045 -0.1333
-9 23 6 -2.4595 0.2011
-9 23 7 1.7530 -0.0371
-9 23 8 -4.5953 0.1679
-9 23 9 3.1900 0.2073
-9 23 10 -2.5998 -0.4895
-9 23 11 3.9095 2.0660
-9 23 12 0.8619 -2.5273
-9 25 1 0.3194 1.5639
-9 25 2 -1.2310 0.4929
-9 25 3 -0.6187 0.1947
-9 25 4 -5.3810 -0.8671
-9 25 5 2.7087 0.0293
-9 25 6 -2.2886 -0.1890
-9 25 7 0.7941 -0.0805
-9 25 8 0.9269 0.8142
-9 25 9 -1.4136 -0.6495
-9 25 10 0.8332 0.8818
-9 27 1 0.0343 -0.2677
-9 27 2 3.9129 -1.2338
-9 27 3 -3.8665 -1.4809
-9 27 4 -0.3343 0.6761
-9 27 5 -3.0751 0.4915
-9 27 6 -0.7929 0.0029
-9 27 7 2.6048 -0.1045
-9 27 8 -1.6849 -1.6898
-9 27 9 -1.1483 1.4821
-9 29 1 3.9655 -0.5665
-9 29 2 -1.7660 0.6002
-9 29 3 -1.9961 1.8906
-9 29 4 2.1642 -3.0077
-9 29 5 -1.4143 2.0549
-9 29 6 0.3974 -0.7409
-8 0 1 -0.9322 -5.7796
-8 0 2 8.7972 4.2636
-8 0 3 -4.1543 2.7476
-8 0 4 1.7204 -7.4791
-8 0 5 3.6476 10.2800
-8 0 6 0.6108 -7.7317
-8 0 7 -3.3823 4.4772
-8 0 8 4.2748 -9.1373
-8 0 9 -2.8539 11.1663
-8 0 10 3.4292 -8.0354
-8 0 11 -4.3080 7.2805
-8 0 12 -0.8117 -7.7481
-8 0 13 0.4288 9.1138
-8 0 14 4.8162 -10.3731
-8 0 15 -3.1008 6.2122
-8 0 16 -0.6236 -1.9826
-8 0 17 0.6518 1.3107
-8 2 1 -28.7921 -1.8917
-8 2 2 22.3634 -3.3591
-8 2 3 12.0579 1.4758
-8 2 4 -11.1506 2.5210
-8 2 5 -0.5777 -0.1475
-8 2 6 3.0721 -0.5870
-8 2 7 -0.5630 -4.1357
-8 2 8 -7.7471 3.4114
-8 2 9 5.2374 -4.4037
-8 2 10 0.3286 5.6244
-8 2 11 6.6711 -3.1255
-8 2 12 -0.1692 3.7557
-8 2 13 -1.1257 -4.0769
-8 2 14 -5.5131 2.9757
-8 2 15 -0.0998 -3.1524
-8 2 16 0.9748 1.3732
-8 2 17 3.7610 0.0342
-8 4 1 -13.6917 3.3435
-8 4 2 12.6114 -1.7486
-8 4 3 -6.8831 0.3300
-8 4 4 1.2342 -0.8068
-8 4 5 -1.6346 -0.3312
-8 4 6 1.6976 -1.7533
-8 4 7 -2.2724 2.0432
-8 4 8 -2.2234 -2.8526
-8 4 9 2.0168 2.2250
-8 4 10 -6.6446 -1.1820
-8 4 11 5.6074 2.6627
-8 4 12 -0.4386 -1.9874
-8 4 13 1.0810 0.7157
-8 4 14 2.5453 -0.7285
-8 4 15 -3.9707 0.6859
-8 4 16 -0.4151 -0.9441
-8 4 17 -2.7920 0.6192
-8 6 1 6.6253 -0.7429
-8 6 2 -5.7698 1.8247
-8 6 3 12.0724 -0.5762
-8 6 4 -8.5923 0.8766
-8 6 5 4.4426 -1.4332
-8 6 6 1.6575 0.3904
-8 6 7 -8.8338 -1.3057
-8 6 8 7.3968 1.7778
-8 6 9 -8.2920 -1.1175
-8 6 10 6.2725 0.9128
-8 6 11 -4.5303 -1.4480
-8 6 12 2.5425 1.5236
-8 6 13 -2.6598 -0.8717
-8 6 14 -0.1319 0.8259
-8 6 15 -1.7831 0.1874
-8 6 16 -1.1090 1.1642
-8 6 17 4.5088 -1.2787
-8 8 1 0.3348 2.9756
-8 8 2 -5.0343 -0.0687
-8 8 3 8.9380 1.1375
-8 8 4 -5.0203 -2.2877
-8 8 5 -1.8380 1.3990
-8 8 6 3.3328 -1.0534
-8 8 7 2.8713 0.5934
-8 8 8 -2.1615 -0.7310
-8 8 9 -0.4708 0.7555
-8 8 10 0.6769 -1.0898
-8 8 11 -0.7801 0.4407
-8 8 12 -3.4213 -0.8521
-8 8 13 3.0910 0.7951
-8 8 14 1.5234 -0.9747
-8 8 15 -2.4409 -0.2700
-8 8 16 0.7715 0.3719
-8 8 17 1.5533 1.6623
-8 10 1 1.1829 -1.3406
-8 10 2 0.7673 0.6701
-8 10 3 -7.6719 -0.6489
-8 10 4 7.0228 1.6532
-8 10 5 1.9575 -1.3488
-8 10 6 -5.9463 0.8394
-8 10 7 0.4110 -0.6624
-8 10 8 1.6148 -0.0863
-8 10 9 -0.7633 -0.3232
-8 10 10 -4.6449 0.2949
-8 10 11 0.9027 -0.9654
-8 10 12 1.5284 0.5850
-8 10 13 1.8487 -0.5324
-8 10 14 1.1387 0.1807
-8 10 15 -3.2831 -0.9137
-8 10 16 -0.8245 -0.9162
-8 10 17 4.2887 -0.3722
-8 12 1 -10.4809 1.0351
-8 12 2 5.0551 -0.3588
-8 12 3 -5.2836 0.7318
-8 12 4 3.2447 -1.0630
-8 12 5 -3.0945 1.2356
-8 12 6 8.6560 -1.0545
-8 12 7 -3.8098 1.3161
-8 12 8 2.1285 -0.5224
-8 12 9 -1.1667 0.1491
-8 12 10 5.3162 0.1968
-8 12 11 -5.4511 0.7036
-8 12 12 2.7466 -0.9107
-8 12 13 -1.2806 0.6147
-8 12 14 1.9535 -0.0974
-8 12 15 -2.8806 0.3275
-8 12 16 -0.1200 0.0889
-8 14 1 0.7759 -1.2844
-8 14 2 -0.8798 0.3935
-8 14 3 -3.9707 -0.7164
-8 14 4 0.9413 0.8382
-8 14 5 5.4431 -0.5813
-8 14 6 -4.2850 1.2801
-8 14 7 3.4986 -1.3851
-8 14 8 -0.9605 0.9046
-8 14 9 3.5856 -0.1219
-8 14 10 -4.3686 -0.3995
-8 14 11 3.9407 -0.1260
-8 14 12 0.9230 0.3063
-8 14 13 0.4753 -0.2948
-8 14 14 -1.2455 0.6791
-8 14 15 0.6835 0.3446
-8 14 16 -0.7964 -1.3862
-8 16 1 3.7617 0.7321
-8 16 2 -0.2412 0.0492
-8 16 3 1.1239 -0.0440
-8 16 4 -4.6683 -0.4196
-8 16 5 1.6471 0.7999
-8 16 6 1.3548 -1.1816
-8 16 7 -1.0430 0.7318
-8 16 8 -1.3593 -0.5112
-8 16 9 -3.7963 0.2009
-8 16 10 -2.3415 0.2348
-8 16 11 0.2627 0.0450
-8 16 12 -4.6901 -0.2223
-8 16 13 2.5919 0.0539
-8 16 14 4.0264 -0.8356
-8 16 15 0.2974 -0.1483
-8 18 1 3.7408 -0.6407
-8 18 2 -1.5527 0.4299
-8 18 3 -0.5485 -0.7595
-8 18 4 -5.6886 0.2628
-8 18 5 3.7458 -0.7170
-8 18 6 -0.1297 0.8571
-8 18 7 2.7672 -0.5014
-8 18 8 1.0543 0.6715
-8 18 9 -3.7675 0.0550
-8 18 10 -0.3579 0.0021
-8 18 11 -2.2364 0.3589
-8 18 12 -3.6744 0.6434
-8 18 13 2.2931 0.6612
-8 18 14 -3.5633 1.2035
-8 20 1 0.9286 -0.0321
-8 20 2 3.5747 0.0007
-8 20 3 -4.0102 -0.7344
-8 20 4 -5.8820 0.6983
-8 20 5 5.8450 -0.3015
-8 20 6 2.1156 -0.1325
-8 20 7 0.1811 0.6033
-8 20 8 5.3061 -0.7069
-8 20 9 1.3989 -0.0136
-8 20 10 -2.6522 -1.1198
-8 20 11 0.5350 0.7495
-8 20 12 -1.5305 0.5983
-8 20 13 -1.9550 0.2533
-8 20 14 -0.0327 -1.3376
-8 22 1 -1.8113 -0.0140
-8 22 2 7.6584 -0.1595
-8 22 3 -1.4727 0.0649
-8 22 4 1.4279 0.0244
-8 22 5 -5.0949 0.1706
-8 22 6 4.2011 -0.1299
-8 22 7 1.9135 -0.1214
-8 22 8 2.9703 1.3498
-8 22 9 -1.3199 -1.1818
-8 22 10 0.1467 0.6017
-8 22 11 -2.8277 -1.6610
-8 22 12 2.5915 -0.6191
-8 22 13 0.0129 1.8087
-8 24 1 -0.9578 -0.6839
-8 24 2 1.0314 0.2112
-8 24 3 -2.7761 0.0460
-8 24 4 1.6525 0.2410
-8 24 5 -0.9780 0.5396
-8 24 6 0.7329 0.1609
-8 24 7 -0.0001 0.5668
-8 24 8 3.1554 -1.7601
-8 24 9 0.7055 1.3168
-8 24 10 -3.4371 -0.6461
-8 24 11 1.7599 1.5520
-8 26 1 -2.0554 0.3116
-8 26 2 -1.1031 -0.3094
-8 26 3 -0.0248 1.4883
-8 26 4 -0.4799 -1.4157
-8 26 5 -0.4091 -0.5869
-8 26 6 -0.2465 0.3629
-8 26 7 -0.8559 -0.9541
-8 26 8 0.1058 1.9030
-8 26 9 2.1956 -1.4273
-8 26 10 -1.4572 1.3528
-8 28 1 0.4096 0.1197
-8 28 2 -3.8575 -0.2233
-8 28 3 4.8927 -2.0437
-8 28 4 -0.0486 2.8289
-8 28 5 -0.2762 -0.7850
-8 28 6 -1.4207 0.1034
-8 28 7 0.1013 0.6264
-8 28 8 -0.8313 -2.8696
-8 30 1 -2.1621 -0.4807
-8 30 2 -0.3599 1.4417
-8 30 3 3.3044 2.7898
-8 30 4 1.2019 -5.2310
-8 30 5 2.2147 2.2233
-7 1 1 36.0453 15.0101
-7 1 2 -28.2740 -4.9932
-7 1 3 -7.4021 0.9977
-7 1 4 5.3887 6.2805
-7 1 5 4.8635 -10.8292
-7 1 6 -3.6119 4.5354
-7 1 7 3.9519 3.2987
-7 1 8 1.7896 -0.7260
-7 1 9 0.8870 -2.0076
-7 1 10 -1.9737 3.8614
-7 1 11 -2.8318 -3.0961
-7 1 12 -0.1207 -1.1412
-7 1 13 -1.2638 1.3549
-7 1 14 1.8850 0.8723
-7 1 15 3.5278 -0.6787
-7 1 16 4.9559 0.1710
-7 1 17 -0.1002 -0.0346
-7 3 1 25.2247 -10.8999
-7 3 2 -13.6533 4.6529
-7 3 3 -10.6351 1.5911
-7 3 4 6.6871 -4.4867
-7 3 5 -2.2057 2.0076
-7 3 6 7.5901 -1.1629
-7 3 7 -2.0327 -0.1596
-7 3 8 4.1034 1.5168
-7 3 9 -7.4985 1.1327
-7 3 10 6.7793 -1.5600
-7 3 11 -2.4268 0.5133
-7 3 12 0.6269 -0.3630
-7 3 13 -2.5198 0.7416
-7 3 14 0.3792 -0.7023
-7 3 15 0.5894 0.8919
-7 3 16 1.9202 -0.5439
-7 3 17 1.6695 -0.7114
-7 5 1 -10.0862 -0.0151
-7 5 2 2.6226 -0.8814
-7 5 3 -18.5258 -2.1323
-7 5 4 16.3495 1.4910
-7 5 5 1.9163 -1.9057
-7 5 6 -12.1298 1.7495
-7 5 7 9.5230 -1.2538
-7 5 8 -6.5876 1.9748
-7 5 9 2.3028 -0.6288
-7 5 10 -2.8540 0.5038
-7 5 11 -0.2706 -1.1420
-7 5 12 -4.8581 0.8094
-7 5 13 4.7199 -0.0692
-7 5 14 -1.9368 0.7202
-7 5 15 3.0401 -0.2861
-7 5 16 -1.9322 0.0291
-7 5 17 -3.9766 0.6949
-7 7 1 2.0709 -0.7790
-7 7 2 2.8135 -1.3723
-7 7 3 -1.5243 -0.2104
-7 7 4 -7.5889 -0.2396
-7 7 5 6.5836 1.4999
-7 7 6 1.3795 -0.6621
-7 7 7 1.3822 1.2897
-7 7 8 -2.7336 -1.3902
-7 7 9 3.0755 0.6400
-7 7 10 -3.5752 0.0467
-7 7 11 -0.8582 0.1222
-7 7 12 2.3748 -0.4803
-7 7 13 -4.8813 0.0873
-7 7 14 0.8007 0.2966
-7 7 15 -0.2698 0.9953
-7 7 16 0.5621 0.0546
-7 7 17 0.8605 0.3124
-7 9 1 -7.0228 -0.7493
-7 9 2 1.2888 0.5775
-7 9 3 0.1370 -0.9891
-7 9 4 2.2502 0.6478
-7 9 5 -2.8211 -0.8550
-7 9 6 0.6823 1.3947
-7 9 7 1.2525 -1.2858
-7 9 8 2.1676 0.8458
-7 9 9 -1.4282 -1.3626
-7 9 10 2.0176 0.4184
-7 9 11 -0.3832 0.2905
-7 9 12 -2.1846 -0.0559
-7 9 13 0.5861 -0.6594
-7 9 14 -1.3182 -0.7538
-7 9 15 3.6952 0.2615
-7 9 16 2.7517 0.1394
-7 9 17 -2.1015 0.8255
-7 11 1 8.4908 -0.4358
-7 11 2 1.5001 -0.1643
-7 11 3 -3.0365 0.4336
-7 11 4 -0.3009 -1.1353
-7 11 5 -2.6592 0.7997
-7 11 6 0.2715 -0.2231
-7 11 7 2.7355 0.4650
-7 11 8 0.2535 -0.5043
-7 11 9 -0.8272 0.8296
-7 11 10 -0.1044 -0.6456
-7 11 11 2.0846 0.0540
-7 11 12 -0.6879 0.6603
-7 11 13 0.7059 -0.7327
-7 11 14 -4.4766 0.0055
-7 11 15 0.9451 -0.3242
-7 11 16 2.2242 -0.0145
-7 13 1 1.2664 0.9724
-7 13 2 -5.2703 -0.5279
-7 13 3 9.5857 -0.0442
-7 13 4 -2.8777 0.4388
-7 13 5 -4.6673 -0.0781
-7 13 6 3.3660 -0.4505
-7 13 7 1.0516 0.9405
-7 13 8 1.2957 -0.0452
-7 13 9 3.6846 -0.2903
-7 13 10 1.5636 0.5634
-7 13 11 1.3652 -0.5537
-7 13 12 -2.6826 0.4598
-7 13 13 -0.6866 0.6830
-7 13 14 -1.4051 0.0382
-7 13 15 1.2325 0.2110
-7 13 16 -1.4668 -0.5271
-7 15 1 -0.0329 -0.3152
-7 15 2 3.3607 0.8858
-7 15 3 -0.0044 -0.1381
-7 15 4 4.6666 -0.3408
-7 15 5 -8.1042 -0.0974
-7 15 6 -3.0436 -0.3541
-7 15 7 -1.0144 -0.1797
-7 15 8 4.7289 0.3434
-7 15 9 -3.6439 0.0355
-7 15 10 6.0423 -0.9973
-7 15 11 -4.3076 0.5119
-7 15 12 2.9993 -0.8309
-7 15 13 0.1483 0.2718
-7 15 14 1.9726 -0.1506
-7 15 15 0.6611 -0.8242
-7 17 1 -3.8255 0.9289
-7 17 2 1.9964 -1.6462
-7 17 3 4.8206 1.0253
-7 17 4 -6.1151 0.1289
-7 17 5 3.5408 0.2279
-7 17 6 -5.9658 -0.5129
-7 17 7 0.4887 -0.0669
-7 17 8 -7.1764 -0.1758
-7 17 9 5.0943 0.1850
-7 17 10 -3.0502 0.4869
-7 17 11 -2.7539 -0.1247
-7 17 12 4.5209 0.4323
-7 17 13 0.2233 -0.8660
-7 17 14 -0.8799 -0.0631
-7 17 15 0.4259 2.1186
-7 19 1 -0.4250 -0.0807
-7 19 2 -8.7018 0.2370
-7 19 3 2.8346 -0.4895
-7 19 4 12.4496 0.4403
-7 19 5 -7.8852 -0.0798
-7 19 6 -2.3127 0.0885
-7 19 7 2.4255 -0.0992
-7 19 8 -4.0050 -0.0985
-7 19 9 2.9674 -0.1968
-7 19 10 2.2443 0.7598
-7 19 11 -0.3678 0.6483
-7 19 12 -0.6220 -1.0932
-7 19 13 -4.2401 1.4801
-7 19 14 2.4897 -1.4621
-7 21 1 1.9272 -0.2140
-7 21 2 1.4414 -0.1579
-7 21 3 -2.2309 0.8256
-7 21 4 3.1597 -0.3730
-7 21 5 4.4046 -0.0684
-7 21 6 -2.2813 0.4844
-7 21 7 -2.0586 -0.5910
-7 21 8 -2.7808 -0.2074
-7 21 9 2.9678 0.1815
-7 21 10 -0.3176 -0.8264
-7 21 11 4.9692 -0.9792
-7 21 12 1.9966 -0.1148
-7 21 13 -0.7157 -2.1641
-7 23 1 2.2409 0.0462
-7 23 2 -4.8614 0.3589
-7 23 3 7.3594 -0.1948
-7 23 4 -2.1530 0.5735
-7 23 5 2.1001 -0.0126
-7 23 6 -1.1655 -0.4312
-7 23 7 -0.9111 0.5835
-7 23 8 -3.6245 0.0391
-7 23 9 -2.0480 0.1905
-7 23 10 5.9536 0.7180
-7 23 11 1.0164 0.0434
-7 23 12 -1.0819 -1.6595
-7 25 1 0.4737 0.3290
-7 25 2 -2.6074 0.8121
-7 25 3 -1.0586 -0.9959
-7 25 4 0.5892 -0.3285
-7 25 5 -0.9646 0.2155
-7 25 6 3.5871 0.0575
-7 25 7 -3.4212 0.5196
-7 25 8 -1.2102 0.3843
-7 25 9 -1.5453 0.0663
-7 25 10 -0.0057 0.3506
-7 25 11 -1.0713 0.9128
-7 27 1 1.0961 -1.6330
-7 27 2 1.9450 -0.9647
-7 27 3 -3.8168 1.4235
-7 27 4 -1.6182 0.2997
-7 27 5 0.5561 -0.3601
-7 27 6 1.3251 -0.8795
-7 27 7 -3.2769 -0.9058
-7 27 8 -0.9179 0.9698
-7 27 9 -1.8296 0.3366
-7 29 1 -2.7302 1.6937
-7 29 2 5.4480 0.4932
-7 29 3 -2.4198 -2.7913
-7 29 4 -1.2054 1.7090
-7 29 5 -0.5014 -1.6330
-7 29 6 1.3623 2.0036
-7 29 7 1.0377 0.0315
-7 31 1 0.7661 -1.7457
-7 31 2 1.6978 -0.8129
-7 31 3 -3.3549 0.1442
-6 0 1 -64.3317 -16.4406
-6 0 2 10.1368 4.2915
-6 0 3 33.1642 8.1002
-6 0 4 -14.6138 -23.6449
-6 0 5 -11.7854 26.5728
-6 0 6 0.9249 -4.3653
-6 0 7 0.3673 -8.0209
-6 0 8 1.6719 2.4773
-6 0 9 -1.7940 6.1764
-6 0 10 -2.0309 -13.2429
-6 0 11 1.1403 7.7346
-6 0 12 5.9433 2.5812
-6 0 13 6.3158 -2.2120
-6 0 14 -0.0631 -3.7214
-6 0 15 -4.9401 7.5213
-6 0 16 -4.9216 -7.7670
-6 0 17 6.7018 4.5671
-6 2 1 -26.6315 1.4587
-6 2 2 31.6349 2.1432
-6 2 3 3.0237 -5.9766
-6 2 4 -8.7737 3.5845
-6 2 5 -0.3859 -0.4064
-6 2 6 -2.7520 2.5141
-6 2 7 0.1683 -2.3171
-6 2 8 -0.6924 -0.8188
-6 2 9 7.5519 1.1135
-6 2 10 -0.6576 -1.7420
-6 2 11 2.6695 0.8421
-6 2 12 -3.8964 2.4426
-6 2 13 0.1155 -1.5384
-6 2 14 3.7175 0.6463
-6 2 15 1.8272 -1.8372
-6 2 16 -8.0064 1.7216
-6 2 17 -1.6457 -3.3475
-6 4 1 -5.5133 5.9552
-6 4 2 -14.7830 -2.6481
-6 4 3 39.3841 -0.5471
-6 4 4 -16.2270 -0.5894
-6 4 5 -2.5443 0.6898
-6 4 6 5.2312 -1.4720
-6 4 7 -9.0490 3.1657
-6 4 8 3.9449 -3.0049
-6 4 9 -1.8199 -0.4036
-6 4 10 -0.0884 1.0091
-6 4 11 -1.5934 0.7350
-6 4 12 7.5693 -1.6652
-6 4 13 1.4712 2.6096
-6 4 14 -4.0741 -1.6721
-6 4 15 -1.5995 0.3299
-6 4 16 -9.0004 -0.9740
-6 4 17 4.3429 0.4023
-6 6 1 2.9016 -3.2527
-6 6 2 9.7339 2.2080
-6 6 3 -2.5976 1.4920
-6 6 4 7.0223 -0.9118
-6 6 5 -15.2894 -0.1622
-6 6 6 0.4777 1.2853
-6 6 7 -1.5523 -1.7955
-6 6 8 -1.5454 1.7535
-6 6 9 1.8217 -1.2915
-6 6 10 -2.1687 -0.4475
-6 6 11 2.8652 0.4157
-6 6 12 -1.6659 0.8876
-6 6 13 0.7094 -1.0493
-6 6 14 -2.7286 1.3898
-6 6 15 -1.0777 -0.3920
-6 6 16 3.4383 0.1437
-6 6 17 -5.7472 -0.2804
-6 8 1 -1.9568 2.0434
-6 8 2 6.4319 -0.3677
-6 8 3 -3.7667 1.1228
-6 8 4 3.1589 0.7057
-6 8 5 0.1211 -0.0360
-6 8 6 0.5291 -1.6256
-6 8 7 -2.7937 1.6848
-6 8 8 -0.1420 -1.5975
-6 8 9 2.8306 1.8346
-6 8 10 -1.8262 -1.1164
-6 8 11 -0.4483 -0.1473
-6 8 12 -1.1634 -0.8610
-6 8 13 3.8191 0.8174
-6 8 14 0.6822 -0.6819
-6 8 15 -0.1167 1.0692
-6 8 16 -1.3088 0.7042
-6 8 17 -7.0547 0.5991
-6 10 1 3.5529 -0.5686
-6 10 2 -13.3973 0.0960
-6 10 3 12.0611 -0.0770
-6 10 4 -1.3771 1.9330
-6 10 5 -1.9761 -0.8002
-6 10 6 -0.5831 0.1313
-6 10 7 0.1463 -1.6848
-6 10 8 -1.4998 1.6400
-6 10 9 -0.7725 -1.5014
-6 10 10 2.5383 1.2358
-6 10 11 -0.4609 -0.8060
-6 10 12 2.9128 -0.0170
-6 10 13 -3.6007 -0.5347
-6 10 14 3.3899 0.2832
-6 10 15 2.6676 -1.3425
-6 10 16 -3.8010 -0.0925
-6 10 17 7.3998 0.6731
-6 12 1 -1.9185 -0.0104
-6 12 2 1.8221 0.2871
-6 12 3 -5.9663 0.2562
-6 12 4 -2.1912 -0.9934
-6 12 5 14.6601 1.2689
-6 12 6 -1.8562 0.1184
-6 12 7 -7.1235 0.4500
-6 12 8 0.8662 -1.0316
-6 12 9 1.3093 1.4339
-6 12 10 -0.9865 -0.8575
-6 12 11 -0.6577 1.1367
-6 12 12 1.6868 -0.7932
-6 12 13 -0.3580 0.3133
-6 12 14 1.3655 0.1985
-6 12 15 -1.8813 -0.3640
-6 12 16 -0.3676 -1.6413
-6 14 1 -1.9247 -0.3477
-6 14 2 -3.8215 -0.5764
-6 14 3 1.2534 -0.0700
-6 14 4 0.4647 0.9344
-6 14 5 4.3554 -0.9833
-6 14 6 -1.2905 1.0783
-6 14 7 4.0049 -0.7562
-6 14 8 -4.5328 0.6072
-6 14 9 1.2756 -1.0556
-6 14 10 -1.8539 1.1146
-6 14 11 3.3496 -0.9653
-6 14 12 0.4159 1.2491
-6 14 13 -1.1325 -0.4335
-6 14 14 2.9962 -0.3194
-6 14 15 -3.2012 0.9410
-6 14 16 2.1736 -0.6810
-6 16 1 1.3243 0.1603
-6 16 2 1.2726 0.3303
-6 16 3 -10.3690 -0.2531
-6 16 4 3.5065 -0.8090
-6 16 5 0.2530 0.0292
-6 16 6 5.5088 -0.5503
-6 16 7 -5.4349 1.2251
-6 16 8 -0.7539 -1.3170
-6 16 9 -2.3802 0.6168
-6 16 10 -4.2460 -0.3657
-6 16 11 4.6901 0.5612
-6 16 12 -0.5367 -0.9876
-6 16 13 3.2084 0.4163
-6 16 14 0.0940 0.2372
-6 16 15 2.8684 0.3619
-6 18 1 -2.5845 -0.4545
-6 18 2 2.4056 0.2751
-6 18 3 -3.0108 0.5018
-6 18 4 -3.7609 -0.7024
-6 18 5 2.5962 -0.2924
-6 18 6 6.8232 0.9487
-6 18 7 -5.5524 -1.1019
-6 18 8 4.7598 1.4424
-6 18 9 -6.6918 -0.5111
-6 18 10 -1.1006 0.8709
-6 18 11 -0.3986 -0.3288
-6 18 12 -1.1672 1.3765
-6 18 13 -2.1670 -0.4623
-6 18 14 0.1845 1.4337
-6 20 1 -2.3014 0.4567
-6 20 2 -0.2244 -0.2697
-6 20 3 1.3090 0.4477
-6 20 4 -1.8650 -0.3874
-6 20 5 1.0400 0.3462
-6 20 6 0.9586 -0.8898
-6 20 7 4.0408 0.7168
-6 20 8 3.1638 -0.9683
-6 20 9 -1.7626 0.4429
-6 20 10 0.5090 -0.5673
-6 20 11 -1.5013 0.3706
-6 20 12 -5.6473 0.2830
-6 20 13 2.7880 1.0819
-6 20 14 -5.0871 -0.7439
-6 22 1 3.4865 0.3736
-6 22 2 1.6413 -0.0494
-6 22 3 1.2037 -0.2248
-6 22 4 -3.5031 -0.2285
-6 22 5 -2.1570 -0.0446
-6 22 6 3.3061 0.4713
-6 22 7 -0.3694 -0.3732
-6 22 8 5.3603 0.6745
-6 22 9 1.9132 -0.9402
-6 22 10 -1.4190 -1.0530
-6 22 11 -1.1675 -0.9812
-6 22 12 1.4662 0.7726
-6 22 13 -0.8939 0.8861
-6 24 1 -3.0899 -0.1317
-6 24 2 3.7751 -0.2948
-6 24 3 -4.3013 0.0493
-6 24 4 1.1459 0.5812
-6 24 5 1.9546 0.4573
-6 24 6 -5.2196 0.1156
-6 24 7 5.4020 0.0130
-6 24 8 2.3501 -0.9069
-6 24 9 -0.4258 1.0768
-6 24 10 0.0626 0.9120
-6 24 11 -2.0526 0.4643
-6 24 12 -1.3676 -1.2609
-6 26 1 -2.7230 0.6234
-6 26 2 -1.1885 0.5350
-6 26 3 1.1083 -0.5541
-6 26 4 -0.1142 -0.3404
-6 26 5 -0.2048 -0.0981
-6 26 6 -5.9914 -0.0650
-6 26 7 4.1314 0.1772
-6 26 8 1.0347 0.6309
-6 26 9 0.5241 -0.3653
-6 26 10 -0.5232 -0.5395
-6 28 1 3.0656 -0.4016
-6 28 2 -4.9901 -0.2974
-6 28 3 2.6352 0.9307
-6 28 4 0.4735 -0.9496
-6 28 5 -0.9220 0.8504
-6 28 6 -1.2457 -0.7504
-6 28 7 -0.8708 -0.9208
-6 28 8 0.3720 -0.4452
-6 30 1 2.3806 2.0339
-6 30 2 -2.2421 -0.3777
-6 30 3 3.5272 0.7556
-6 30 4 1.3162 -2.5560
-6 30 5 1.0703 1.5617
-6 30 6 -3.6328 -0.3118
-5 1 1 29.5454 9.7243
-5 1 2 4.0514 -4.4180
-5 1 3 -45.9724 0.3220
-5 1 4 24.6443 11.4042
-5 1 5 -5.2514 -7.8138
-5 1 6 8.1068 -5.1532
-5 1 7 -2.3698 7.0804
-5 1 8 1.1653 -0.8852
-5 1 9 -4.4028 -6.5011
-5 1 10 2.0152 10.5175
-5 1 11 1.1719 -2.3367
-5 1 12 -0.4718 -4.9180
-5 1 13 -0.1768 2.1067
-5 1 14 -5.5930 2.6957
-5 1 15 4.6631 -4.9293
-5 1 16 16.5458 3.0692
-5 1 17 -0.3497 1.2363
-5 3 1 34.4635 -10.0459
-5 3 2 -5.7839 2.0269
-5 3 3 -22.0192 3.9469
-5 3 4 9.0848 -4.5862
-5 3 5 25.6329 2.1401
-5 3 6 -11.6465 -1.5139
-5 3 7 8.5173 -2.3184
-5 3 8 -7.5517 1.5618
-5 3 9 2.1027 2.7770
-5 3 10 0.6552 -2.4154
-5 3 11 -0.4592 1.9218
-5 3 12 -4.3972 0.5808
-5 3 13 -2.7037 -2.1729
-5 3 14 3.3790 -0.0046
-5 3 15 -8.9707 1.5579
-5 3 16 18.4890 -2.5884
-5 3 17 -19.1636 0.1458
-5 5 1 5.8060 5.7952
-5 5 2 -10.0166 -5.4786
-5 5 3 7.3861 -0.6132
-5 5 4 -7.2090 2.6021
-5 5 5 5.2148 -1.6093
-5 5 6 1.7154 -0.3008
-5 5 7 0.4863 -0.5562
-5 5 8 -1.1328 -0.1908
-5 5 9 -6.2275 0.4311
-5 5 10 1.5862 1.2074
-5 5 11 0.7437 -1.5995
-5 5 12 0.7658 1.5806
-5 5 13 -6.7087 -0.5659
-5 5 14 2.7869 -0.2493
-5 5 15 0.8873 -0.5807
-5 5 16 -4.5612 1.4325
-5 5 17 9.5389 -1.1862
-5 7 1 7.2636 -1.1931
-5 7 2 -4.2555 2.7108
-5 7 3 -14.1099 -2.3663
-5 7 4 -1.5437 -0.6741
-5 7 5 11.6763 1.5298
-5 7 6 0.3511 -0.6934
-5 7 7 -5.1054 0.8906
-5 7 8 6.0149 -0.5366
-5 7 9 -7.7773 -0.1729
-5 7 10 4.4573 -0.0260
-5 7 11 -3.7441 0.6503
-5 7 12 -0.4668 -1.3510
-5 7 13 -4.1854 1.4973
-5 7 14 3.9817 0.0205
-5 7 15 -0.8489 0.1173
-5 7 16 -1.6226 0.4214
-5 7 17 0.4967 1.7782
-5 9 1 -2.6461 1.6467
-5 9 2 4.3754 -1.0096
-5 9 3 3.9971 1.8993
-5 9 4 -7.5727 -2.6933
-5 9 5 2.0497 -0.2384
-5 9 6 2.9840 1.5993
-5 9 7 5.9532 -0.7375
-5 9 8 -0.3885 0.1312
-5 9 9 0.7448 -0.3246
-5 9 10 -3.0144 -0.0709
-5 9 11 -0.8230 -0.3988
-5 9 12 -0.7114 0.7079
-5 9 13 5.0508 -1.4834
-5 9 14 -2.6616 1.1334
-5 9 15 -0.9782 0.0390
-5 9 16 -0.8640 0.6612
-5 9 17 3.0730 0.3246
-5 11 1 -8.2631 0.1092
-5 11 2 6.2451 0.8285
-5 11 3 -10.4617 -1.1091
-5 11 4 8.1554 0.7993
-5 11 5 -6.7226 -0.6016
-5 11 6 -0.9014 -0.7686
-5 11 7 7.1717 1.4333
-5 11 8 -1.3003 -0.6688
-5 11 9 0.7212 0.1284
-5 11 10 -0.1768 -0.3496
-5 11 11 2.8299 0.1547
-5 11 12 -3.0377 -0.4143
-5 11 13 -0.7541 0.7348
-5 11 14 -0.4554 -1.8301
-5 11 15 -3.1486 0.2846
-5 11 16 11.3500 -0.5059
-5 13 1 -1.1275 -0.0554
-5 13 2 9.0645 0.1854
-5 13 3 0.4046 0.2742
-5 13 4 -1.8744 0.4042
-5 13 5 -6.9509 -0.3731
-5 13 6 2.6666 0.2397
-5 13 7 -0.1695 -0.6074
-5 13 8 6.0408 1.2376
-5 13 9 -0.9402 -0.3357
-5 13 10 2.6247 -0.1899
-5 13 11 -2.7113 0.2639
-5 13 12 -0.2371 -0.1269
-5 13 13 -0.2539 0.1931
-5 13 14 -3.1923 0.6132
-5 13 15 -0.2107 -1.9060
-5 13 16 -2.9121 0.3036
-5 15 1 5.9393 -0.4130
-5 15 2 -3.6996 0.1882
-5 15 3 10.2478 -0.1562
-5 15 4 -6.6881 -0.6040
-5 15 5 -6.5968 0.6096
-5 15 6 -3.1663 -0.1558
-5 15 7 5.7205 -0.4175
-5 15 8 1.7934 -0.1958
-5 15 9 -0.2630 0.4170
-5 15 10 3.2414 -0.4263
-5 15 11 -1.1813 -0.3849
-5 15 12 -1.4239 0.0491
-5 15 13 5.2356 -0.5866
-5 15 14 -1.3253 0.3267
-5 15 15 1.9849 1.5008
-5 17 1 1.9621 -0.6062
-5 17 2 2.3689 0.1527
-5 17 3 -4.2705 -0.9465
-5 17 4 4.5050 1.2021
-5 17 5 -2.3759 -0.5209
-5 17 6 -7.0470 0.1261
-5 17 7 0.1239 -0.0785
-5 17 8 -1.0013 -0.0390
-5 17 9 2.1045 0.2765
-5 17 10 1.5149 0.1956
-5 17 11 -2.0692 -0.3699
-5 17 12 2.8513 -0.0877
-5 17 13 -2.4436 0.6141
-5 17 14 2.0984 -0.7233
-5 17 15 -0.5469 -0.5883
-5 19 1 -1.9010 0.0869
-5 19 2 1.9958 -0.1282
-5 19 3 7.4416 -0.1993
-5 19 4 -3.5107 0.0615
-5 19 5 -1.7355 0.9331
-5 19 6 -0.9828 -0.5839
-5 19 7 0.9708 0.1211
-5 19 8 -2.7047 0.2528
-5 19 9 1.8268 0.1131
-5 19 10 -0.7647 0.4747
-5 19 11 -1.8796 0.4566
-5 19 12 -1.6726 0.1360
-5 19 13 0.5644 -0.9931
-5 19 14 -0.8985 0.1948
-5 21 1 3.0646 -0.3939
-5 21 2 0.1379 0.5425
-5 21 3 -2.7757 -0.4013
-5 21 4 3.4447 0.0351
-5 21 5 1.9497 -0.3304
-5 21 6 -3.2621 0.3343
-5 21 7 1.0434 0.0464
-5 21 8 -1.2970 -0.6317
-5 21 9 0.5894 -0.4058
-5 21 10 1.0545 -0.7059
-5 21 11 1.0199 0.6854
-5 21 12 2.1653 -0.2749
-5 21 13 -2.3192 0.0736
-5 23 1 -0.6859 -0.2468
-5 23 2 2.3669 -0.2622
-5 23 3 0.0201 0.5026
-5 23 4 0.1072 0.1563
-5 23 5 -1.6685 -0.1196
-5 23 6 5.1087 -0.0178
-5 23 7 -1.9222 0.1216
-5 23 8 -4.3741 0.6460
-5 23 9 2.8938 -0.3605
-5 23 10 -1.9593 0.1471
-5 23 11 1.8329 -0.7699
-5 23 12 3.6297 0.3901
-5 25 1 1.9979 0.4295
-5 25 2 -3.6779 -0.2486
-5 25 3 1.4026 -0.2001
-5 25 4 0.3760 0.4002
-5 25 5 -1.9284 -0.3977
-5 25 6 6.1913 0.7274
-5 25 7 -4.3360 0.0583
-5 25 8 -2.3549 0.0598
-5 25 9 -1.0047 1.1703
-5 25 10 -1.7654 -0.4009
-5 25 11 1.2437 0.0088
-5 27 1 -1.5223 -0.6179
-5 27 2 1.9348 0.2003
-5 27 3 -0.9232 0.7922
-5 27 4 -2.0889 -0.8359
-5 27 5 -0.4992 -0.8569
-5 27 6 -0.0386 -0.5291
-5 27 7 -0.0078 1.3892
-5 27 8 -2.0690 -0.3623
-5 27 9 0.6224 -1.7690
-5 29 1 -3.7299 -0.7482
-5 29 2 5.1607 -1.2635
-5 29 3 -4.6216 -1.0472
-5 29 4 0.6885 0.1942
-5 29 5 -0.8750 1.7448
-5 29 6 4.8146 0.3961
-5 29 7 -3.9978 -1.5463
-5 29 8 0.8096 -0.4553
-5 31 1 3.1205 1.4145
-5 31 2 -2.9672 -1.5782
-5 31 3 2.0488 2.3705
-5 31 4 -1.2732 1.0208
-4 0 1 9.3625 2.9896
-4 0 2 -56.1661 -5.6972
-4 0 3 76.8188 18.8863
-4 0 4 -66.8369 -30.3740
-4 0 5 17.2096 21.8203
-4 0 6 -13.9207 -5.6500
-4 0 7 9.4824 3.3235
-4 0 8 -5.9262 -10.3691
-4 0 9 6.9404 21.2192
-4 0 10 -0.8228 -20.7880
-4 0 11 5.7826 4.6425
-4 0 12 2.0420 4.3899
-4 0 13 -3.2188 -0.2946
-4 0 14 8.3614 -6.7666
-4 0 15 9.0860 10.4512
-4 0 16 -13.1550 -4.6479
-4 0 17 13.8981 -3.3680
-4 2 1 -36.3828 3.2994
-4 2 2 -28.1652 1.7424
-4 2 3 43.4528 -7.6642
-4 2 4 -7.9860 6.1445
-4 2 5 -17.5596 -8.4540
-4 2 6 7.5804 10.0913
-4 2 7 -5.9076 -6.1754
-4 2 8 11.1811 5.6644
-4 2 9 0.1125 -3.6303
-4 2 10 -0.0983 2.6741
-4 2 11 -7.5964 -4.6774
-4 2 12 2.8115 3.0665
-4 2 13 3.5903 0.7409
-4 2 14 4.5836 -1.1223
-4 2 15 5.7834 0.3544
-4 2 16 -34.1459 0.1753
-4 2 17 25.8848 -1.8607
-4 4 1 -62.6753 -0.6375
-4 4 2 62.1724 1.9277
-4 4 3 -22.1281 0.1218
-4 4 4 27.0646 -5.4359
-4 4 5 -26.2316 3.4352
-4 4 6 7.3981 -3.5857
-4 4 7 -4.4225 5.3581
-4 4 8 0.2346 -2.2773
-4 4 9 3.6004 -0.1239
-4 4 10 -2.9333 -0.3587
-4 4 11 3.1943 1.4598
-4 4 12 -0.8883 -2.6259
-4 4 13 5.6219 1.5506
-4 4 14 -7.4124 0.8392
-4 4 15 -3.1260 -1.4050
-4 4 16 -7.3309 -0.4811
-4 4 17 -1.7027 0.7180
-4 6 1 14.1662 -5.0860
-4 6 2 -26.1112 0.8563
-4 6 3 23.3280 1.0234
-4 6 4 -17.1099 1.4993
-4 6 5 1.4240 -3.3666
-4 6 6 -13.8651 3.4432
-4 6 7 9.8022 -3.2301
-4 6 8 -8.1242 2.4480
-4 6 9 8.3881 -0.9566
-4 6 10 -2.6348 0.0881
-4 6 11 0.8295 -0.5593
-4 6 12 -3.9520 1.5043
-4 6 13 5.3024 -1.9802
-4 6 14 -3.1012 0.9231
-4 6 15 -1.0558 1.1493
-4 6 16 2.0994 -0.5886
-4 6 17 -0.8977 1.4345
-4 8 1 -6.4225 1.4013
-4 8 2 1.2900 -1.5177
-4 8 3 -3.2115 -0.6604
-4 8 4 13.7389 1.4804
-4 8 5 -11.5968 1.2693
-4 8 6 0.3764 -1.7232
-4 8 7 -2.7981 1.8889
-4 8 8 1.2935 -1.3723
-4 8 9 0.5953 1.0385
-4 8 10 -2.3894 -0.7109
-4 8 11 -0.3782 -0.1644
-4 8 12 6.1439 -0.1248
-4 8 13 -1.0940 1.1066
-4 8 14 -3.8200 -0.8503
-4 8 15 -0.9742 1.1582
-4 8 16 -6.6644 1.1395
-4 8 17 6.1099 -0.3403
-4 10 1 3.9113 -1.9368
-4 10 2 -1.6487 0.0746
-4 10 3 7.7121 0.2650
-4 10 4 -4.4263 0.0453
-4 10 5 1.3112 0.9098
-4 10 6 5.0983 -0.2313
-4 10 7 -7.8321 -1.7537
-4 10 8 1.4093 1.5694
-4 10 9 0.8132 -1.1687
-4 10 10 2.3711 0.8290
-4 10 11 0.1746 -0.2073
-4 10 12 0.0562 -0.1318
-4 10 13 -4.0893 -0.6458
-4 10 14 6.1143 0.3526
-4 10 15 3.1421 -0.7010
-4 10 16 2.4899 0.1531
-4 10 17 -4.9339 -0.8895
-4 12 1 13.1832 0.6527
-4 12 2 -17.5926 -0.3273
-4 12 3 5.5563 -0.1376
-4 12 4 4.3481 -0.2802
-4 12 5 6.9502 0.5711
-4 12 6 -7.8319 0.3564
-4 12 7 -1.5749 0.6312
-4 12 8 -1.6457 -1.8459
-4 12 9 1.8038 1.3863
-4 12 10 -0.2962 -0.3493
-4 12 11 1.6434 0.2155
-4 12 12 -2.4808 0.1384
-4 12 13 1.6287 0.0884
-4 12 14 -4.3714 -1.1827
-4 12 15 10.0744 -0.3976
-4 12 16 -6.8622 -2.3624
-4 14 1 -9.1194 0.3291
-4 14 2 7.5218 -0.3146
-4 14 3 -7.4919 0.2852
-4 14 4 1.8235 -0.2402
-4 14 5 3.0181 -0.0430
-4 14 6 7.9192 -0.1096
-4 14 7 -5.2548 0.2219
-4 14 8 -4.1618 0.8289
-4 14 9 1.8051 -1.4349
-4 14 10 -0.9950 0.8362
-4 14 11 -1.3047 -0.2022
-4 14 12 4.8398 0.4643
-4 14 13 -1.7848 -0.2643
-4 14 14 1.9211 0.8437
-4 14 15 -2.8382 0.5207
-4 14 16 0.1081 0.1131
-4 16 1 -2.6895 1.0366
-4 16 2 -7.2905 -0.6138
-4 16 3 2.2270 0.1036
-4 16 4 -1.0316 -0.3090
-4 16 5 7.6016 0.0533
-4 16 6 -1.1305 -0.6306
-4 16 7 -1.4258 0.4387
-4 16 8 -1.8363 -0.4678
-4 16 9 -1.4248 0.4597
-4 16 10 -1.9666 -0.9954
-4 16 11 4.2088 1.0927
-4 16 12 1.3606 -0.5518
-4 16 13 1.0203 0.3679
-4 16 14 2.4353 0.2811
-4 16 15 -0.5526 0.4614
-4 18 1 4.4586 -0.5054
-4 18 2 -7.6980 0.5485
-4 18 3 1.0656 0.2616
-4 18 4 0.9882 0.2677
-4 18 5 3.4418 -0.6211
-4 18 6 0.5710 0.3305
-4 18 7 0.1069 -0.2662
-4 18 8 -3.9930 0.7824
-4 18 9 -0.1246 -0.0528
-4 18 10 -2.4328 0.2888
-4 18 11 0.6058 -0.3900
-4 18 12 -1.4666 0.4761
-4 18 13 -1.6440 0.7931
-4 18 14 1.5121 -0.6910
-4 20 1 -5.3006 0.7892
-4 20 2 3.2041 -0.1386
-4 20 3 -2.5957 0.4964
-4 20 4 3.4166 -0.1858
-4 20 5 -1.8216 0.0824
-4 20 6 4.3840 -0.7197
-4 20 7 -2.1462 0.5804
-4 20 8 1.1513 -0.8546
-4 20 9 -0.2563 0.5382
-4 20 10 0.0139 0.1429
-4 20 11 -2.5525 0.3635
-4 20 12 -1.4753 0.1063
-4 20 13 -1.4753 0.3524
-4 20 14 -1.3097 1.8243
-4 22 1 2.2880 -0.3516
-4 22 2 -3.1350 0.0605
-4 22 3 -0.3257 -0.9034
-4 22 4 0.1881 0.9152
-4 22 5 3.1512 -0.3681
-4 22 6 -2.5054 0.6819
-4 22 7 1.2593 -0.8002
-4 22 8 6.0810 0.1237
-4 22 9 -4.6024 -1.2293
-4 22 10 4.9499 0.6450
-4 22 11 -1.0793 -0.3841
-4 22 12 0.1800 -1.4481
-4 22 13 -2.5940 1.8638
-4 24 1 -0.8318 0.0329
-4 24 2 -2.4979 -0.3159
-4 24 3 2.1766 1.1781
-4 24 4 1.8633 -0.8757
-4 24 5 1.5539 1.0625
-4 24 6 -3.7391 -0.1407
-4 24 7 2.0426 -0.1916
-4 24 8 -0.5375 0.2242
-4 24 9 2.1214 0.9013
-4 24 10 -0.1903 -0.3140
-4 24 11 4.7716 -0.4578
-4 24 12 -6.9306 -1.5737
-4 26 1 -1.2108 0.2627
-4 26 2 2.1989 0.6293
-4 26 3 -1.7967 -1.0814
-4 26 4 -1.8172 0.4660
-4 26 5 0.5840 -0.5042
-4 26 6 -0.2656 -0.0976
-4 26 7 -2.2939 0.4619
-4 26 8 4.0706 0.5049
-4 26 9 -2.1766 -0.1361
-4 26 10 4.1480 0.2113
-4 28 1 1.5777 -0.4469
-4 28 2 -3.2641 -0.0910
-4 28 3 1.2040 -0.1868
-4 28 4 0.6808 1.3970
-4 28 5 0.0805 -0.9810
-4 28 6 -3.9846 -0.6036
-4 28 7 2.9500 -1.4055
-4 28 8 -0.3607 -0.9314
-4 28 9 -0.3111 2.1005
-4 30 1 0.4683 -1.0655
-4 30 2 -0.4931 2.1982
-4 30 3 2.9034 -0.8578
-4 30 4 -1.5185 -0.9494
-4 30 5 1.5315 2.7279
-4 30 6 -1.1419 -4.2319
-4 32 1 -4.3152 2.6380
-4 32 2 3.7948 0.5606
-3 1 1 -9.5352 -5.3284
-3 1 2 70.8822 3.4946
-3 1 3 -84.7165 -2.1860
-3 1 4 34.0526 6.3222
-3 1 5 2.1328 -0.6420
-3 1 6 0.6342 -1.7586
-3 1 7 0.8947 1.3880
-3 1 8 -2.3078 -0.4194
-3 1 9 -2.9346 -4.7799
-3 1 10 2.8226 3.6671
-3 1 11 1.7696 3.2693
-3 1 12 -0.0117 -2.7154
-3 1 13 0.5416 -0.4820
-3 1 14 2.9417 3.9501
-3 1 15 -9.7635 -4.9980
-3 1 16 41.7722 -0.0135
-3 1 17 -26.0785 0.9812
-3 3 1 114.0934 -1.4757
-3 3 2 -52.6790 -2.9020
-3 3 3 38.3441 1.9718
-3 3 4 -18.5228 -0.5035
-3 3 5 30.4990 3.3916
-3 3 6 -15.1278 -0.8974
-3 3 7 5.8874 -1.6225
-3 3 8 -3.4768 -1.1527
-3 3 9 -1.8075 1.9368
-3 3 10 -4.5461 -2.1597
-3 3 11 1.4069 2.2807
-3 3 12 1.0393 1.3600
-3 3 13 -1.8192 -0.9793
-3 3 14 -9.0227 -1.9027
-3 3 15 0.9638 1.4791
-3 3 16 8.4973 -2.0416
-3 3 17 -7.1564 -1.3536
-3 5 1 -4.0434 2.8097
-3 5 2 40.3374 -1.0666
-3 5 3 -31.5887 -1.8198
-3 5 4 8.1204 2.2942
-3 5 5 -2.3130 -0.9686
-3 5 6 19.3885 -0.4512
-3 5 7 -15.2774 0.3011
-3 5 8 4.7616 -1.4114
-3 5 9 -7.3061 0.6666
-3 5 10 7.0237 0.2121
-3 5 11 -2.8371 -0.4492
-3 5 12 1.0993 0.1379
-3 5 13 -8.0832 1.2188
-3 5 14 3.0746 -0.8870
-3 5 15 1.1818 -1.0482
-3 5 16 17.8102 1.8489
-3 5 17 -34.9361 -0.4373
-3 7 1 -5.0238 0.1321
-3 7 2 -7.3394 1.7274
-3 7 3 -7.6864 0.6607
-3 7 4 7.9022 -1.9970
-3 7 5 -0.7621 1.9649
-3 7 6 2.0811 -0.1276
-3 7 7 0.7083 -0.6533
-3 7 8 -0.1641 0.9384
-3 7 9 -2.1893 -1.1563
-3 7 10 -2.4974 0.3489
-3 7 11 1.1638 0.4257
-3 7 12 -3.8031 -1.0176
-3 7 13 0.0251 0.7614
-3 7 14 2.8059 0.9318
-3 7 15 2.3257 0.2777
-3 7 16 -1.4788 0.4072
-3 7 17 -7.0239 1.2668
-3 9 1 0.4054 0.6491
-3 9 2 12.8142 0.8826
-3 9 3 -5.1567 0.1809
-3 9 4 -13.6173 1.1379
-3 9 5 17.6514 -2.2812
-3 9 6 -5.8464 0.9994
-3 9 7 9.0741 0.8760
-3 9 8 -3.8827 -1.3172
-3 9 9 -1.9116 1.0901
-3 9 10 -1.2262 -0.7439
-3 9 11 1.5087 -0.0739
-3 9 12 -1.4761 0.1939
-3 9 13 1.6445 -0.3453
-3 9 14 -0.7825 0.6547
-3 9 15 -5.6088 0.3803
-3 9 16 9.8091 -0.3842
-3 9 17 -3.4793 -0.0395
-3 11 1 -14.0527 0.2329
-3 11 2 3.2301 0.2981
-3 11 3 1.1799 0.2065
-3 11 4 2.0624 -0.1058
-3 11 5 -10.1697 0.0170
-3 11 6 8.0704 -1.0647
-3 11 7 -0.0898 0.1385
-3 11 8 5.0053 0.9805
-3 11 9 -2.3798 -0.9968
-3 11 10 3.4457 0.3847
-3 11 11 -6.0989 -0.1923
-3 11 12 1.0094 -0.4101
-3 11 13 3.6790 -0.4389
-3 11 14 2.2006 -0.7702
-3 11 15 1.2428 0.1399
-3 11 16 -1.2925 -1.2121
-3 13 1 5.1548 -0.0649
-3 13 2 1.5611 -0.3404
-3 13 3 -3.9423 0.4658
-3 13 4 -2.4371 0.3393
-3 13 5 -0.0863 -0.4271
-3 13 6 -7.0191 0.5064
-3 13 7 7.7262 -0.4416
-3 13 8 1.5479 0.1789
-3 13 9 1.6003 0.4801
-3 13 10 -3.8841 -0.2294
-3 13 11 3.0991 -0.0941
-3 13 12 -1.7449 0.2087
-3 13 13 -2.9568 -0.4687
-3 13 14 3.1530 -0.1450
-3 13 15 -6.1840 -1.3870
-3 13 16 10.8997 1.3385
-3 15 1 6.9019 -0.9549
-3 15 2 1.1372 0.1347
-3 15 3 0.3625 -0.3725
-3 15 4 -3.9821 -0.2756
-3 15 5 -4.3476 0.4586
-3 15 6 2.0825 -0.0646
-3 15 7 1.3271 0.2124
-3 15 8 1.4348 -0.7020
-3 15 9 -2.0485 0.3657
-3 15 10 3.9843 0.5526
-3 15 11 0.4494 -0.8102
-3 15 12 3.1032 -0.3942
-3 15 13 0.6869 0.9832
-3 15 14 -1.1631 0.1856
-3 15 15 -2.9032 0.6625
-3 17 1 -8.0003 0.0908
-3 17 2 8.5823 -0.5166
-3 17 3 -3.3861 0.3637
-3 17 4 3.3917 -0.5275
-3 17 5 -6.9899 -0.2024
-3 17 6 -2.3816 0.7771
-3 17 7 -1.2951 -0.4887
-3 17 8 5.4145 0.2386
-3 17 9 -0.4672 -0.2986
-3 17 10 1.0127 0.0509
-3 17 11 -0.1888 0.6636
-3 17 12 -2.3667 0.0068
-3 17 13 2.6292 -1.4460
-3 17 14 -3.2650 0.2516
-3 17 15 9.2839 -0.2308
-3 19 1 5.0933 0.3893
-3 19 2 5.5123 0.0120
-3 19 3 -2.7514 -0.0138
-3 19 4 -3.8066 0.0622
-3 19 5 -0.8747 -0.1773
-3 19 6 -0.5603 -0.0548
-3 19 7 -1.0751 0.6921
-3 19 8 2.0000 -0.1678
-3 19 9 -3.3071 0.1197
-3 19 10 1.5702 0.2978
-3 19 11 -3.1298 0.1381
-3 19 12 -1.0325 0.1731
-3 19 13 1.7171 0.5711
-3 19 14 -1.5974 -0.6976
-3 21 1 1.1329 0.0019
-3 21 2 -3.1651 0.0634
-3 21 3 4.5388 0.1320
-3 21 4 -2.8822 -0.5215
-3 21 5 -1.8899 0.1263
-3 21 6 0.1170 0.4278
-3 21 7 3.7863 -1.1140
-3 21 8 -4.3368 0.2811
-3 21 9 6.8825 0.0996
-3 21 10 -8.7835 -0.1634
-3 21 11 4.3910 -0.1048
-3 21 12 -1.2385 1.2058
-3 21 13 -1.0909 0.0104
-3 23 1 0.7188 -0.2625
-3 23 2 4.6512 0.1701
-3 23 3 -0.9871 0.4278
-3 23 4 -2.8862 0.0905
-3 23 5 -0.2155 0.3291
-3 23 6 4.0318 -0.9481
-3 23 7 -1.6359 0.8975
-3 23 8 0.4228 -0.3341
-3 23 9 -1.7452 0.0914
-3 23 10 3.0042 -0.9177
-3 23 11 -4.5701 -0.8315
-3 23 12 2.7613 1.0171
-3 25 1 -1.4298 0.7671
-3 25 2 1.0632 -0.3533
-3 25 3 0.1092 -0.2869
-3 25 4 0.0850 0.0437
-3 25 5 1.1063 0.3483
-3 25 6 -3.6191 0.4933
-3 25 7 2.5506 0.4700
-3 25 8 -0.3689 0.5503
-3 25 9 0.4346 -1.1444
-3 25 10 -1.5678 -0.6565
-3 25 11 -2.6588 -0.3965
-3 27 1 2.6481 -0.2438
-3 27 2 -1.3397 0.2626
-3 27 3 -2.1952 0.2471
-3 27 4 0.7064 -2.1088
-3 27 5 -3.4686 0.5738
-3 27 6 3.5207 0.8411
-3 27 7 -1.0742 -0.5557
-3 27 8 -0.2199 -0.2014
-3 27 9 2.4841 0.1655
-3 27 10 -4.7896 -0.2628
-3 29 1 -1.2437 0.3629
-3 29 2 1.4554 -0.6202
-3 29 3 -1.4172 -1.4085
-3 29 4 1.1648 2.7650
-3 29 5 0.9867 -2.1135
-3 29 6 -3.1862 0.8979
-3 29 7 1.7256 -0.1552
-3 29 8 -1.5984 -0.3467
-3 31 1 1.4818 0.0405
-3 31 2 -0.6442 -0.7168
-3 31 3 -0.7155 1.2704
-3 31 4 0.5366 -4.7366
-3 31 5 -0.0088 2.9423
-2 0 1 -11.1313 10.5521
-2 0 2 -101.4755 0.4101
-2 0 3 54.6131 -2.5752
-2 0 4 -26.3993 -4.5530
-2 0 5 -4.4862 8.2377
-2 0 6 8.7487 -11.4493
-2 0 7 -7.1873 7.6161
-2 0 8 3.6766 -4.9118
-2 0 9 8.3418 11.1863
-2 0 10 2.5458 -11.7589
-2 0 11 1.5438 8.9484
-2 0 12 -2.7919 -9.0636
-2 0 13 7.5672 8.6991
-2 0 14 -2.9987 -10.6124
-2 0 15 31.6053 10.8684
-2 0 16 -46.2137 -5.7228
-2 0 17 20.2948 1.1616
-2 2 1 -119.2258 0.3065
-2 2 2 28.7927 -0.4715
-2 2 3 -1.1777 1.9290
-2 2 4 12.9736 0.8046
-2 2 5 -29.3105 -3.3778
-2 2 6 13.5621 -0.6951
-2 2 7 2.0417 -0.8289
-2 2 8 -1.3448 4.0114
-2 2 9 0.5340 -2.6013
-2 2 10 -1.1457 5.4140
-2 2 11 0.0056 -5.4977
-2 2 12 0.1161 3.4010
-2 2 13 -0.8765 -3.9150
-2 2 14 6.3066 3.5161
-2 2 15 -9.2113 -3.6801
-2 2 16 -3.0051 2.6491
-2 2 17 14.0936 -2.0085
-2 4 1 29.9553 1.6935
-2 4 2 -48.6212 -0.3701
-2 4 3 40.9554 0.5717
-2 4 4 -20.7139 -3.0820
-2 4 5 11.4224 0.5062
-2 4 6 -15.0119 -1.4370
-2 4 7 4.1170 2.0314
-2 4 8 0.3459 -2.1037
-2 4 9 2.0466 2.4585
-2 4 10 1.5215 -1.2666
-2 4 11 0.1545 2.2243
-2 4 12 -1.3619 -3.3609
-2 4 13 -2.6417 1.5258
-2 4 14 -2.1513 -0.8086
-2 4 15 3.2884 0.7921
-2 4 16 -45.2824 -1.6071
-2 4 17 59.9355 0.7291
-2 6 1 -13.0624 -1.0154
-2 6 2 -22.4359 0.3083
-2 6 3 16.8283 -0.5225
-2 6 4 -13.8718 0.5562
-2 6 5 4.6217 -2.1270
-2 6 6 -9.7751 0.9728
-2 6 7 6.5910 -1.1089
-2 6 8 -2.5741 1.9045
-2 6 9 5.1179 -1.2581
-2 6 10 -1.1194 0.9947
-2 6 11 -3.7641 -1.5144
-2 6 12 2.7958 1.8617
-2 6 13 3.1775 -1.7894
-2 6 14 3.2333 0.7664
-2 6 15 -4.4622 0.7783
-2 6 16 -22.4067 1.6934
-2 6 17 10.6380 -1.0095
-2 8 1 5.5475 2.9230
-2 8 2 -8.0709 -2.6542
-2 8 3 0.8783 0.7053
-2 8 4 10.1849 -0.6413
-2 8 5 -16.0798 2.4186
-2 8 6 8.3879 -1.7070
-2 8 7 -10.4020 1.3304
-2 8 8 4.5201 -1.0656
-2 8 9 -3.3937 0.7847
-2 8 10 2.0866 -0.9132
-2 8 11 2.2673 0.8173
-2 8 12 0.9877 -0.4720
-2 8 13 -1.9073 1.1921
-2 8 14 -8.6441 -0.8359
-2 8 15 -0.6968 0.4675
-2 8 16 0.5395 0.4350
-2 8 17 13.3510 2.1164
-2 10 1 13.4166 -2.4496
-2 10 2 -1.5361 1.4503
-2 10 3 -1.9414 -1.0951
-2 10 4 3.3622 0.5663
-2 10 5 3.9761 -1.4409
-2 10 6 -5.7038 2.0023
-2 10 7 1.7281 -1.7139
-2 10 8 -4.3967 0.6561
-2 10 9 6.4602 -0.6557
-2 10 10 -2.7504 0.5425
-2 10 11 2.0890 -0.4714
-2 10 12 -0.2624 0.3288
-2 10 13 -0.1753 -0.4514
-2 10 14 1.1232 0.7388
-2 10 15 1.4533 -1.3190
-2 10 16 -6.5439 -0.7720
-2 12 1 -9.2635 2.1304
-2 12 2 1.8844 -0.8115
-2 12 3 6.2758 0.5399
-2 12 4 -0.2385 -1.3202
-2 12 5 -3.0750 0.9212
-2 12 6 2.8136 -0.6087
-2 12 7 -3.1166 1.0905
-2 12 8 1.1705 -1.5156
-2 12 9 -0.6922 0.8511
-2 12 10 1.7023 -0.4468
-2 12 11 -0.8449 0.1363
-2 12 12 0.1556 -0.2754
-2 12 13 -1.5377 -0.0941
-2 12 14 1.9876 -0.8623
-2 12 15 5.5174 -0.5292
-2 12 16 -0.0208 0.8709
-2 14 1 -4.0571 -1.9253
-2 14 2 0.6504 1.6051
-2 14 3 -1.8992 -1.1412
-2 14 4 1.8596 1.2915
-2 14 5 6.2014 -0.8004
-2 14 6 1.0008 0.7156
-2 14 7 -6.6390 -0.9110
-2 14 8 -0.2344 1.4826
-2 14 9 0.2002 -0.9709
-2 14 10 0.5242 -0.4577
-2 14 11 1.7151 0.6275
-2 14 12 -0.0362 0.1816
-2 14 13 -0.0700 0.2680
-2 14 14 -2.5265 0.6167
-2 14 15 0.6100 0.2629
-2 14 16 2.2324 -2.0379
-2 16 1 2.0063 0.9984
-2 16 2 -4.4183 -0.7107
-2 16 3 4.4476 0.2346
-2 16 4 3.7894 -0.2021
-2 16 5 -2.3268 0.5049
-2 16 6 2.2379 -1.0786
-2 16 7 1.8189 0.6941
-2 16 8 -5.2459 -0.5647
-2 16 9 2.3976 0.8119
-2 16 10 0.2138 0.0316
-2 16 11 1.6719 -0.6793
-2 16 12 -1.1544 -0.0932
-2 16 13 4.2732 0.3297
-2 16 14 -0.8877 -0.1670
-2 16 15 -3.0627 1.5142
-2 18 1 -1.7773 -1.1987
-2 18 2 -5.1233 0.9623
-2 18 3 6.2375 -0.5945
-2 18 4 -2.4615 0.5125
-2 18 5 4.7122 0.0647
-2 18 6 -0.8589 0.2933
-2 18 7 -0.2756 -0.7622
-2 18 8 -2.6199 0.8979
-2 18 9 1.1630 -0.6159
-2 18 10 -2.6407 0.3220
-2 18 11 -2.2433 -0.2979
-2 18 12 3.2101 0.8550
-2 18 13 -4.9291 0.1155
-2 18 14 6.9932 0.9279
-2 20 1 0.6443 0.6085
-2 20 2 -2.1330 -0.4303
-2 20 3 0.2201 0.0428
-2 20 4 1.4094 -0.1777
-2 20 5 2.2791 0.0845
-2 20 6 -0.5698 0.0726
-2 20 7 -1.3358 0.0800
-2 20 8 1.1901 -0.3864
-2 20 9 -2.8975 0.9660
-2 20 10 2.2382 -0.3381
-2 20 11 -2.3359 1.0845
-2 20 12 -1.2357 -0.2067
-2 20 13 0.7865 0.2692
-2 20 14 -3.5880 1.1054
-2 22 1 -4.1468 -0.2802
-2 22 2 -0.5035 -0.0604
-2 22 3 -2.0133 -0.1872
-2 22 4 5.7818 0.1659
-2 22 5 1.8703 -0.1893
-2 22 6 -1.4262 -0.2127
-2 22 7 0.6444 0.4937
-2 22 8 -0.2341 0.0492
-2 22 9 -2.0086 -0.8292
-2 22 10 2.0972 0.4867
-2 22 11 2.6225 -1.0240
-2 22 12 -1.5876 0.1231
-2 22 13 -3.9996 0.2870
-2 24 1 0.5503 -0.4694
-2 24 2 0.6766 0.4048
-2 24 3 0.5022 -0.0854
-2 24 4 2.4178 0.2583
-2 24 5 -1.8669 0.0818
-2 24 6 3.1677 0.0622
-2 24 7 -2.9137 0.0097
-2 24 8 -0.1387 -0.8542
-2 24 9 3.0635 1.1186
-2 24 10 -1.2262 -0.8581
-2 24 11 3.2255 1.6247
-2 24 12 -1.0920 -5.3741
-2 26 1 -1.3913 -0.2398
-2 26 2 -2.2153 -0.4704
-2 26 3 0.0833 -0.1344
-2 26 4 0.2159 0.0906
-2 26 5 0.9979 -0.3725
-2 26 6 -1.3728 0.4981
-2 26 7 3.5589 0.0207
-2 26 8 -0.3600 0.3123
-2 26 9 -1.8681 -1.1311
-2 26 10 3.2995 2.0837
-2 28 1 -1.8615 -0.1323
-2 28 2 -1.2438 -0.5013
-2 28 3 3.4461 1.4790
-2 28 4 -3.7003 0.0245
-2 28 5 -0.4427 -0.7792
-2 28 6 4.4251 -2.4091
-2 28 7 -3.6195 -0.9416
-2 28 8 -0.7399 0.1451
-2 28 9 0.9558 4.2591
-2 30 1 0.9525 0.6823
-2 30 2 0.3263 -1.4804
-2 30 3 -0.0681 1.8003
-2 30 4 0.3514 0.0072
-2 30 5 -2.7601 -0.9242
-2 30 6 1.8971 -0.2621
-2 32 1 -0.2087 -2.7564
-2 32 2 -0.2598 5.6477
-2 32 3 0.7386 -5.2930
-1 1 1 141.8774 1.3042
-1 1 2 -27.7883 -4.7495
-1 1 3 10.0290 4.8634
-1 1 4 -17.8698 -0.1687
-1 1 5 25.6364 -7.4359
-1 1 6 -13.3000 11.7768
-1 1 7 0.7254 -1.7774
-1 1 8 4.2160 -3.3640
-1 1 9 -1.9726 0.3793
-1 1 10 0.0210 2.1167
-1 1 11 -1.4730 -4.4671
-1 1 12 4.5568 3.2515
-1 1 13 2.3443 1.8751
-1 1 14 4.1357 -1.3084
-1 1 15 5.2966 -1.5148
-1 1 16 5.1151 -0.0284
-1 1 17 -6.4388 -1.3635
-1 3 1 -42.6786 -3.5452
-1 3 2 106.7455 3.5112
-1 3 3 -47.7439 -1.8534
-1 3 4 27.5743 -1.6581
-1 3 5 -15.7751 3.7155
-1 3 6 6.9492 -1.1818
-1 3 7 -2.8143 0.4586
-1 3 8 -0.5455 1.1190
-1 3 9 -4.9486 -0.9620
-1 3 10 -1.5253 -1.6315
-1 3 11 0.2045 1.4901
-1 3 12 -2.0821 -0.2432
-1 3 13 0.1763 1.0776
-1 3 14 -6.8527 -0.8475
-1 3 15 -8.5192 0.2533
-1 3 16 50.5935 -1.7493
-1 3 17 -35.5496 -0.5056
-1 5 1 12.6520 -1.6854
-1 5 2 41.3029 -1.2883
-1 5 3 -40.2192 -2.0178
-1 5 4 26.5552 2.6416
-1 5 5 -3.0279 -1.8796
-1 5 6 2.1363 2.2465
-1 5 7 -1.4825 -1.3846
-1 5 8 -0.5117 1.2518
-1 5 9 3.0214 -1.3696
-1 5 10 -4.7218 0.4161
-1 5 11 2.9623 -1.1157
-1 5 12 -3.9966 1.4926
-1 5 13 -1.0297 -0.4912
-1 5 14 3.7294 0.5804
-1 5 15 -11.1765 0.3420
-1 5 16 30.6265 -0.2531
-1 5 17 -61.5529 0.5090
-1 7 1 -18.8423 -1.6763
-1 7 2 6.4751 -0.5223
-1 7 3 15.8673 1.7381
-1 7 4 -15.1889 -1.0291
-1 7 5 7.3653 1.4669
-1 7 6 -2.1795 -0.7283
-1 7 7 4.8337 1.3214
-1 7 8 -3.2292 -1.2094
-1 7 9 -4.3555 0.7861
-1 7 10 2.1683 -0.5317
-1 7 11 -1.3904 0.0523
-1 7 12 -0.4266 -0.3638
-1 7 13 0.9789 0.3466
-1 7 14 -1.7888 0.9109
-1 7 15 2.6100 0.7181
-1 7 16 8.8786 -0.0198
-1 7 17 -17.1661 2.1056
-1 9 1 -3.3290 -0.5994
-1 9 2 3.3280 1.2285
-1 9 3 -10.9100 -0.2649
-1 9 4 5.4715 0.8357
-1 9 5 1.3106 -0.8305
-1 9 6 1.2208 0.8258
-1 9 7 -0.6130 -1.0395
-1 9 8 0.9783 1.0895
-1 9 9 -1.0476 -0.6294
-1 9 10 -0.5691 0.8523
-1 9 11 -2.4221 -0.4687
-1 9 12 -1.4529 -0.0637
-1 9 13 -3.5980 -0.1124
-1 9 14 2.7778 -0.3962
-1 9 15 8.5686 0.2501
-1 9 16 4.3188 0.6900
-1 11 1 5.0763 0.0873
-1 11 2 -1.5174 -1.0683
-1 11 3 1.9052 0.1605
-1 11 4 -5.8585 -0.6494
-1 11 5 3.0545 1.4672
-1 11 6 1.1603 -1.5712
-1 11 7 2.8165 0.0436
-1 11 8 2.9672 0.0617
-1 11 9 -1.1825 0.2225
-1 11 10 -0.6475 -0.5490
-1 11 11 -2.8456 0.6430
-1 11 12 2.6461 -0.3563
-1 11 13 4.1517 -0.6370
-1 11 14 1.4622 -0.0355
-1 11 15 -6.7489 -0.6039
-1 11 16 10.3259 -0.5762
-1 13 1 8.1930 0.6065
-1 13 2 -9.2934 -0.6088
-1 13 3 -2.4356 0.0966
-1 13 4 2.8895 0.1915
-1 13 5 -4.0150 -0.2790
-1 13 6 -1.6258 0.0833
-1 13 7 6.5212 0.2322
-1 13 8 -1.6556 -0.2318
-1 13 9 0.0953 -0.0587
-1 13 10 -2.0064 0.3444
-1 13 11 1.6378 -0.3598
-1 13 12 -4.2488 0.1266
-1 13 13 5.4576 0.1864
-1 13 14 1.0685 -0.9915
-1 13 15 8.0721 0.4501
-1 13 16 -9.8844 -1.1047
-1 15 1 1.6817 0.0085
-1 15 2 0.9062 0.1244
-1 15 3 -3.2583 -0.2452
-1 15 4 -4.1109 -0.1211
-1 15 5 4.9899 0.0318
-1 15 6 -2.9011 0.0836
-1 15 7 -2.8175 0.3419
-1 15 8 2.2246 -0.0918
-1 15 9 -0.1291 -0.1308
-1 15 10 5.6813 -0.1773
-1 15 11 -1.2359 0.2079
-1 15 12 3.9971 0.0580
-1 15 13 -5.4824 0.0814
-1 15 14 -2.4156 0.3890
-1 15 15 -1.4470 -0.4081
-1 17 1 1.7589 0.7707
-1 17 2 4.9397 -0.6824
-1 17 3 -5.1376 0.7304
-1 17 4 -0.3792 -0.5005
-1 17 5 -1.3616 -0.2209
-1 17 6 -2.2111 -0.0257
-1 17 7 3.2000 0.0746
-1 17 8 1.1820 0.0247
-1 17 9 -0.9676 0.0406
-1 17 10 -2.8100 -0.0525
-1 17 11 2.8064 0.1847
-1 17 12 0.1065 -0.2211
-1 17 13 0.4676 -0.3404
-1 17 14 2.2435 -0.0108
-1 17 15 -2.0100 1.1585
-1 19 1 1.5011 -0.0538
-1 19 2 -0.0701 0.7192
-1 19 3 -5.0273 -0.2290
-1 19 4 0.4792 0.4672
-1 19 5 -2.8138 -0.0393
-1 19 6 1.5377 -0.5753
-1 19 7 -1.0904 0.5026
-1 19 8 -0.8529 -0.3303
-1 19 9 0.9005 -0.2543
-1 19 10 -1.0996 0.9809
-1 19 11 -1.7885 0.4572
-1 19 12 0.9948 0.1046
-1 19 13 -1.1811 0.7878
-1 19 14 -2.5595 -1.2920
-1 21 1 -2.3712 0.1247
-1 21 2 4.9164 -0.2356
-1 21 3 -1.5268 0.5290
-1 21 4 -1.5163 -0.0729
-1 21 5 -2.2427 0.2660
-1 21 6 0.3923 0.1530
-1 21 7 1.2335 -0.6545
-1 21 8 0.5808 0.2805
-1 21 9 -2.2984 0.1939
-1 21 10 0.2424 -0.5120
-1 21 11 0.7431 0.7598
-1 21 12 -4.3592 -0.1385
-1 21 13 -0.1885 0.2931
-1 23 1 6.3528 0.1379
-1 23 2 -2.6277 0.1023
-1 23 3 1.2378 0.2175
-1 23 4 -2.4161 0.4533
-1 23 5 1.3891 -0.2961
-1 23 6 -0.6997 0.1464
-1 23 7 -0.9394 -0.0049
-1 23 8 -0.1134 0.0723
-1 23 9 2.0134 -0.5583
-1 23 10 0.4356 -0.2212
-1 23 11 -6.1259 -1.8507
-1 23 12 4.2179 -0.9222
-1 25 1 1.6795 -0.1844
-1 25 2 0.0508 0.4023
-1 25 3 1.9164 -0.8922
-1 25 4 -1.3241 1.2819
-1 25 5 -1.8607 0.0994
-1 25 6 1.2372 0.6599
-1 25 7 1.5718 -0.3726
-1 25 8 0.9903 -0.4254
-1 25 9 -0.6107 -0.5451
-1 25 10 0.4216 -0.3717
-1 25 11 1.1135 -0.7626
-1 27 1 -0.3420 0.4609
-1 27 2 0.9527 -0.1622
-1 27 3 -1.8137 -0.2816
-1 27 4 -0.9106 -1.4377
-1 27 5 4.1810 0.7028
-1 27 6 -3.2203 -0.4040
-1 27 7 -0.9084 1.3226
-1 27 8 3.5306 0.8960
-1 27 9 -0.0766 -1.0030
-1 29 1 -0.0436 -0.8669
-1 29 2 1.5508 1.4031
-1 29 3 -2.1724 -1.1766
-1 29 4 1.5105 -1.1678
-1 29 5 0.2996 0.1001
-1 29 6 -4.6454 1.3185
-1 29 7 1.2750 -0.7909
-1 29 8 -2.3591 0.6424
-1 31 1 -1.1784 1.6152
-1 31 2 0.3198 -1.8458
-1 31 3 0.3065 0.1054
-1 31 4 -1.4415 -1.3305
-1 31 5 1.0572 3.3326
0 0 1 -319.9993 5.5145
0 0 2 100.8175 0.8251
0 0 3 -77.7538 -1.1041
0 0 4 54.6756 -10.7608
0 0 5 -23.8849 28.4335
0 0 6 3.9600 -23.6373
0 0 7 6.0459 0.2734
0 0 8 1.1772 8.4431
0 0 9 2.6481 -2.0261
0 0 10 4.5237 -9.3462
0 0 11 3.1445 15.6880
0 0 12 -1.1027 -6.4232
0 0 13 4.5609 -3.8078
0 0 14 4.2442 1.1636
0 0 15 -17.7218 4.7609
0 0 16 7.3528 -8.9594
0 0 17 4.0486 8.5256
0 2 0 38.0899 11.0929
0 2 1 50.5937 -1.9244
0 2 2 -97.2927 4.8523
0 2 3 52.7248 -5.7257
0 2 4 -38.9729 6.9723
0 2 5 13.9057 -3.1159
0 2 6 2.7977 -0.0771
0 2 7 2.3612 -2.8894
0 2 8 -8.6845 1.6552
0 2 9 3.9325 0.5993
0 2 10 -0.7578 -0.6184
0 2 11 0.9509 2.2282
0 2 12 2.4988 0.8129
0 2 13 -4.8787 -3.6279
0 2 14 1.7145 1.1546
0 2 15 12.2546 -1.4947
0 2 16 -19.9552 1.0506
0 2 17 22.7946 -3.0283
0 4 0 54.4809 -2.0552
0 4 1 46.3227 6.4651
0 4 2 -90.9371 -4.5828
0 4 3 49.1594 4.0042
0 4 4 -16.4741 -1.6064
0 4 5 0.3083 0.4286
0 4 6 0.0245 -0.8907
0 4 7 -1.9818 0.9870
0 4 8 3.6951 -3.8675
0 4 9 -2.4478 2.2337
0 4 10 4.7939 1.1993
0 4 11 -3.5605 -0.2113
0 4 12 -2.2003 -0.9492
0 4 13 -1.8207 2.1792
0 4 14 -10.5557 -2.8113
0 4 15 13.7804 0.6031
0 4 16 -34.2437 -0.7047
0 4 17 40.0771 0.9897
0 6 0 44.5406 0.2000
0 6 1 -26.9449 -3.1782
0 6 2 13.2337 5.3348
0 6 3 -25.1195 -1.9089
0 6 4 18.0404 0.1049
0 6 5 -13.8327 -0.0610
0 6 6 14.2687 0.3935
0 6 7 -9.3716 -1.3400
0 6 8 2.4550 1.5676
0 6 9 2.5524 -1.7234
0 6 10 -0.9321 0.3429
0 6 11 -0.5231 0.6994
0 6 12 3.9111 -0.2025
0 6 13 2.6240 -0.7563
0 6 14 -3.2295 2.2772
0 6 15 -9.5517 -1.4039
0 6 16 -31.9947 1.4521
0 6 17 24.1800 0.0508
0 8 0 -18.6451 0.1184
0 8 1 20.3063 3.5229
0 8 2 -17.4404 -1.2058
0 8 3 8.0110 1.0147
0 8 4 -7.6617 -0.0542
0 8 5 4.6516 0.3341
0 8 6 -8.3513 -0.7387
0 8 7 1.5568 1.5672
0 8 8 -3.0327 -1.4850
0 8 9 1.8905 1.3351
0 8 10 -0.0211 -1.7092
0 8 11 2.2696 0.6287
0 8 12 -2.2146 -0.1984
0 8 13 -3.0097 0.5237
0 8 14 3.4418 -0.9416
0 8 15 -0.2910 1.4385
0 8 16 -5.3543 0.7225
0 10 0 12.1409 0.5985
0 10 1 -4.9154 -0.7852
0 10 2 0.1792 1.1744
0 10 3 2.4077 -0.4182
0 10 4 1.3845 0.9309
0 10 5 -3.7073 -1.4351
0 10 6 3.4957 0.3988
0 10 7 -1.0820 -0.6301
0 10 8 0.2327 1.1721
0 10 9 0.3011 -1.2001
0 10 10 -1.4333 1.2888
0 10 11 1.8594 -1.3971
0 10 12 1.2849 0.4294
0 10 13 -0.4534 -0.0384
0 10 14 -3.4333 0.0965
0 10 15 -3.3943 -1.4969
0 10 16 7.2768 -0.1655
0 12 0 5.0174 -0.7387
0 12 1 -15.9391 0.3746
0 12 2 15.1599 -0.2200
0 12 3 -0.5779 0.3794
0 12 4 -3.8863 -0.5569
0 12 5 2.8410 0.5768
0 12 6 1.9517 -0.5848
0 12 7 -1.5538 0.7664
0 12 8 0.1205 -1.2074
0 12 9 -1.0961 0.8202
0 12 10 0.5296 -0.8413
0 12 11 1.7759 0.9149
0 12 12 2.3507 -1.2224
0 12 13 -0.5815 0.5969
0 12 14 1.6635 -0.7134
0 12 15 0.4465 1.0898
0 12 16 -2.7683 -2.0832
0 14 0 -6.9910 0.4117
0 14 1 -0.0509 -1.1213
0 14 2 -1.6082 0.1733
0 14 3 4.9291 0.6539
0 14 4 4.2811 0.3879
0 14 5 -4.5251 -0.7403
0 14 6 -1.2282 1.1947
0 14 7 -1.0883 -1.0404
0 14 8 -0.1015 0.9049
0 14 9 2.4470 -1.1337
0 14 10 -0.0507 1.1071
0 14 11 -0.9469 -0.8251
0 14 12 2.4006 1.3558
0 14 13 -1.5947 -1.4677
0 14 14 2.9248 0.7135
0 14 15 -3.1041 -0.7721
0 16 0 2.0773 -0.3971
0 16 1 -5.2366 0.3899
0 16 2 0.6253 -0.7719
0 16 3 8.0595 -0.2942
0 16 4 -3.8842 -0.0922
0 16 5 -0.8174 0.5782
0 16 6 3.7200 -0.3244
0 16 7 -2.0676 0.9288
0 16 8 0.7829 -1.0676
0 16 9 1.1093 1.2556
0 16 10 0.2627 -0.7873
0 16 11 -0.1608 0.0292
0 16 12 -0.0861 -1.4008
0 16 13 2.3442 1.4536
0 16 14 -4.1376 0.9298
0 16 15 0.6732 0.5562
0 18 0 -7.1753 0.8496
0 18 1 0.0549 -0.8420
0 18 2 0.5434 0.4570
0 18 3 0.8833 0.0009
0 18 4 3.4705 -0.2691
0 18 5 -1.0217 -0.4273
0 18 6 -0.2571 0.7758
0 18 7 0.0077 -0.9693
0 18 8 0.9058 0.7249
0 18 9 -3.3755 -0.2597
0 18 10 0.2338 0.6726
0 18 11 1.8439 0.2790
0 18 12 -4.1588 1.0401
0 18 13 5.1551 -1.3000
0 18 14 -0.0120 -0.0528
0 20 0 -4.3490 -0.1675
0 20 1 0.6988 1.0829
0 20 2 -3.2720 -0.5118
0 20 3 2.9841 -0.0400
0 20 4 -1.5366 -0.5806
0 20 5 2.0360 0.2006
0 20 6 0.6993 -0.5427
0 20 7 -1.0769 0.9435
0 20 8 -0.6476 -0.1945
0 20 9 2.1779 1.0457
0 20 10 -2.5898 -0.5089
0 20 11 -1.8632 0.5622
0 20 12 -0.3121 0.0288
0 20 13 0.3796 0.8120
0 22 0 -1.5899 0.8248
0 22 1 -1.0001 -0.5623
0 22 2 -2.3902 0.4762
0 22 3 4.8266 -0.4945
0 22 4 0.8585 -0.1172
0 22 5 -1.0865 -0.2259
0 22 6 0.7973 0.5497
0 22 7 -1.2900 -0.0851
0 22 8 -0.7087 0.5311
0 22 9 0.2202 -1.5872
0 22 10 -0.5718 0.5796
0 22 11 0.8449 -0.9576
0 22 12 -1.5510 2.1589
0 24 0 4.4337 -0.7099
0 24 1 -3.5843 0.7622
0 24 2 2.6637 -0.4522
0 24 3 -2.5426 1.0622
0 24 4 0.2755 -0.8537
0 24 5 5.3472 -0.0835
0 24 6 -4.0412 -0.3761
0 24 7 0.6856 -0.3696
0 24 8 2.5813 0.1432
0 24 9 -0.2410 1.1383
0 24 10 -2.2311 -1.5456
0 24 11 3.2744 -0.7252
0 26 0 0.4963 0.6874
0 26 1 -2.3841 -0.2905
0 26 2 1.0209 -0.2719
0 26 3 -0.7772 -0.2278
0 26 4 1.0376 0.2102
0 26 5 -2.2441 0.4167
0 26 6 5.8424 0.2270
0 26 7 2.4169 -0.9319
0 26 8 -2.6234 -1.1054
0 26 9 0.6916 -0.1727
0 26 10 2.6911 1.9212
0 28 0 -0.8884 -0.6245
0 28 1 -0.3685 0.1779
0 28 2 0.3805 -0.1005
0 28 3 -2.3409 -0.0799
0 28 4 2.6993 -0.0924
0 28 5 -2.3809 -0.6106
0 28 6 -0.5042 -2.0408
0 28 7 -0.4462 0.7309
0 28 8 0.5404 0.9567
0 30 0 -1.2196 0.7435
0 30 1 2.4035 -1.3026
0 30 2 -2.6053 1.0209
0 30 3 -0.3674 -0.4093
0 30 4 -1.0126 1.8904
0 30 5 -3.0847 -0.3866
0 30 6 1.9627 -0.1266
0 32 0 -2.2319 -1.0279
0 32 1 0.0167 1.1125
0 32 2 1.3978 -1.6238
0 32 3 -2.2016 3.7235
1 1 0 -258.9348 -12.6751
1 1 1 100.6200 4.5374
1 1 2 3.9829 -6.7046
1 1 3 5.6675 6.3945
1 1 4 8.5937 1.6912
1 1 5 -8.5923 -12.9037
1 1 6 2.3044 6.2250
1 1 7 -3.5411 6.8088
1 1 8 4.7196 -6.5677
1 1 9 0.2458 0.1400
1 1 10 -2.0712 9.3957
1 1 11 1.7305 -10.4440
1 1 12 1.1939 -0.2905
1 1 13 6.8095 5.3995
1 1 14 4.7876 -1.6864
1 1 15 -4.5520 -3.3117
1 1 16 6.4055 5.1527
1 1 17 -7.9957 -2.0453
1 3 0 -1.0169 1.5363
1 3 1 -83.9008 -5.8083
1 3 2 141.1663 3.9268
1 3 3 -68.7984 -0.6363
1 3 4 21.2961 -4.5035
1 3 5 -5.0907 3.8921
1 3 6 -2.1915 -3.5242
1 3 7 -2.4892 0.8343
1 3 8 0.4131 3.5361
1 3 9 -4.0338 -0.4758
1 3 10 -0.6889 -2.3814
1 3 11 -0.4486 2.7608
1 3 12 -0.1694 -1.8494
1 3 13 -3.6444 -1.0759
1 3 14 7.6497 2.1584
1 3 15 1.7789 -0.1221
1 3 16 21.7375 -2.3760
1 3 17 -22.8369 0.0163
1 5 0 -58.7400 -1.8218
1 5 1 32.8386 3.2701
1 5 2 -28.6366 -5.4162
1 5 3 49.2551 1.3172
1 5 4 -26.2345 0.3519
1 5 5 22.2772 -1.2540
1 5 6 -19.8808 0.1591
1 5 7 11.4339 -0.1139
1 5 8 -0.7221 0.6155
1 5 9 -2.4583 0.9312
1 5 10 -1.8944 -0.3286
1 5 11 0.9728 -1.1817
1 5 12 -2.4390 1.8774
1 5 13 0.2999 -1.2224
1 5 14 -2.9601 0.3507
1 5 15 -9.2005 0.2454
1 5 16 5.3139 1.3405
1 5 17 -10.0366 -2.0848
1 7 0 -24.6663 1.1467
1 7 1 1.8415 -0.9162
1 7 2 12.3513 0.1622
1 7 3 4.5833 -2.0854
1 7 4 -9.2523 1.1638
1 7 5 5.4037 0.1599
1 7 6 -2.5521 -0.1287
1 7 7 -0.9884 0.7472
1 7 8 -0.3623 -0.8529
1 7 9 0.4247 -0.1721
1 7 10 0.9512 0.6861
1 7 11 -0.8752 0.0146
1 7 12 2.0849 -1.3028
1 7 13 -2.6440 1.9318
1 7 14 -1.4577 -1.1517
1 7 15 0.7645 1.0947
1 7 16 9.5828 0.9190
1 9 0 16.9703 0.2019
1 9 1 -13.9707 -0.1019
1 9 2 2.9930 -0.8258
1 9 3 -10.3166 0.8070
1 9 4 12.8840 -2.2872
1 9 5 -6.7611 0.7427
1 9 6 1.9022 1.0938
1 9 7 -0.5330 -0.9595
1 9 8 2.5989 0.4309
1 9 9 -4.6873 0.0041
1 9 10 1.1844 -0.2176
1 9 11 -2.0247 -0.0579
1 9 12 -4.5031 0.6128
1 9 13 4.7187 -1.2918
1 9 14 4.3259 0.9647
1 9 15 3.8183 -0.5517
1 9 16 -0.4353 -0.6803
1 11 0 -13.8398 0.9809
1 11 1 20.3522 -0.0428
1 11 2 -10.5243 -0.1172
1 11 3 -0.8115 -1.0557
1 11 4 -0.1868 0.8262
1 11 5 4.8330 -1.0111
1 11 6 -0.4607 -0.3772
1 11 7 2.4124 0.6040
1 11 8 -0.5011 -1.0063
1 11 9 1.8494 0.7074
1 11 10 0.1485 0.0036
1 11 11 -1.6094 0.0898
1 11 12 -1.5133 0.2027
1 11 13 -2.0934 -0.1978
1 11 14 -0.5379 -0.7615
1 11 15 10.7103 0.4751
1 11 16 -1.2980 -2.3088
1 13 0 -0.3111 0.1606
1 13 1 4.6860 0.1255
1 13 2 -4.1452 0.7032
1 13 3 -3.0637 -0.5610
1 13 4 0.7166 -0.1077
1 13 5 0.0936 -0.2843
1 13 6 0.3253 0.4837
1 13 7 -0.0230 -0.6693
1 13 8 -0.8088 0.5379
1 13 9 -1.5022 -0.6280
1 13 10 2.5370 0.0796
1 13 11 0.4695 0.2208
1 13 12 -0.0514 -0.1653
1 13 13 4.3742 0.2632
1 13 14 2.6120 0.3338
1 13 15 -4.2370 -1.8921
1 15 0 6.3086 -0.2954
1 15 1 -1.9103 0.2448
1 15 2 6.1872 0.3677
1 15 3 -11.3677 0.2616
1 15 4 4.1559 -0.5737
1 15 5 0.3565 0.9091
1 15 6 -3.6645 -0.5930
1 15 7 0.9825 -0.1430
1 15 8 0.6616 0.2788
1 15 9 3.3935 0.2434
1 15 10 -1.4686 -0.7173
1 15 11 3.5192 -0.4101
1 15 12 -4.4869 0.4784
1 15 13 -2.6124 0.2177
1 15 14 1.8586 0.4831
1 15 15 4.5457 1.3738
1 17 0 -1.4003 -0.2297
1 17 1 8.2523 -0.5103
1 17 2 -5.5003 0.7529
1 17 3 0.1424 -0.6003
1 17 4 -1.2447 1.0045
1 17 5 0.8002 -0.6499
1 17 6 1.2015 0.0675
1 17 7 0.8549 -0.2502
1 17 8 -3.1976 0.6045
1 17 9 -1.6803 -0.1053
1 17 10 3.4224 -0.6110
1 17 11 -0.8793 0.2587
1 17 12 4.5455 0.1958
1 17 13 -5.3384 0.2326
1 17 14 -0.1065 -0.8232
1 19 0 9.0933 0.0487
1 19 1 -5.4992 0.3098
1 19 2 0.5945 -0.3842
1 19 3 -1.8238 0.3880
1 19 4 -1.2095 0.0562
1 19 5 2.4643 0.3533
1 19 6 -2.0942 -0.4308
1 19 7 -0.2844 0.2164
1 19 8 0.9418 -0.2399
1 19 9 -0.2128 0.1661
1 19 10 -1.4932 1.3886
1 19 11 -1.5439 -0.6287
1 19 12 2.0242 0.0176
1 19 13 -3.4135 0.4847
1 19 14 -1.3760 -0.5157
1 21 0 -0.6362 -0.1374
1 21 1 2.0473 -0.6908
1 21 2 2.9450 0.2895
1 21 3 -2.9561 -0.3076
1 21 4 0.5056 0.8366
1 21 5 -1.1635 0.2513
1 21 6 -0.9685 0.6871
1 21 7 1.9306 -0.5320
1 21 8 -1.9396 -0.6490
1 21 9 -1.4293 0.1747
1 21 10 1.9374 -0.0594
1 21 11 -3.7151 0.8676
1 21 12 0.4873 -1.2880
1 21 13 -1.9170 2.0372
1 23 0 1.0355 -0.0558
1 23 1 -1.0139 -0.4034
1 23 2 1.6788 -0.1712
1 23 3 -0.4157 0.2965
[truncated: 2,357,390 more chars]
